# Supplementary material for: Compositional variability of Mg/Ca, Sr/Ca, and Na/Ca in the deep-sea bivalve Acesta excavata (Fabricius, 1779)
Source: PLoS One. 2021 Apr 30;16(4):e0245605. doi: 10.1371/journal.pone.0245605 (PMC8087087; doi:10.1371/journal.pone.0245605)
Supplement: S1 Appendix — (XLSX) [file pone.0245605.s001.xlsx]

## Sheet: 1R
Distance from Shell surface (outside)[mm]	Mg/Ca [mmol/mol]	Na/Ca [mmol/mol]	Sr/Ca [mmol/mol]
1.831e-08	17.324	20.585	1.813
0.042	16.302	20.332	1.87
0.085	16.742	20.962	1.738
0.127	15.663	21.048	1.749
0.17	15.414	22.22	1.756
0.212	15.812	22.265	1.666
0.254	15.917	22.4	1.636
0.297	16.507	22.989	1.642
0.339	16.137	21.941	1.607
0.382	15.559	22.313	1.598
0.424	15.315	24.141	1.606
0.466	15.028	23.269	1.536
0.509	14.988	22.479	1.52
0.551	14.945	22.143	1.511
0.593	12.831	18.333	1.287
0.636	14.359	20.487	1.426
0.678	13.322	19.449	1.359
0.721	13.706	19.556	1.365
0.763	13.898	19.805	1.392
0.805	13.253	20.227	1.324
0.848	13.473	19.103	1.348
0.89	12.827	18.572	1.282
0.933	13.134	18.438	1.27
0.975	12.898	18.222	1.252
1.017	12.311	17.822	1.209
1.06	13.133	18.212	1.246
1.102	12.91	18.162	1.22
1.145	12.279	17.64	1.174
1.187	12.756	18.256	1.172
1.229	12.227	17.518	1.154
1.272	12.852	17.789	1.193
1.314	12.332	17.944	1.169
1.356	12.151	17.883	1.168
1.399	12.051	17.534	1.171
1.441	11.896	18.002	1.13
1.484	12.069	18.33	1.147
1.526	12.41	18.572	1.188
1.568	12.162	18.427	1.154
1.611	10.947	17.031	1.043
1.653	11.989	18.851	1.174
1.696	11.455	18.944	1.132
1.738	11.448	19.568	1.227
1.78	11.137	19.407	1.181
1.823	11.088	19.204	1.153
1.865	11.048	19.828	1.192
1.908	11.292	19.294	1.149
1.95	11.238	20.382	1.217
1.992	10.839	20.584	1.189
2.035	10.958	22.234	1.206
2.077	10.864	21.683	1.216
2.119	10.583	21.174	1.17
2.162	10.738	22.275	1.196
2.204	10.95	22.525	1.216
2.247	11.168	23.333	1.255
2.289	10.901	23.54	1.251
2.331	11.384	24.607	1.243
2.374	11.276	24.788	1.24
2.416	11.351	24.613	1.26
2.459	11.32	24.755	1.255
2.501	11.617	25.488	1.331
2.543	11.263	25.752	1.281
2.586	11.838	25.585	1.297
2.628	11.314	25.882	1.282
2.671	11.193	26.155	1.356
2.713	11.384	26.901	1.314
2.755	11.243	26.754	1.294
2.798	11.09	26.312	1.255
2.84	11.162	26.607	1.287
2.882	11.268	27.139	1.301
2.925	11.119	26.663	1.353
2.967	11.192	26.976	1.301
3.01	11.031	26.619	1.272
3.052	10.94	26.927	1.276
3.094	11.095	26.823	1.262
3.137	10.435	25.405	1.224
3.179	10.288	24.75	1.19
3.222	11.557	26.404	1.441
3.264	10.738	26.283	1.275
3.306	10.429	25.66	1.311
3.349	10.681	26.26	1.251
3.391	10.644	25.933	1.273
3.434	10.619	25.717	1.269
3.476	10.627	25.754	1.239
3.518	10.523	25.205	1.232
3.561	10.637	25.741	1.241
3.603	10.259	24.806	1.205
3.645	10.512	25.021	1.218
3.688	10.445	25.151	1.217
3.73	10.568	24.921	1.235
3.773	10.593	25.342	1.248
3.815	10.436	24.555	1.214
3.857	10.402	24.804	1.223
3.9	10.524	24.405	1.225
3.942	10.174	23.578	1.176
3.985	11.279	23.637	1.188
4.027	10.432	23.335	1.177
4.069	10.908	23.556	1.192
4.112	10.683	23.398	1.207
4.154	10.643	22.81	1.205
4.197	10.616	22.365	1.186
4.239	10.631	22.094	1.182
4.281	10.63	21.447	1.167
4.324	10.509	21.291	1.25
4.366	10.793	21.07	1.216
4.408	10.838	20.725	1.212
4.451	10.936	20.213	1.176
4.493	10.947	19.557	1.167
4.536	11.137	19.718	1.189
4.578	11.562	19.115	1.18
4.62	10.966	18.546	1.175
4.663	11.191	18.605	1.175
4.705	11.182	18.175	1.169
4.748	11.773	17.953	1.174
4.79	11.371	17.421	1.171
4.832	11.653	17.172	1.174
4.875	11.491	16.656	1.195
4.917	11.51	16.315	1.191
4.96	11.278	15.996	1.166
5.002	11.469	16.242	1.148
5.044	11.165	15.621	1.134
5.087	10.982	14.894	1.096
5.129	11.362	15.618	1.12
5.171	11.085	14.801	1.107
5.214	11.259	14.829	1.131
5.256	11.255	14.671	1.127
5.299	11.428	14.515	1.134
5.341	11.474	14.338	1.119
5.383	11.592	13.806	1.126
5.426	11.651	13.997	1.114
5.468	11.651	13.698	1.132
5.511	11.774	13.558	1.109
5.553	11.379	13.361	1.112
5.595	11.112	13.125	1.088
5.638	10.871	12.869	1.09
5.68	10.951	12.532	1.083
5.723	10.941	13.067	1.101
5.765	10.632	12.909	1.063
5.807	10.365	12.789	1.084
5.85	10.164	12.94	1.077
5.892	10.122	12.83	1.053
5.934	9.098	12.638	1.022
5.977	8.796	13.643	1.031
6.019	8.424	13.152	1.029
6.062	8.196	13.347	1.039
6.104	7.78	13.287	1.025
6.146	7.368	12.808	0.991
6.189	7.44	13.292	1.021
6.231	7.145	13.145	1.015
6.274	6.89	13.209	1.008
6.316	6.81	13.12	1.025
6.358	6.768	13.165	1.047
6.401	6.195	12.128	0.957
6.443	6.79	13.004	1.067
6.486	6.594	12.621	1.057
6.528	6.419	12.579	1.062
6.57	6.394	12.825	1.06
6.613	6.014	13.574	1.12
6.655	6.022	14.303	1.17
6.697	5.321	15.629	1.295
6.74	4.751	16.554	1.273
6.782	4.447	18.565	1.373
6.825	3.987	19.848	1.469
6.867	3.477	21.081	1.47
6.909	3.177	23.599	1.601
6.952	2.525	23.656	1.554
6.994	2.334	26.193	1.631
7.037	1.951	27.099	1.672
7.079	1.558	28.514	1.685
7.121	1.232	29.361	1.714
7.164	0.893	30.248	1.73
7.206	0.647	31.843	1.797
7.249	0.467	31.43	1.745
7.291	0.418	32.442	1.802
7.333	0.435	30.406	1.699
7.376	0.472	31.858	1.785
7.418	0.419	32.056	1.78
7.46	0.584	32.445	1.796
7.503	0.424	31.82	1.852
7.545	0.412	31.864	1.762
7.588	0.435	31.894	1.751
7.63	0.418	32.091	1.769
7.672	0.439	32.308	1.74
7.715	0.421	32.136	1.729
7.757	0.405	32.043	1.715
7.8	0.411	32.234	1.694
7.842	0.405	31.508	1.651
7.884	0.429	32.088	1.622
7.927	0.394	32.396	1.622
7.969	0.391	31.228	1.546
8.012	0.417	29.981	1.488
8.054	0.384	31.466	1.572
8.096	0.406	31.643	1.548
8.139	0.395	31.503	1.629
8.181	0.386	31.47	1.529
8.223	0.387	31.31	1.525
8.266	0.408	31.664	1.537
8.308	0.403	31.285	1.539
8.351	0.838	31.461	1.56
8.393	0.41	30.573	1.539
8.435	0.363	29.264	1.464
8.478	0.417	31.346	1.643
8.52	0.424	31.299	1.654
8.563	0.417	30.875	1.684
8.605	0.475	31.15	1.683
8.647	0.438	30.443	1.691
8.69	0.493	31.17	1.745
8.732	0.471	29.682	1.682
8.775	0.49	30.944	1.822
8.817	0.524	29.647	1.725
8.859	0.499	30.126	1.754
8.902	0.474	29.232	1.689
8.944	0.508	29.703	1.747
8.987	0.534	29.58	1.783
9.029	0.562	29.867	1.782
9.071	0.551	29.782	1.828
9.114	0.617	28.878	1.832
9.156	0.565	28.543	1.814
9.198	0.614	28.386	1.825
9.241	0.619	27.943	1.835
9.283	0.627	26.904	1.84
9.326	0.579	26.649	1.844

## Sheet: 6R
Distance from Shell surface (outside)[mm]	Mg/Ca [mmol/mol]	Na/Ca [mmol/mol]	Sr/Ca [mmol/mol]
4.395e-09	17.273	12.886	1.519
0.004	17.232	14.934	1.651
0.008	18.71	17.161	1.4
0.013	18.301	17.788	1.422
0.017	18.218	17.724	1.426
0.021	18.418	18.311	1.41
0.025	18.224	18.767	1.418
0.03	17.662	18.042	1.336
0.034	18.24	18.796	1.416
0.038	18.359	18.987	1.374
0.042	17.748	18.367	1.327
0.047	18.386	18.832	1.377
0.051	18.688	19.3	1.305
0.055	18.357	18.859	1.289
0.059	18.433	18.885	1.278
0.064	18.502	19.27	1.373
0.068	17.802	18.953	1.284
0.072	17.505	18.83	1.321
0.076	17.069	18.462	1.21
0.081	16.407	18.378	1.213
0.085	15.857	18.13	1.188
0.089	15.355	17.51	1.166
0.093	15.43	17.83	1.115
0.097	14.042	15.915	1.039
0.102	14.67	17.365	1.109
0.106	14.446	17.183	1.108
0.11	14.246	16.664	1.055
0.114	13.495	15.609	1.036
0.119	14.649	16.265	1.061
0.123	13.531	15.041	1.007
0.127	14.885	16.548	1.079
0.131	15.869	15.291	1.137
0.136	15.718	15.552	1.095
0.14	15.857	15.013	1.05
0.144	15.766	15.373	1.075
0.148	15.851	15.2	1.075
0.153	15.956	14.045	1.047
0.157	16.417	14.022	1.057
0.161	16.751	14.052	1.064
0.165	17.246	13.279	1.049
0.17	17.013	12.726	1.029
0.174	17.354	12.436	1.047
0.178	18.757	12.753	1.074
0.182	19.084	12.456	1.104
0.187	19.419	12.381	1.101
0.191	20.206	12.186	1.121
0.195	19.145	11.015	1.03
0.199	20.619	12.138	1.103
0.203	21.563	12.071	1.127
0.208	21.379	11.182	1.069
0.212	21.543	11.302	1.088
0.216	21.727	10.752	1.119
0.22	22.849	11.279	1.102
0.225	23.001	10.94	1.152
0.229	24.597	11.186	1.115
0.233	23.318	11.058	1.128
0.237	23.084	10.808	1.075
0.242	24.154	10.976	1.114
0.246	22.992	11.025	1.133
0.25	22.366	11.024	1.083
0.254	22.151	11.091	1.088
0.259	22.328	11.548	1.093
0.263	21.539	11.631	1.101
0.267	20.915	12.043	1.088
0.271	20.242	12.246	1.2
0.276	19.132	12.254	1.11
0.28	18.73	12.296	1.107
0.284	17.707	12.082	1.032
0.288	17.046	12.433	1.123
0.292	16.958	12.874	1.071
0.297	16.482	13.228	1.054
0.301	15.781	15.377	1.169
0.305	15.813	13.161	1.061
0.309	15.031	12.751	1.07
0.314	14.421	12.806	1.068
0.318	14.384	13.083	1.084
0.322	14.732	13.565	1.206
0.326	14.088	13.221	1.109
0.331	14.2	13.391	1.117
0.335	14.223	13.281	1.108
0.339	14.191	13.403	1.144
0.343	14.337	13.002	1.127
0.348	14.844	13.221	1.151
0.352	15.471	13.408	1.152
0.356	15.026	13.177	1.168
0.36	15.898	13.209	1.12
0.365	15.774	13.26	1.139
0.369	15.955	13.453	1.148
0.373	15.783	12.9	1.094
0.377	16.326	13.145	1.126
0.382	17.153	13.213	1.112
0.386	16.846	13.573	1.118
0.39	18.233	13.845	1.127
0.394	18.131	13.976	1.156
0.398	18.204	14.493	1.126
0.403	19.582	15.467	1.14
0.407	18.76	15.789	1.116
0.411	18.772	16.413	1.106
0.415	18.27	16.848	1.098
0.42	17.818	17.502	1.135
0.424	16.835	17.642	1.068
0.428	16.824	18.468	1.1
0.432	16.349	18.707	1.098
0.437	16.136	19.46	1.128
0.441	15.471	19.134	1.101
0.445	15.4	19.632	1.12
0.449	14.424	19.683	1.099
0.454	13.573	19.633	1.108
0.458	14.485	20.715	1.147
0.462	13.038	20.451	1.13
0.466	12.625	20.546	1.116
0.471	11.94	21.089	1.141
0.475	11.811	21.487	1.167
0.479	11.998	21.293	1.154
0.483	11.463	21.532	1.279
0.487	10.486	19.993	1.058
0.492	11.403	21.901	1.171
0.496	11.325	21.846	1.154
0.5	12.318	21.94	1.125
0.504	11.772	22.202	1.168
0.509	11.628	22.633	1.169
0.513	11.501	21.982	1.161
0.517	11.798	22.559	1.209
0.521	11.69	22.509	1.207
0.526	11.957	22.734	1.185
0.53	11.739	22.889	1.194
0.534	12.11	23.142	1.206
0.538	12.349	22.441	1.164
0.543	11.802	23.523	1.187
0.547	11.728	23.578	1.209
0.551	11.615	23.051	1.245
0.555	11.335	23.401	1.235
0.56	10.71	21.847	1.158
0.564	11.026	23.105	1.241
0.568	10.733	24.385	1.247
0.572	10.539	23.862	1.239
0.576	10.325	24.357	1.27
0.581	10.128	23.995	1.236
0.585	10.206	24.646	1.264
0.589	10.704	24.536	1.272
0.593	9.989	24.762	1.263
0.598	10.176	24.942	1.289
0.602	9.994	24.811	1.26
0.606	10.205	24.258	1.262
0.61	9.977	24.329	1.289
0.615	10.342	23.749	1.265
0.619	10.753	23.777	1.289
0.623	11.122	23.213	1.242
0.627	11.803	23.32	1.313
0.632	11.741	22.893	1.252
0.636	12.355	22.707	1.281
0.64	12.745	22.752	1.303
0.644	12.95	23.084	1.382
0.649	12.85	22.863	1.345
0.653	12.417	21.8	1.303
0.657	12.832	22.024	1.374
0.661	12.434	21.48	1.315
0.666	12.013	20.352	1.293
0.67	12.373	20.99	1.34
0.674	12.199	20.51	1.322
0.678	11.988	20.389	1.317
0.682	11.892	20.212	1.342
0.687	11.605	19.453	1.387
0.691	11.407	19.025	1.312
0.695	10.946	18.835	1.305
0.699	10.591	18.381	1.247
0.704	10.096	17.823	1.291
0.708	10.497	18.394	1.232
0.712	10.506	17.623	1.231
0.716	9.905	16.647	1.187
0.721	10.275	17.773	1.232
0.725	10.269	18.107	1.217
0.729	9.973	17.95	1.218
0.733	9.601	17.932	1.198
0.738	9.365	18.369	1.196
0.742	9.382	18.683	1.234
0.746	9.226	19.093	1.224
0.75	8.963	18.803	1.256
0.755	15.967	18.799	1.225
0.759	8.699	19.007	1.223
0.763	8.309	19.092	1.266
0.767	8.274	18.895	1.231
0.771	8.142	18.678	1.233
0.776	8.059	18.288	1.217
0.78	8.264	18.589	1.232
0.784	8.452	18.125	1.19
0.788	8.425	18.185	1.216
0.793	8.35	17.791	1.238
0.797	8.72	17.385	1.225
0.801	9.347	17.45	1.208
0.805	8.968	16.983	1.189
0.81	9.048	16.339	1.205
0.814	8.997	15.839	1.183
0.818	9.158	15.519	1.194
0.822	9.576	15.084	1.346
0.827	9.303	14.898	1.19
0.831	9.423	14.626	1.212
0.835	9.412	14.346	1.26
0.839	8.849	15.016	1.323
0.844	8.536	15.579	1.389
0.848	8.623	16.413	1.46
0.852	7.36	17.007	1.501
0.856	6.916	18.13	1.584
0.86	6.365	19.647	1.643
0.865	5.695	20.925	1.677
0.869	4.926	21.836	1.73
0.873	4.363	22.974	1.824
0.877	3.537	23.951	1.81
0.882	3.011	26.098	1.917
0.886	2.646	27.748	1.947
0.89	2.179	28.898	2.012
0.894	1.666	29.028	1.981
0.899	1.29	30.355	1.969
0.903	1.015	30.365	1.947
0.907	0.683	30.481	1.98
0.911	0.489	31.713	2.057
0.916	0.472	32.188	2.048
0.92	0.555	32.796	2.037
0.924	0.43	32.197	2.028
0.928	0.395	32.35	1.96
0.933	0.407	32.175	1.986
0.937	0.395	32.336	2.011
0.941	0.416	31.891	1.912
0.945	0.413	33.154	1.936
0.95	0.415	32.539	1.899
0.954	0.413	32.326	1.899
0.958	0.494	31.873	1.82
0.962	0.408	31.752	1.821
0.966	0.422	32.353	1.796
0.971	0.526	32.432	1.785
0.975	0.393	32.056	1.721
0.979	0.394	32.721	1.872
0.983	0.459	32.403	1.744
0.988	0.521	31.227	1.699
0.992	0.421	31.501	1.739
0.996	0.432	31.954	1.711
1	0.429	31.355	1.735
1.005	0.434	31.761	1.716
1.009	0.452	31.437	1.721
1.013	0.444	31.632	1.716
1.017	0.431	30.971	1.723
1.022	0.43	30.376	1.667
1.026	0.458	30.343	1.655
1.03	0.447	30.66	1.72
1.034	0.461	30.382	1.708
1.039	0.456	30.371	1.68
1.043	0.499	30.336	1.727
1.047	0.48	30.522	1.701
1.051	0.5	30.383	1.734
1.055	0.475	29.439	1.696
1.06	0.501	30.015	1.778
1.064	0.493	30.5	1.791
1.068	0.516	29.727	1.783
1.072	0.5	30.063	1.803
1.077	0.486	28.461	1.789
1.081	0.529	29.609	1.832
1.085	0.546	29.629	1.812
1.089	0.567	30.021	1.819
1.094	0.549	29.618	1.835
1.098	0.51	27.911	1.751
1.102	0.562	28.907	1.846
1.106	0.526	28.109	1.828
1.111	0.53	28.353	1.835
1.115	0.559	27.522	1.821	Crack in the shell filled with secondary material
1.119	0.581	26.725	1.788
1.123	0.578	26.898	1.826
1.128	0.549	26.055	1.83
1.132	0.541	24.779	1.759
1.136	0.621	25.493	1.823

## Sheet: 14R
Distance from Shell surface (outside)[mm]	Mg/Ca [mmol/mol]	Na/Ca [mmol/mol]	Sr/Ca [mmol/mol]
0	11.81	17.511	1.638
0.004	11.136	16.686	1.437
0.008	13.415	19.143	1.582
0.013	12.866	18.95	1.565
0.017	13.026	19.565	1.634
0.021	14.173	20.594	1.603
0.025	14.468	20.317	1.588
0.03	13.591	20.264	1.545
0.034	14.139	20.673	1.625
0.038	12.869	18.464	1.335
0.042	14.651	20.742	1.456
0.047	14.914	21.247	1.451
0.051	14.798	21.487	1.458
0.055	15.262	21.567	1.451
0.059	15.038	21.3	1.395
0.064	14.322	19.995	1.343
0.068	15.109	20.992	1.369
0.072	15.246	20.37	1.367
0.076	15.765	20.85	1.323
0.081	15.015	19.836	1.286
0.085	15.883	20.845	1.29
0.089	16.567	20.941	1.282
0.093	16.273	20.537	1.259
0.097	16.179	20.384	1.245
0.102	15.957	20.198	1.489
0.106	15.728	20.188	1.308
0.11	16.035	20.119	1.26
0.114	14.998	19.333	1.182
0.119	15.051	19.649	1.222
0.123	14.695	19.636	1.177
0.127	14.162	19.217	1.139
0.131	15.031	19.318	1.171
0.136	14.518	19.764	1.178
0.14	14.621	19.701	1.186
0.144	14.303	19.792	1.184
0.148	14.328	20.17	1.221
0.153	14.411	20.089	1.207
0.157	14.025	19.565	1.16
0.161	14.028	20.463	1.204
0.165	13.701	20.52	1.237
0.17	13.652	20.513	1.2
0.174	13.782	20.69	1.194
0.178	13.841	21.049	1.217
0.182	13.997	22.129	1.212
0.187	13.972	20.872	1.208
0.191	14.586	21.238	1.189
0.195	14.018	21.675	1.209
0.199	14.264	21.659	1.231
0.203	14.228	21.793	1.268
0.208	14.048	21.611	1.213
0.212	13.806	21.278	1.188
0.216	14.725	21.708	1.209
0.22	14.402	22.697	1.216
0.225	14.477	21.78	1.198
0.229	14.597	21.983	1.201
0.233	14.4	20.988	1.187
0.237	14.532	21.551	1.193
0.242	15.158	21.898	1.257
0.246	15.198	21.898	1.206
0.25	15.085	21.442	1.195
0.254	16.12	21.361	1.198
0.259	15.318	21.312	1.174
0.263	15.178	21.363	1.19
0.267	15.177	20.88	1.184
0.271	15.312	21.219	1.193
0.276	15.259	20.914	1.223
0.28	15.33	20.757	1.174
0.284	15.561	21.075	1.162
0.288	15.252	20.223	1.205
0.292	15.36	20.21	1.161
0.297	14.684	19.553	1.091
0.301	15.675	20.629	1.164
0.305	15.897	20.64	1.166
0.309	15.365	20.927	1.14
0.314	15.781	21.316	1.153
0.318	15.954	21.592	1.16
0.322	16.022	21.697	1.176
0.326	15.592	21.198	1.164
0.331	13.537	18.32	0.986
0.335	15.583	21.643	1.194
0.339	15.183	21.375	1.17
0.343	14.732	21.026	1.166
0.348	15.375	21.657	1.186
0.352	15.174	22.236	1.215
0.356	14.919	22.031	1.199
0.36	14.457	21.495	1.167
0.365	14.882	21.476	1.227
0.369	14.898	21.064	1.241
0.373	15.22	19.88	1.248
0.377	15.824	19.479	1.252
0.382	15.04	18.094	1.197
0.386	16.093	18.627	1.273
0.39	16.182	18.606	1.252
0.394	15.942	18.091	1.277
0.398	16.536	17.777	1.277
0.403	16.577	17.739	1.292
0.407	16.197	17.217	1.253
0.411	16.592	17.32	1.374
0.415	16.789	17.163	1.264
0.42	16.901	16.942	1.277
0.424	16.863	16.83	1.242
0.428	16.814	17.006	1.259
0.432	16.91	17.006	1.255
0.437	16.793	17.019	1.215
0.441	16.441	17.457	1.235
0.445	16.085	18.022	1.205
0.449	15.451	18.529	1.209
0.454	15.103	19.354	1.218
0.458	14.024	19.23	1.424
0.462	14.058	19.69	1.194
0.466	13.748	20.065	1.203
0.471	13.926	20.311	1.363
0.475	13.382	20.304	1.228
0.479	13.266	20.323	1.235
0.483	13.126	20.599	1.255
0.487	12.651	20.618	1.225
0.492	12.778	21.455	1.251
0.496	12.616	20.962	1.25
0.5	12.011	20.524	1.226
0.504	11.993	20.913	1.253
0.509	11.701	21.326	1.257
0.513	11.265	20.647	1.238
0.517	11.481	20.947	1.252
0.521	11.79	20.876	1.247
0.526	11.812	20.833	1.272
0.53	11.782	21.098	1.277
0.534	11.862	21.026	1.25
0.538	11.775	21.016	1.269
0.543	12.197	20.702	1.238
0.547	11.815	20.96	1.242
0.551	12.225	20.719	1.258
0.555	12.08	20.568	1.286
0.56	11.76	20.514	1.233
0.564	11.867	20.466	1.209
0.568	11.697	20.236	1.216
0.572	11.768	20.198	1.209
0.576	11.838	20.004	1.191
0.581	11.537	19.941	1.178
0.585	11.597	20.206	1.197
0.589	11.597	20.286	1.2
0.593	11.165	19.436	1.181
0.598	11.318	19.297	1.189
0.602	10.892	19.287	1.188
0.606	10.842	19.142	1.199
0.61	10.609	18.695	1.167
0.615	10.868	18.496	1.19
0.619	10.453	18.412	1.199
0.623	10.584	18.176	1.191
0.627	10.172	17.106	1.158
0.632	10.26	17.245	1.181
0.636	9.195	14.852	1.061
0.64	10.168	15.981	1.184
0.644	10.837	15.275	1.187
0.649	11.37	14.766	1.213
0.653	10.776	14.302	1.205
0.657	11.02	13.599	1.198
0.661	10.925	12.711	1.187
0.666	11.388	12.763	1.209
0.67	11.499	12.137	1.193
0.674	11.635	11.639	1.209
0.678	11.532	11.347	1.18
0.682	11.265	11.698	1.23
0.687	11.373	12.246	1.281
0.691	10.869	12.305	1.305
0.695	10.134	13.26	1.341
0.699	9.634	14.019	1.367
0.704	9.196	15.288	1.436
0.708	8.892	16.378	1.511
0.712	7.717	18.286	1.598
0.716	6.813	19.303	1.653
0.721	6.027	21.159	1.751
0.725	4.889	23.09	1.788
0.729	4.202	24.428	1.846
0.733	3.364	25.201	1.839
0.738	2.831	25.324	1.803
0.742	2.491	26.656	1.818
0.746	2.184	27.066	1.804
0.75	1.77	28.037	1.836
0.755	1.352	28.614	1.847
0.759	1.163	29.087	1.843
0.763	0.967	29.994	1.871
0.767	0.909	30.684	1.901
0.771	0.575	30.138	1.89
0.776	0.51	29.87	1.866
0.78	0.509	30.22	1.887
0.784	0.506	30.496	1.915
0.788	0.506	30.425	1.915
0.793	0.531	29.946	1.934
0.797	0.5	26.849	1.734
0.801	0.531	30.036	1.96
0.805	0.515	30.207	1.943
0.81	0.529	29.287	1.97
0.814	0.621	29.265	1.968
0.818	0.523	29.578	1.991
0.822	0.511	29.229	1.965
0.827	0.51	29.627	1.981
0.831	0.519	28.897	1.958
0.835	0.512	29.102	1.942
0.839	0.474	29.019	1.93
0.844	0.428	25.085	1.684
0.848	0.447	28.929	1.915
0.852	0.472	30.699	1.982
0.856	0.444	29.126	1.912
0.86	0.438	29.009	1.885
0.865	0.448	29.89	1.897
0.869	0.429	29.742	1.877
0.873	0.426	29.221	1.854
0.877	0.426	29.774	1.872
0.882	0.436	29.513	1.87
0.886	0.416	29.203	1.829
0.89	0.4	27.098	1.687
0.894	0.434	28.865	1.837
0.899	0.437	29.112	1.863
0.903	0.44	28.828	1.873
0.907	0.459	29.43	1.861
0.911	0.446	28.528	1.881
0.916	0.471	28.834	1.883
0.92	0.478	28.505	1.867
0.924	0.494	27.848	1.884
0.928	0.491	28.791	1.886
0.933	0.491	28.322	1.884
0.937	0.505	28.895	1.91
0.941	0.497	27.749	1.854
0.945	0.525	27.83	1.913
0.95	0.501	27.88	1.954
0.954	0.51	27.577	2.013
0.958	0.501	25.948	1.93
0.962	0.512	26.513	1.985
0.966	0.513	26.576	2.037
0.971	0.538	26.463	2.191
0.975	0.562	26.389	2.151
0.979	0.542	25.842	2.183
0.983	0.561	25.543	2.231
0.988	0.53	23.802	2.377
0.992	0.562	23.379	2.175
0.996	0.518	24.503	2.328
1	0.568	23.352	2.394
1.005	0.567	22.972	2.447
1.009	0.539	20.561	2.289
