# Supplementary material for: Compositional variability of Mg/Ca, Sr/Ca, and Na/Ca in the deep-sea bivalve Acesta excavata (Fabricius, 1779)
Source: PLoS One. 2021 Apr 30;16(4):e0245605. doi: 10.1371/journal.pone.0245605 (PMC8087087; doi:10.1371/journal.pone.0245605)
Supplement: S3 Appendix — (XLSX) [file pone.0245605.s003.xlsx]

## Sheet: 1RM
Distance from commissure [mm]	Mg/Ca [mmol/mol]	Na/Ca [mmol/mol]	Sr/Ca [mmol/mol]
6.104e-10	11.655	19.062	1.269
0.007	11.388	19.517	1.202
0.014	11.102	19.216	1.19
0.021	10.854	19	1.174
0.029	11.098	19.833	1.182
0.036	12.727	19.918	1.205
0.043	11.109	19.459	1.18
0.05	10.853	19.507	1.172
0.057	11.256	19.805	1.176
0.064	10.934	20.022	1.191
0.072	10.835	19.741	1.185
0.079	11.09	19.952	1.203
0.086	10.7	19.921	1.157
0.093	10.873	19.504	1.17
0.1	10.693	19.764	1.166
0.107	10.738	20.216	1.176
0.114	10.655	20.109	1.18
0.122	10.661	19.905	1.197
0.129	10.467	19.457	1.15
0.136	10.261	19.602	1.179
0.143	10.464	20.396	1.184
0.15	10.466	19.789	1.175
0.157	10.581	20.244	1.186
0.164	10.629	20.139	1.199
0.172	10.445	20.607	1.209
0.179	10.225	19.461	1.195
0.186	10.482	20.086	1.219
0.193	10.37	20.154	1.203
0.2	10.376	20.219	1.213
0.207	10.256	20.273	1.211
0.215	10.184	19.964	1.189
0.222	10.915	20.3	1.224
0.229	10.098	20.528	1.214
0.236	9.863	20.141	1.202
0.243	10.263	21.507	1.209
0.25	10.203	19.796	1.194
0.257	10.057	20.533	1.237
0.265	10.172	20.172	1.221
0.272	9.907	20.148	1.194
0.279	9.856	20.348	1.2
0.286	10.128	20.679	1.212
0.293	10.107	20.927	1.216
0.3	9.926	20.472	1.202
0.307	9.757	20.969	1.169
0.315	9.79	20.492	1.207
0.322	9.967	21.064	1.217
0.329	10.946	21.483	1.228
0.336	9.934	21.339	1.224
0.343	9.879	20.79	1.234
0.35	9.787	20.694	1.219
0.358	9.79	20.759	1.233
0.365	10.099	21.002	1.213
0.372	9.906	21.017	1.206
0.379	9.98	21.234	1.242
0.386	9.787	20.564	1.224
0.393	9.485	20.614	1.259
0.4	10.038	21.476	1.234
0.408	9.807	20.708	1.226
0.415	9.865	21.314	1.228
0.422	9.623	20.994	1.224
0.429	9.577	20.553	1.212
0.436	9.976	20.83	1.269
0.443	9.91	20.774	1.204
0.45	9.807	21.394	1.211
0.458	9.726	21.229	1.187
0.465	10.188	20.647	1.205
0.472	10.529	20.624	1.211
0.479	10.266	21.53	1.192
0.486	10.568	20.457	1.184
0.493	10.312	20.036	1.176
0.5	10.453	20.597	1.153
0.508	11.056	20.184	1.184
0.515	11.361	20.103	1.212
0.522	11.359	20.077	1.142
0.529	11.607	20.065	1.155
0.536	11.446	19.312	1.129
0.543	11.286	18.605	1.107
0.551	12.46	18.581	1.138
0.558	12.26	18.307	1.117
0.565	12.727	17.844	1.096
0.572	12.76	17.074	1.097
0.579	12.589	16.762	1.115
0.586	12.882	16.87	1.126
0.593	13.444	16.322	1.122
0.601	13.775	16.507	1.134
0.608	14.373	15.312	1.123
0.615	15.407	15.029	1.133
0.622	15.269	13.876	1.129
0.629	16.087	13.973	1.142
0.636	18.48	13.966	1.196
0.643	18.946	13.46	1.199
0.651	18.886	12.973	1.152
0.658	19.638	12.843	1.2
0.665	21.287	12.419	1.238
0.672	21.269	12.89	1.204
0.679	22.332	12.653	1.248
0.686	22.133	12.282	1.211
0.694	23.068	12.038	1.228
0.701	23.796	12.828	1.277
0.708	24.515	12.629	1.218
0.715	23.79	12.34	1.229
0.722	23.668	12.379	1.23
0.729	24	12.909	1.265
0.736	22.647	12.191	1.143
0.744	23.581	12.842	1.206
0.751	22.984	13.309	1.171
0.758	22.813	13.821	1.195
0.765	20.916	13.382	1.186
0.772	20.096	13.974	1.145
0.779	19.471	14.836	1.142
0.786	18.528	14.515	1.108
0.794	18.383	14.906	1.139
0.801	18.437	14.892	1.11
0.808	17.271	15.638	1.132
0.815	17.689	15.717	1.15
0.822	16.612	15.574	1.116
0.829	16.536	15.92	1.123
0.837	16.052	16.563	1.131
0.844	15.473	16.402	1.146
0.851	15.292	16.845	1.13
0.858	15.546	17.59	1.177
0.865	14.622	17.412	1.128
0.872	14.575	18.136	1.158
0.879	14.528	18.041	1.151
0.887	14.164	17.974	1.152
0.894	14.229	18.125	1.164
0.901	14.149	18.332	1.15
0.908	13.821	18.932	1.219
0.915	13.848	19.211	1.183
0.922	13.513	18.703	1.236
0.929	13.247	19.909	1.182
0.937	13.28	19.383	1.163
0.944	13.161	20.083	1.212
0.951	12.94	21.053	1.196
0.958	12.57	20.362	1.181
0.965	12.899	21.811	1.2
0.972	12.824	21.614	1.211
0.98	12.743	21.632	1.203
0.987	12.813	21.489	1.225
0.994	12.458	22.192	1.232
1.001	12.279	22.249	1.221
1.008	13.259	22.939	1.256
1.015	12.925	23.361	1.265
1.022	12.543	24.978	1.218
1.03	12.674	22.923	1.191
1.037	12.522	23.846	1.23
1.044	12.273	23.307	1.203
1.051	12.858	23.677	1.267
1.058	12.737	24.343	1.241
1.065	12.582	23.897	1.197
1.072	12.554	23.48	1.216
1.08	12.722	23.998	1.25
1.087	12.693	23.145	1.2
1.094	12.629	23.639	1.213
1.101	12.764	23.549	1.262
1.108	13.282	23.309	1.22
1.115	12.526	23.704	1.233
1.123	12.816	23.043	1.221
1.13	12.95	23.502	1.238
1.137	12.741	22.634	1.194
1.144	13.286	23.318	1.21
1.151	12.489	23.206	1.226
1.158	12.641	22.541	1.187
1.165	12.489	22.173	1.196
1.173	12.399	22.116	1.193
1.18	12.522	21.931	1.176
1.187	11.916	22.124	1.188
1.194	12.409	21.721	1.194
1.201	11.975	20.778	1.153
1.208	11.938	21.228	1.186
1.215	11.747	21.449	1.159
1.223	11.969	21.239	1.181
1.23	11.881	21.597	1.176
1.237	11.742	20.914	1.151
1.244	11.468	20.648	1.132
1.251	11.619	21.007	1.18
1.258	11.248	20.658	1.166
1.266	11.543	21.03	1.182
1.273	11.353	20.853	1.169
1.28	11.683	20.984	1.193
1.287	11.466	20.491	1.152
1.294	11.067	21.27	1.167
1.301	11.494	21.667	1.171
1.308	11.122	20.824	1.15
1.316	11.46	21.56	1.174
1.323	11.594	21.272	1.16
1.33	11.447	21.9	1.148
1.337	11.534	21.673	1.133
1.344	11.794	22.309	1.174
1.351	11.745	22.729	1.148
1.358	12.254	23.085	1.208
1.366	12.08	22.385	1.121
1.373	12.17	22.226	1.092
1.38	12.203	21.993	1.093
1.387	12.398	22.282	1.122
1.394	12.958	22.519	1.121
1.401	12.897	21.689	1.096
1.409	13.401	21.582	1.065
1.416	12.565	19.892	0.997
1.423	13.331	20.939	1.061
1.43	13.833	20.398	1.065
1.437	13.758	20.44	1.057
1.444	13.959	19.808	1.049
1.451	13.875	19.496	1.08
1.459	14.032	18.657	1.044
1.466	14.512	19.608	1.1
1.473	14.282	17.862	1.075
1.48	14.099	17.306	1.061
1.487	14.364	17.695	4.033
1.494	14.379	17.526	1.141
1.501	14.74	17.252	1.171
1.509	14.817	17.589	1.112
1.516	14.717	17.299	1.135
1.523	14.688	17.19	1.138
1.53	14.072	16.353	1.115
1.537	14.876	17.595	1.161
1.544	14.912	17.359	1.216
1.552	14.264	17.424	1.169
1.559	14.454	17.281	1.198
1.566	14.191	17.035	1.201
1.573	14.428	17.385	1.187
1.58	14.266	17.858	1.186
1.587	14.06	17.352	1.213
1.594	14.125	17.895	1.232
1.602	13.907	17.649	1.187
1.609	14.005	17.73	1.196
1.616	14.428	18.242	1.226
1.623	13.752	17.996	1.172
1.63	14.317	18.649	1.19
1.637	14.172	18.308	1.148
1.644	14.032	18.525	1.175
1.652	14.138	19.112	1.174
1.659	14.458	18.412	1.148
1.666	14.128	18.479	1.164
1.673	13.967	18.509	1.121
1.68	14.104	18.831	1.157
1.687	13.971	18.495	1.101
1.695	14.453	17.863	1.11
1.702	13.967	17.392	1.084
1.709	14.233	18.01	1.085
1.716	14.725	17.262	1.075
1.723	14.343	17.406	1.077
1.73	14.095	16.664	1.087
1.737	13.88	16.228	1.04
1.745	14.905	16.725	1.075
1.752	14.823	17.364	1.07
1.759	14.604	15.917	1.05
1.766	14.73	16.699	1.077
1.773	14.558	16.961	1.075
1.78	14.142	16.411	1.065
1.787	14.448	17.233	1.078
1.795	14.833	16.734	1.086
1.802	14.312	16.123	1.069
1.809	14.752	16.196	1.052
1.816	14.969	16.552	1.077
1.823	13.966	17.314	1.085
1.83	13.681	16.271	1.079
1.838	13.983	16.449	1.092
1.845	14.018	16.802	1.151
1.852	13.819	17.041	1.106
1.859	14.448	16.615	1.113
1.866	13.776	16.779	1.104
1.873	13.688	17.109	1.14
1.88	13.458	17.061	1.141
1.888	13.819	17.838	1.155
1.895	13.381	17.539	1.127
1.902	13.372	17.33	1.136
1.909	13.524	17.818	1.15
1.916	12.799	18.158	1.156
1.923	12.309	17.604	1.13
1.93	13.162	18.569	1.17
1.938	13.091	17.668	1.16
1.945	13.087	17.899	1.157
1.952	12.884	17.829	1.158
1.959	13.627	18.136	1.127
1.966	12.836	18.05	1.142
1.973	13.046	17.831	1.125
1.981	13.157	18.832	1.158
1.988	12.696	18.257	1.145
1.995	13.371	17.719	1.112
2.002	12.746	18.003	1.11
2.009	13.211	17.807	1.126
2.016	12.731	17.261	1.095
2.023	12.944	17.666	1.159
2.031	13.426	17.824	1.143
2.038	13.137	17.217	1.13
2.045	13.57	17.381	1.176
2.052	13.372	17.884	1.172
2.059	13.536	17.329	1.153
2.066	13.453	17.48	1.172
2.073	13.327	17.256	1.17
2.081	13.102	16.817	1.178
2.088	13.738	17.517	1.194
2.095	13.128	16.796	1.171
2.102	13.358	17.14	1.17
2.109	13.852	17.584	1.211
2.116	13.302	17.466	1.182
2.123	13.807	17.793	1.185
2.131	13.081	16.775	1.167
2.138	13.369	17.222	1.174
2.145	13.179	17.266	1.164
2.152	13.853	17.827	1.195
2.159	14.34	17.826	1.212
2.166	13.779	17.777	1.178
2.174	14.816	17.906	1.219
2.181	14.291	17.993	1.195
2.188	14.679	17.501	1.153
2.195	14.987	17.756	1.19
2.202	15.11	17.849	1.149
2.209	14.937	17.348	1.163
2.216	15.32	16.421	1.119
2.224	15.809	17.139	1.138
2.231	16.33	17.667	1.142
2.238	15.959	16.615	1.105
2.245	16.685	16.7	1.117
2.252	18.155	16.613	1.116
2.259	18.091	16.571	1.144
2.267	17.755	15.71	1.105
2.274	18.349	15.759	1.077
2.281	19.083	15.631	1.104
2.288	19.214	15.97	1.117
2.295	19.248	15.946	1.104
2.302	20.571	15.047	1.102
2.309	19.672	14.814	1.153
2.317	20.111	14.88	1.099
2.324	20.285	14.552	1.107
2.331	20.457	14.307	1.105
2.338	20.69	14.208	1.092
2.345	20.493	14.575	1.118
2.352	20.003	13.842	1.223
2.359	20.167	13.803	1.108
2.367	19.922	14.159	1.134
2.374	19.808	14.012	1.135
2.381	19.32	13.589	1.116
2.388	18.836	13.666	1.121
2.395	18.394	13.422	1.094
2.402	18.287	14.086	1.145
2.41	17.286	13.513	1.119
2.417	17.516	13.639	1.136
2.424	18.193	14.217	1.184
2.431	16.481	13.771	1.153
2.438	15.886	14.027	1.132
2.445	15.619	14.271	1.153
2.452	15.296	14.314	1.132
2.46	15.158	14.446	1.128
2.467	15.114	14.359	1.14
2.474	14.128	15.01	1.162
2.481	13.961	14.836	1.131
2.488	14.37	14.931	1.144
2.495	12.598	14.135	1.05
2.502	13.524	15.589	1.114
2.51	13.697	14.989	1.112
2.517	14.252	15.344	1.158
2.524	13.653	14.766	1.105
2.531	14.833	16.298	1.122
2.538	15.278	15.684	1.149
2.545	16.053	15.351	1.135
2.552	17.166	15.154	1.152
2.56	18.399	15.557	1.171
2.567	17.735	15.059	1.125
2.574	18.964	15.129	1.16
2.581	18.734	14.45	1.142
2.588	24.37	14.61	1.166
2.595	20.597	15.004	1.234
2.603	21.246	13.873	1.135
2.61	21.706	14.582	1.182
2.617	22.165	14.898	1.193
2.624	23.022	14.531	1.221
2.631	23.705	14.621	1.231
2.638	23.556	13.955	1.218
2.645	24.253	14.166	1.196
2.653	24.246	13.849	1.173
2.66	23.688	13.639	1.177
2.667	24.1	14.116	1.189
2.674	23.989	14.445	1.195
2.681	24.513	14.454	1.237
2.688	24.766	14.53	1.236
2.695	23.369	14.597	1.302
2.703	23.958	14.848	1.223
2.71	23.863	15.02	1.22
2.717	21.661	15.042	1.175
2.724	21.822	15.367	1.194
2.731	21.433	15.978	1.188
2.738	21.061	15.242	1.146
2.746	20.296	15.73	1.159
2.753	19.053	15.799	1.131
2.76	18.999	16.193	1.145
2.767	18.757	16.124	1.138
2.774	17.944	16.25	1.101
2.781	18.248	16.044	1.135
2.788	18.141	16.856	1.137
2.796	17.176	16.263	1.13
2.803	16.53	16.104	1.074
2.81	16.332	16.766	1.086
2.817	16.005	16.248	1.073
2.824	16.603	16.995	1.092
2.831	15.833	16.816	1.102
2.838	15.483	16.952	1.049
2.846	15.374	20.155	1.073
2.853	15.497	17.221	1.067
2.86	15.475	17.089	1.106
2.867	15.367	17.608	1.066
2.874	14.791	16.98	1.054
2.881	14.875	16.832	1.075
2.889	14.526	17.45	1.041
2.896	14.347	17.173	1.052
2.903	14.599	17.698	1.038
2.91	14.679	17.11	1.087
2.917	14.517	16.871	1.053
2.924	13.968	16.966	1.014
2.931	14.475	17.089	1.039
2.939	14.195	17.097	1.056
2.946	14.172	17.733	1.032
2.953	14.603	17.236	1.061
2.96	15.022	17.33	1.07
2.967	16.421	17.411	1.05
2.974	14.599	16.748	1.004
2.981	14.21	17.235	1.053
2.989	14.265	17.584	1.084
2.996	13.837	16.581	1.043
3.003	14.774	17.219	1.035
3.01	13.979	16.367	1.005
3.017	14.145	16.385	1.063
3.024	14.084	16.885	1.063
3.032	13.761	16.147	1.06
3.039	14.161	16.83	1.048
3.046	14.548	17.036	1.104
3.053	14.068	16.556	1.036
3.06	14.684	16.934	1.092
3.067	14.407	17.227	1.083
3.074	14.56	16.769	1.089
3.082	13.858	16.576	1.039
3.089	13.847	16.326	1.064
3.096	13.324	16.796	1.074
3.103	13.513	18.01	1.104
3.11	13.486	17.651	1.086
3.117	13.393	17.815	1.092
3.124	12.531	16.869	1.025
3.132	12.99	18.624	1.143
3.139	13.123	18.094	1.085
3.146	12.608	18.159	1.051
3.153	12.619	18.84	1.094
3.16	12.52	18.475	1.085
3.167	12.449	18.158	1.141
3.175	11.69	18.638	1.061
3.182	12.01	19.416	1.085
3.189	11.733	19.078	1.098
3.196	11.836	20.719	1.139
3.203	11.655	20.705	1.124
3.21	11.717	19.497	1.1
3.217	11.272	20.542	1.125
3.225	12.325	20.263	1.113
3.232	11.95	20.849	1.119
3.239	11.354	20.867	1.117
3.246	11.386	20.429	1.11
3.253	11.374	21.37	1.102
3.26	11.153	21.093	1.139
3.267	11.516	21.568	1.149
3.275	11.345	21.717	1.117
3.282	10.824	21.114	1.155
3.289	11.435	21.279	1.104
3.296	10.873	21.852	1.155
3.303	11.202	23.361	1.123
3.31	11.128	22.168	1.116
3.318	10.927	21.833	1.085
3.325	11.057	23.305	1.09
3.332	10.683	21.145	1.086
3.339	10.687	21.26	1.147
3.346	10.688	21.372	1.078
3.353	10.684	20.643	1.051
3.36	11.099	23.354	1.097
3.368	10.71	22.218	1.055
3.375	10.816	21.422	1.077
3.382	11.131	22.094	1.117
3.389	11.127	21.386	1.075
3.396	10.819	21.349	1.101
3.403	10.946	21.659	1.072
3.41	12.149	21.641	1.058
3.418	11.251	21.785	1.098
3.425	10.81	21.265	1.05
3.432	10.943	21.351	1.06
3.439	10.696	21.233	1.04
3.446	11.291	22.292	1.083
3.453	10.815	21.543	1.041
3.461	11.258	22.295	1.112
3.468	11.614	21.658	1.081
3.475	10.581	20.403	1.007
3.482	11.2	21.328	1.078
3.489	11.036	21.62	1.065
3.496	11.006	20.7	1.079
3.503	11.422	22.257	1.093
3.511	11.298	21.608	1.09
3.518	11.422	21.151	1.099
3.525	11.195	20.669	1.066
3.532	11.415	21	1.112
3.539	11.08	21.423	1.062
3.546	11.261	20.814	1.098
3.553	11.211	20.174	1.067
3.561	11.185	21.638	1.1
3.568	11.339	20.479	1.1
3.575	11.176	21.154	1.117
3.582	11.337	20.72	1.102
3.589	10.983	20.903	1.083
3.596	10.953	20.928	1.096
3.604	11.235	20.516	1.081
3.611	11.439	22.19	1.081
3.618	10.726	21.574	1.109
3.625	10.909	20.798	1.085
3.632	11.04	20.652	1.1
3.639	10.97	22.243	1.102
3.646	10.816	21.26	1.113
3.654	11.336	22.17	1.135
3.661	10.553	20.742	1.098
3.668	10.595	20.83	1.105
3.675	10.998	22.141	1.152
3.682	11.32	22.555	1.141
3.689	10.906	22.389	1.137
3.696	10.706	22.358	1.145
3.704	10.757	22.2	1.136
3.711	10.714	21.476	1.119
3.718	10.42	21.465	1.084
3.725	10.572	22.326	1.125
3.732	10.448	22.929	1.135
3.739	10.637	22.777	1.137
3.747	10.174	22.027	1.111
3.754	10.382	22.035	1.119
3.761	10.003	21.897	1.091
3.768	10.931	23.164	1.142
3.775	10.454	22.347	1.12
3.782	10.52	23.214	1.135
3.789	10.473	22.583	1.152
3.797	10.487	22.507	1.212
3.804	10.295	21.98	1.121
3.811	10.546	23.108	1.179
3.818	10.281	22.63	1.169
3.825	10.202	21.816	1.158
3.832	10.115	22.938	1.119
3.839	10.152	22.166	1.147
3.847	10.162	22.567	1.15
3.854	10.498	22.618	1.135
3.861	9.81	21.964	1.112
3.868	10.657	22.933	1.137
3.875	10.327	23.39	1.155
3.882	10.121	23.087	1.155
3.89	10.115	22.31	1.126
3.897	10.622	23.562	1.148
3.904	10.47	23.985	1.174
3.911	10.81	23.374	1.16
3.918	10.645	22.766	1.16
3.925	10.371	23.347	1.147
3.932	10.34	23.618	1.151
3.94	10.038	22.599	1.131
3.947	10.519	23.623	1.178
3.954	10.295	23.52	1.179
3.961	9.936	23.673	1.122
3.968	10.259	23.414	1.152
3.975	10.099	23.219	1.132
3.982	10.387	23.654	1.147
3.99	10.141	22.665	1.088
3.997	10.189	23.793	1.136
4.004	10.265	23.681	1.153
4.011	10.459	23.323	1.135
4.018	10.199	23.242	1.142
4.025	10.367	24.075	1.181
4.033	10.449	24.061	1.183
4.04	10.281	23.971	1.159
4.047	10.413	25.977	1.154
4.054	9.94	24.328	1.129
4.061	9.879	23.242	1.13
4.068	10.196	24.683	1.15
4.075	10.006	24.258	1.12
4.083	10.908	24.613	1.151
4.09	10.768	25.151	1.167
4.097	10.242	24.598	1.139
4.104	10.087	24.334	1.097
4.111	10.032	24.557	1.134
4.118	10.182	25.351	1.168
4.125	10.595	24.654	1.165
4.133	10.093	24.025	1.141
4.14	10.003	24.726	1.13
4.147	10.217	24.933	1.189
4.154	10.123	24.56	1.14
4.161	10.447	24.952	1.134
4.168	10.404	24.104	1.169
4.176	10.484	25.705	1.165
4.183	10.459	24.902	1.147
4.19	10.315	25.483	1.18
4.197	10.822	24.698	1.115
4.204	10.466	25.02	1.147
4.211	10.696	24.741	1.129
4.218	10.505	25.903	1.137
4.226	10.194	24.365	1.136
4.233	10.222	24.31	1.108
4.24	10.268	24.725	1.141
4.247	11.078	26.575	1.196
4.254	10.764	27.235	1.191
4.261	10.41	25.094	1.138
4.268	10.458	24.964	1.107
4.276	10.659	25.673	1.156
4.283	10.531	25.193	1.125
4.29	10.301	25.464	1.134
4.297	10.386	25.803	1.126
4.304	10.73	24.979	1.137
4.311	10.106	24.872	1.118
4.318	10.786	24.491	1.114
4.326	10.173	24.876	1.109
4.333	10.448	24.238	1.167
4.34	10.679	24.463	1.146
4.347	10.405	24.445	1.136
4.354	11.161	24.413	1.126
4.361	10.398	26.591	1.181
4.369	10.601	24.366	1.143
4.376	10.674	25.732	1.172
4.383	10.519	24.718	1.144
4.39	10.831	24.933	1.179
4.397	10.549	25.048	1.158
4.404	10.656	26.027	1.189
4.411	11.575	26.679	1.187
4.419	10.563	25.213	1.205
4.426	10.596	25.019	1.15
4.433	10.685	25.733	1.21
4.44	12.094	25.508	1.188
4.447	11.185	25.187	1.124
4.454	10.936	25.199	1.143
4.461	10.736	25.231	1.133
4.469	10.672	25.715	1.193
4.476	11.253	26.56	1.157
4.483	10.706	24.81	1.155
4.49	10.586	25.652	1.147
4.497	10.626	25.577	1.136
4.504	12.101	25.818	1.132
4.512	10.506	26.656	1.106
4.519	10.767	25.458	1.152
4.526	10.913	26.087	1.123
4.533	10.856	27.447	1.135
4.54	11.013	26.13	1.122
4.547	11.157	26.067	1.144
4.554	10.839	26.474	1.114
4.562	11.048	25.578	1.114
4.569	10.723	25.423	1.081
4.576	10.853	25.429	1.085
4.583	11.147	26.169	1.121
4.59	11.174	26.151	1.119
4.597	10.899	24.986	1.082
4.604	10.925	24.763	1.074
4.612	10.724	24.811	1.065
4.619	10.516	25.05	1.046
4.626	10.872	25.085	1.092
4.633	11.017	25.308	1.09
4.64	11.04	25.233	1.095
4.647	10.899	24.864	1.067
4.655	11.371	24.449	1.078
4.662	11.073	24.15	1.073
4.669	10.965	24.367	1.078
4.676	11.048	23.982	1.1
4.683	10.945	23.698	1.042
4.69	11.167	24.229	1.102
4.697	10.992	23.783	1.062
4.705	11.448	24.341	1.1
4.712	11.295	24.871	1.104
4.719	11.205	24.027	1.087
4.726	10.897	23.13	1.06
4.733	11.163	23.781	1.105
4.74	10.929	23.425	1.063
4.747	10.553	23.059	1.072
4.755	10.963	23.062	1.066
4.762	11.19	24.572	1.109
4.769	10.986	23.45	1.111
4.776	11.241	25.052	1.12
4.783	11.038	24.173	1.125
4.79	11.45	25.281	1.142
4.798	11.94	23.763	1.106
4.805	11.166	24.754	1.112
4.812	10.849	23.574	1.101
4.819	11.297	24.018	1.118
4.826	11.122	24.253	1.108
4.833	11.264	24.288	1.092
4.84	11.184	24.012	1.125
4.848	11.164	23.927	1.114
4.855	10.8	23.817	1.142
4.862	10.871	24.063	1.134
4.869	10.932	24.308	1.14
4.876	10.901	25.155	1.111
4.883	10.567	23.58	1.08
4.89	10.982	24.966	1.192
4.898	11.052	24.847	1.14
4.905	10.41	23.315	1.057
4.912	10.695	24.259	1.122
4.919	10.613	24.302	1.112
4.926	10.468	23.529	1.119
4.933	10.296	24.247	1.108
4.941	10.442	24.13	1.115
4.948	10.233	24.073	1.104
4.955	10.492	24.398	1.133
4.962	10.527	25.116	1.125
4.969	9.886	23.719	1.16
4.976	10.264	24.141	1.146
4.983	10.325	24.714	1.142
4.991	10.214	24.239	1.088
4.998	9.776	24.074	1.105
5.005	10.207	24.664	1.145
5.012	10.025	24.239	1.122
5.019	9.98	24.639	1.136
5.026	10.111	24.362	1.156
5.033	10.076	24.473	1.132
5.041	9.763	24.389	1.139
5.048	9.819	24.344	1.134
5.055	9.829	24.552	1.177
5.062	10.14	25.331	1.157
5.069	10.016	24.339	1.154
5.076	10.083	24.904	1.14
5.084	9.923	25.291	1.186
5.091	9.869	24.81	1.139
5.098	9.824	26.318	1.176
5.105	10.24	25.336	1.154
5.112	9.709	25.355	1.145
5.119	9.689	25.251	1.14
5.126	9.75	25.619	1.16
5.134	9.7	25.527	1.149
5.141	9.851	25.767	1.149
5.148	10.155	25.647	1.151
5.155	9.483	25.16	1.14
5.162	9.773	26.226	1.155
5.169	9.816	25.822	1.147
5.176	9.768	25.457	1.144
5.184	9.812	25.524	1.123
5.191	9.664	24.939	1.14
5.198	9.99	26.224	1.149
5.205	9.324	24.75	1.091
5.212	10.011	25.923	1.136
5.219	9.49	25.079	1.125
5.227	9.651	25.729	1.122
5.234	9.635	25.265	1.192
5.241	9.832	26.03	1.143
5.248	9.995	26.133	1.146
5.255	9.964	25.903	1.109
5.262	9.941	26.285	1.141
5.269	10.392	26.363	1.17
5.277	10.008	26.203	1.126
5.284	10.386	26.776	1.145
5.291	9.906	26.418	1.115
5.298	10.003	26.486	1.131
5.305	10.297	26.27	1.188
5.312	9.997	26.623	1.2
5.319	9.554	25.418	1.103
5.327	10.223	26.387	1.17
5.334	10.175	25.895	1.113
5.341	9.99	26.08	1.114
5.348	9.995	25.956	1.11
5.355	10.397	25.969	1.102
5.362	10.342	26.181	1.141
5.37	10.211	25.834	1.135
5.377	10.146	27.196	1.13
5.384	9.852	25.794	1.095
5.391	10.353	26.342	1.131
5.398	10.269	27.151	1.131
5.405	10.18	26.708	1.109
5.412	10.142	26.552	1.13
5.42	10.426	26.802	1.122
5.427	10.669	27.303	1.125
5.434	10.234	28.134	1.133
5.441	10.708	28.206	1.162
5.448	10.396	27.731	1.11
5.455	10.431	27.133	1.156
5.462	10.425	27.098	1.1
5.47	10.177	26.946	1.104
5.477	10.298	27.462	1.13
5.484	10.569	27.794	1.124
5.491	10.585	27.892	1.125
5.498	10.492	27.639	1.12
5.505	10.21	27.131	1.121
5.513	10.561	27.895	1.118
5.52	11.203	27.766	1.128
5.527	10.432	27.828	1.109
5.534	10.223	26.987	1.11
5.541	10.66	27.939	1.118
5.548	10.546	27.765	1.161
5.555	10.73	27.728	1.155
5.563	10.313	28.256	1.096
5.57	10.433	27.952	1.133
5.577	10.134	26.97	1.102
5.584	10.487	27.028	1.127
5.591	10.311	27.124	1.141
5.598	10.568	27.725	1.125
5.605	10.562	27.987	1.208
5.613	10.419	27.128	1.141
5.62	10.27	27.104	1.13
5.627	10.734	26.575	1.135
5.634	10.853	26.926	1.163
5.641	10.57	27.197	1.148
5.648	10.561	26.888	1.137
5.656	10.507	26.374	1.153
5.663	10.652	27.016	1.176
5.67	10.51	27.291	1.138
5.677	10.697	26.745	1.168
5.684	10.652	26.445	1.155
5.691	10.222	26.144	1.139
5.698	10.317	26.551	1.146
5.706	10.795	26.368	1.168
5.713	10.516	26.516	1.15
5.72	10.598	26.46	1.151
5.727	10.327	26.407	1.133
5.734	10.569	26.891	1.172
5.741	10.389	25.651	1.137
5.748	11.328	26.042	1.142
5.756	10.404	26.037	1.138
5.763	10.07	25.841	1.139
5.77	10.43	27.64	1.204
5.777	10.238	25.896	1.158
5.784	10.295	26.453	1.185
5.791	9.945	25.688	1.151
5.799	10.255	26.268	1.169
5.806	10.138	25.65	1.178
5.813	10.199	26.373	1.162
5.82	10.349	27.447	1.176
5.827	10.347	26.894	1.205
5.834	10.36	26.531	1.208
5.841	10.324	26.63	1.146
5.849	10.395	26.186	1.184
5.856	10.737	26.175	1.159
5.863	10.359	25.547	1.125
5.87	10.265	26.898	1.175
5.877	10.082	25.871	1.181
5.884	10.446	26.663	1.168
5.891	10.772	26.45	1.155
5.899	11.25	25.845	1.177
5.906	10.361	26.098	1.171
5.913	10.295	25.446	1.161
5.92	10.673	26.066	1.166
5.927	10.701	25.825	1.167
5.934	10.795	25.888	1.201
5.942	11.165	26.392	1.214
5.949	10.752	26.249	1.205
5.956	10.879	25.347	1.196
5.963	10.864	25.33	1.165
5.97	11.193	25.47	1.195
5.977	10.684	24.824	1.154
5.984	10.859	24.481	1.139
5.992	10.964	25.809	1.169
5.999	11.025	24.359	1.134
6.006	11.138	24.885	1.156
6.013	10.98	28.245	1.171
6.02	10.782	24.069	1.142
6.027	10.748	23.724	1.145
6.034	10.727	24.269	1.144
6.042	10.632	23.76	1.146
6.049	10.583	23.577	1.133
6.056	12.431	23.667	1.168
6.063	10.901	24.018	1.154
6.07	11.057	23.44	1.159
6.077	10.776	23.536	1.163
6.085	10.696	24.009	1.178
6.092	10.467	22.483	1.136
6.099	10.322	22.635	1.147
6.106	10.154	22.253	1.136
6.113	10.208	22.256	1.148
6.12	10.566	23.32	1.178
6.127	10.741	23.612	1.197
6.135	10.66	22.784	1.164
6.142	10.432	22.721	1.177
6.149	10.757	22.343	1.17
6.156	10.708	22.661	1.182
6.163	10.744	23.563	1.179
6.17	10.897	22.505	1.2
6.177	11.052	22.511	1.181
6.185	11.022	21.779	1.175
6.192	10.939	22.443	1.184
6.199	11.227	22.498	1.224
6.206	11.066	22.349	1.189
6.213	10.93	21.957	1.192
6.22	11.149	21.737	1.209
6.228	11.318	21.969	1.207
6.235	11.057	21.385	1.176
6.242	11.603	22.207	1.204
6.249	11.493	21.113	1.168
6.256	11.199	20.766	1.181
6.263	11.468	21.318	1.199
6.27	11.71	20.915	1.186
6.278	11.813	20.906	1.19
6.285	11.618	20.249	1.168
6.292	11.916	20.065	1.141
6.299	11.784	19.426	1.158
6.306	11.768	19.509	1.15
6.313	11.915	19.467	1.133
6.32	12.276	20.139	1.161
6.328	11.776	18.916	1.158
6.335	11.924	19.389	1.146
6.342	12	18.913	1.189
6.349	12.17	18.332	1.134
6.356	12.586	18.452	1.189
6.363	11.426	18.461	1.144
6.371	11.791	17.914	1.145
6.378	11.442	17.438	1.149
6.385	11.686	17.548	1.166
6.392	11.764	17.02	1.135
6.399	12.282	17.832	1.141
6.406	11.516	16.211	1.115
6.413	11.305	16.65	1.133
6.421	12.308	16.442	1.131
6.428	11.526	16.676	1.122
6.435	11.297	15.859	1.135
6.442	11.705	16.897	1.151
6.449	11.884	15.806	1.135
6.456	12.489	15.766	1.151
6.463	12.261	15.882	1.115
6.471	12.914	15.444	1.114
6.478	13.369	15.259	1.135
6.485	14.781	15.104	1.148
6.492	15.282	15.631	1.15
6.499	16.151	14.998	1.156
6.506	17.603	15.392	1.18
6.513	18.367	14.054	1.196
6.521	19.061	14.278	1.219
6.528	20.508	14.575	1.225
6.535	21.798	14.243	1.203
6.542	23.23	14.185	1.232
6.549	24.015	13.532	1.234
6.556	25.475	13.686	1.272
6.564	26.307	13.797	1.238
6.571	27.454	14.035	1.299
6.578	28.047	13.711	1.303
6.585	28.398	13.574	1.28
6.592	29.771	12.998	1.319
6.599	30.735	13.154	1.37
6.606	30.486	13.088	1.343
6.614	30.192	12.376	1.253
6.621	30.883	13.877	1.317
6.628	30.653	12.719	1.307
6.635	29.966	12.32	1.274
6.642	30.274	12.821	1.285
6.649	31.051	12.8	1.309
6.656	30.168	12.969	1.322
6.664	29.698	13.73	1.3
6.671	28.906	13.419	1.303
6.678	27.714	13.686	1.258
6.685	28.295	13.676	1.262
6.692	26.161	13.841	1.203
6.699	25.631	14.085	1.205
6.707	24.432	14.132	1.234
6.714	25.134	14.825	1.202
6.721	23.497	14.048	1.161
6.728	23.085	14.252	1.174
6.735	22.716	17.288	1.193
6.742	22.431	14.622	1.178
6.749	22.183	15.123	1.179
6.757	19.994	13.967	1.122
6.764	21.497	14.991	1.188
6.771	20.131	15.112	1.151
6.778	20.143	15.09	1.149
6.785	20.344	15.521	1.157
6.792	19.318	15.387	1.158
6.799	18.317	14.929	1.102
6.807	18.271	15.89	1.149
6.814	17.998	15.938	1.114
6.821	17.618	15.715	1.146
6.828	17.184	15.49	1.105
6.835	16.912	15.547	1.118
6.842	16.404	16.215	1.097
6.85	16.115	16.22	1.141
6.857	15.412	15.706	1.098
6.864	15.766	15.779	1.113
6.871	14.159	15.333	1.064
6.878	15.663	15.71	1.084
6.885	14.604	15.916	1.074
6.892	14.453	16.126	1.093
6.9	14.482	16.51	1.082
6.907	14.436	16.418	1.075
6.914	14.563	16.622	1.108
6.921	14.583	16.89	1.129
6.928	14.536	17.916	1.101
6.935	13.846	16.113	1.066
6.942	14.627	17.63	1.108
6.95	15.008	16.856	1.136
6.957	15.085	16.953	1.095
6.964	15.079	17.44	1.134
6.971	14.529	17.165	1.105
6.978	15.083	17.877	1.124
6.985	14.725	17.068	1.119
6.993	14.794	17.846	1.133
7	15.199	18.371	1.126
7.007	15.411	17.798	1.135
7.014	15.094	17.759	1.116
7.021	14.899	17.702	1.072
7.028	15.262	17.95	1.105
7.035	15.281	16.942	1.048
7.043	15.629	17.226	1.059
7.05	15.531	17.212	1.086
7.057	16.378	17.481	1.093
7.064	16.532	17.43	1.1
7.071	16.276	17.391	1.098
7.078	17.066	17.713	1.115
7.085	16.627	16.927	1.064
7.093	16.798	17.113	1.082
7.1	17.099	16.847	1.071
7.107	16.78	16.406	1.069
7.114	16.882	16.805	1.114
7.121	17.158	17.033	1.09
7.128	17.205	17.409	1.072
7.136	16.824	17.412	1.067
7.143	16.988	17.513	1.097
7.15	16.778	16.801	1.074
7.157	16.095	17.556	1.073
7.164	16.021	17.004	1.092
7.171	15.848	17.328	1.067
7.178	15.456	16.892	1.069
7.186	15.201	17.311	1.088
7.193	14.967	17.612	1.085
7.2	14.266	17.627	1.078
7.207	14.328	17.585	1.098
7.214	13.942	18.036	1.111
7.221	13.869	18.458	1.12
7.228	13.452	18.222	1.12
7.236	13.474	17.994	1.143
7.243	12.834	18.37	1.147
7.25	12.722	18.348	1.16
7.257	12.308	18.106	1.162
7.264	12.103	18.868	1.179
7.271	12.425	18.817	1.23
7.279	11.705	18.767	1.2
7.286	11.616	19.029	1.255
7.293	11.684	19.06	1.223
7.3	11.404	19.349	1.239
7.307	11.139	19.047	1.22
7.314	10.896	20.179	1.249
7.321	10.77	19.189	1.203
7.329	10.513	20.181	1.231
7.336	10.547	20.025	1.277
7.343	10.087	20.201	1.205
7.35	9.906	19.728	1.245
7.357	9.844	19.686	1.235
7.364	10.017	20.449	1.254
7.371	9.82	20.342	1.246
7.379	9.475	20.186	1.196
7.386	9.37	20.047	1.227
7.393	9.459	20.195	1.203
7.4	9.409	20.897	1.227
7.407	9.343	20.269	1.224
7.414	9.602	20.52	1.199
7.422	9.182	19.761	1.189
7.429	9.472	20.411	1.205
7.436	9.518	21.866	1.173
7.443	9.755	20.085	1.177
7.45	9.368	19.562	1.15
7.457	9.817	19.575	1.211
7.464	9.722	18.826	1.156
7.472	10.157	19.449	1.209
7.479	10.597	19.848	1.154
7.486	10.69	20.449	1.134
7.493	11.177	19.071	1.14
7.5	11.206	18.657	1.159
7.507	11.659	18.954	1.144
7.514	12.355	19.06	1.168
7.522	12.006	18.162	1.109
7.529	12.504	18.004	1.121
7.536	13.501	17.979	1.172
7.543	13.517	17.907	1.166
7.55	13.503	18.724	1.173
7.557	14.137	18.373	1.159
7.565	14.045	17.96	1.148
7.572	14.692	18.049	1.164
7.579	14.751	17.329	1.184
7.586	14.547	16.743	1.154
7.593	15.73	16.4	1.209
7.6	16.488	16.546	1.238
7.607	15.963	15.535	1.179
7.615	16.548	14.817	1.21
7.622	16.508	14.485	1.202
7.629	18.014	15.006	1.258
7.636	17.687	14.493	1.217
7.643	17.997	14.571	1.242
7.65	18.316	13.999	1.229
7.657	18.042	14.075	1.243
7.665	18.33	13.83	1.233
7.672	17.934	13.7	1.228
7.679	18.434	13.956	1.266
7.686	19.21	13.799	1.25
7.693	19.768	14.504	1.294
7.7	19.196	14.809	1.299
7.708	20.501	14.781	1.298
7.715	19.131	15.213	1.277
7.722	18.748	14.906	1.281
7.729	17.888	14.865	1.262
7.736	18.523	15.836	1.241
7.743	18.635	15.393	1.218
7.75	18.278	15.465	1.288
7.758	18.224	15.537	1.203
7.765	16.306	14.966	1.148
7.772	17.976	15.914	1.209
7.779	16.935	17.176	1.216
7.786	15.96	17.288	1.245
7.793	14.433	16.727	1.199
7.8	15.088	17.954	1.187
7.808	14.246	17.175	1.195
7.815	14.358	17.374	1.134
7.822	14.108	17.591	1.236
7.829	13.334	17.491	1.183
7.836	13.909	18.443	1.229
7.843	12.949	18.243	1.171
7.851	12.841	18.09	1.157
7.858	12.411	17.959	1.151
7.865	13.733	18.826	1.212
7.872	11.858	17.781	1.182
7.879	11.998	18.654	1.161
7.886	12.32	19.388	1.28
7.893	12.508	19.974	1.237
7.901	12.409	19.41	1.217
7.908	11.863	19.84	1.183
7.915	11.55	19.151	1.175
7.922	12.02	20.133	1.199
7.929	11.793	20.637	1.191
7.936	11.417	20.215	1.192
7.943	11.291	19.836	1.171
7.951	11.935	21.958	1.242
7.958	11.752	21.539	1.197
7.965	11.327	22.554	1.2
7.972	11.626	20.975	1.199
7.979	10.969	20.638	1.16
7.986	11.507	21.637	1.214
7.994	10.979	22.1	1.177
8.001	11.375	21.631	1.181
8.008	11.101	22.117	1.2
8.015	10.863	22.234	1.178
8.022	10.977	22.414	1.199
8.029	10.987	22.596	1.201
8.036	10.902	22.261	1.163
8.044	10.76	22.571	1.144
8.051	10.841	22.199	1.176
8.058	10.589	21.894	1.165
8.065	10.506	23.113	1.229
8.072	10.499	22.209	1.162
8.079	10.446	22.379	1.13
8.086	10.752	23.263	1.173
8.094	10.68	22.179	1.183
8.101	10.212	22.202	1.168
8.108	10.506	22.645	1.156
8.115	11.151	22.861	1.16
8.122	10.352	22.326	1.208
8.129	10.888	22.231	1.189
8.137	10.75	22.317	1.153
8.144	10.477	22.182	1.135
8.151	10.356	21.67	1.147
8.158	10.32	21.681	1.132
8.165	10.454	21.747	1.136
8.172	10.268	21.956	1.129
8.179	10.613	22.855	1.188
8.187	10.55	22.204	1.162
8.194	10.338	22.306	1.129
8.201	10.767	22.371	1.173
8.208	10.693	22.31	1.13
8.215	10.718	22.814	1.153
8.222	11.139	22.989	1.174
8.229	11.428	22.755	1.144
8.237	11.174	23.952	1.154
8.244	10.986	22.853	1.153
8.251	11.21	23.028	1.136
8.258	11.361	23.385	1.149
8.265	11.53	22.986	1.138
8.272	11.296	22.794	1.133
8.28	11.245	22.801	1.106
8.287	11.334	23.089	1.154
8.294	11.523	22.997	1.1
8.301	11.434	22.875	1.089
8.308	11.955	22.487	1.085
8.315	12.148	23.337	1.119
8.322	11.867	22.436	1.095
8.33	12.061	22.777	1.078
8.337	11.909	22.268	1.079
8.344	11.64	22.009	1.031
8.351	11.847	22.212	1.114
8.358	11.841	21.879	1.09
8.365	12.214	23.326	1.116
8.372	11.871	20.848	1.107
8.38	12.339	21.276	1.079
8.387	12.398	21.591	1.125
8.394	11.971	21.45	1.148
8.401	11.998	21.721	1.105
8.408	11.88	21.431	1.129
8.415	11.69	21.371	1.141
8.423	11.817	21.152	1.142
8.43	11.833	20.947	1.193
8.437	11.353	20.618	1.163
8.444	11.103	20.087	1.116
8.451	11.641	21.415	1.167
8.458	11.588	20.667	1.143
8.465	11.373	20.178	1.122
8.473	12.059	20.574	1.131
8.48	11.536	19.985	1.104
8.487	12.189	20.199	1.093
8.494	11.454	20.182	1.084
8.501	11.797	20.111	1.097
8.508	11.454	19.507	1.041
8.515	11.76	20.077	1.078
8.523	12.103	19.117	1.067
8.53	11.832	18.872	1.032
8.537	11.564	18.3	1.022
8.544	12.063	18.56	1.018
8.551	12.634	18.665	1.036
8.558	12.27	18.313	0.988
8.565	12.907	19.338	1.035
8.573	12.876	18.31	1.021
8.58	12.814	18.261	1.007
8.587	13.26	18.502	1.036
8.594	12.99	18.247	1.007
8.601	12.965	17.841	0.998
8.608	13.025	18.015	1.022
8.616	13.796	18.636	1.047
8.623	13.223	18.59	1.027
8.63	13.309	17.88	1.022
8.637	12.842	17.238	0.992
8.644	13.805	18.24	1.045
8.651	13.216	17.77	1.048
8.658	13.403	18.173	1.04
8.666	13.02	17.722	1.059
8.673	13.089	18.297	1.062
8.68	13.203	18.235	1.059
8.687	13.03	17.724	1.052
8.694	13.124	18.176	1.065
8.701	12.753	18.226	1.073
8.708	12.276	18.312	1.046
8.716	12.323	18.935	1.04
8.723	12.262	18.304	1.062
8.73	11.975	17.483	1.01
8.737	12.093	18.275	1.072
8.744	11.704	17.804	1.045
8.751	12.184	17.838	1.046
8.759	11.99	18.104	1.032
8.766	11.875	17.878	1.031
8.773	12.055	17.76	1.044
8.78	11.86	18.211	1.056
8.787	11.549	17.432	1.02
8.794	11.337	16.959	1.01
8.801	11.236	17.486	1.009
8.809	11.858	18.026	1.036
8.816	11.874	17.803	1.045
8.823	11.78	17.909	1.083
8.83	11.529	17.74	1.044
8.837	11.422	17.128	1.077
8.844	11.323	16.998	1.04
8.851	11.305	16.479	1.019
8.859	11.242	16.906	1.073
8.866	11.332	17.402	1.049
8.873	11.139	16.499	1.038
8.88	11.758	16.685	1.075
8.887	11.18	16.506	1.088
8.894	11.421	16.596	1.052
8.902	11.34	16.732	1.073
8.909	11.324	16.756	1.092
8.916	11.26	16.353	1.06
8.923	11.322	16.881	1.092
8.93	10.998	16.322	1.06
8.937	11.269	16.74	1.064
8.944	11.523	16.701	1.066
8.952	11.352	16.825	1.065
8.959	11.694	16.609	1.043
8.966	11.659	16.779	1.083
8.973	11.907	17.612	1.073
8.98	11.924	16.334	1.061
8.987	12.195	16.809	1.051
8.994	11.981	17.026	1.082
9.002	12.127	16.914	1.069
9.009	12.044	16.298	1.063
9.016	12.15	16.382	1.041
9.023	12.49	16.437	1.062
9.03	12.037	15.761	1.017
9.037	12.143	16.474	1.041
9.045	12.344	16.042	1.019
9.052	12.85	15.788	1.024
9.059	12.445	16.031	1.034
9.066	13.11	16.078	1.064
9.073	13	15.719	1.032
9.08	13.212	15.49	1.037
9.087	12.939	15.357	1.018
9.095	13.403	16.015	1.036
9.102	13.814	16.066	1.085
9.109	14.627	15.676	1.052
9.116	13.719	14.694	1.026
9.123	14.737	15.004	1.051
9.13	15.492	14.672	1.043
9.137	15.977	14.594	1.078
9.145	16.346	14.085	1.064
9.152	18.107	14.206	1.092
9.159	17.623	13.894	1.085
9.166	18.831	14.292	1.115
9.173	19.853	13.912	1.138
9.18	20.125	13.359	1.135
9.188	21.23	13.575	1.165
9.195	21.92	13.189	1.185
9.202	22.624	13.184	1.178
9.209	24.187	13.344	1.21
9.216	24.125	13.47	1.198
9.223	24.808	12.822	1.198
9.23	25.233	12.593	1.225
9.238	25.846	12.728	1.242
9.245	26.198	12.483	1.228
9.252	26.332	12.167	1.229
9.259	25.779	12.021	1.207
9.266	26.627	11.992	1.253
9.273	27.715	12.107	1.261
9.28	27.496	12.316	1.255
9.288	28.249	12.724	1.262
9.295	28.25	12.429	1.231
9.302	27.865	13.413	1.281
9.309	26.93	12.55	1.251
9.316	27.711	12.656	1.273
9.323	26.593	13.45	1.255
9.331	27.996	13.9	1.241
9.338	25.915	13.307	1.225
9.345	25.489	14.273	1.254
9.352	24.258	13.962	1.197
9.359	23.92	14.058	1.216
9.366	23.655	14.949	1.209
9.373	22.206	14.742	1.176
9.381	21.985	14.712	1.195
9.388	21.25	15.197	1.196
9.395	20.379	15.254	1.143
9.402	19.662	15.356	1.18
9.409	19.345	15.669	1.148
9.416	18.593	15.309	1.124
9.423	18.843	16.272	1.148
9.431	18.576	16.979	1.147
9.438	17.732	16.548	1.14
9.445	17.184	16.771	1.112
9.452	16.931	16.417	1.068
9.459	17.737	17.724	1.145
9.466	16.552	17.279	1.085
9.474	16.054	17.92	1.12
9.481	15.709	17.709	1.081
9.488	15.612	18.549	1.09
9.495	14.952	18.101	1.079
9.502	14.945	18.485	1.085
9.509	15.067	18.993	1.112
9.516	14.799	18.443	1.071
9.524	14.58	18.724	1.076
9.531	14.759	18.632	1.095
9.538	14.471	19.045	1.095
9.545	14.413	20.052	1.098
9.552	14.488	19.57	1.097
9.559	14.089	19.039	1.084
9.566	14.248	19.812	1.103
9.574	13.777	19.011	1.068
9.581	14.295	19.726	1.06
9.588	14.307	19.87	1.099
9.595	14.164	20.382	1.103
9.602	14.123	22.056	1.088
9.609	13.854	20.508	1.141
9.617	13.297	18.976	1.047
9.624	13.632	19.654	1.069
9.631	13.777	20.271	1.114
9.638	13.505	19.904	1.078
9.645	13.517	20.884	1.115
9.652	14.084	20.71	1.109
9.659	13.416	20.733	1.111
9.667	13.608	20.712	1.141
9.674	13.737	20.614	1.081
9.681	13.406	20.924	1.093
9.688	13.628	20.399	1.076
9.695	13.211	20.568	1.089
9.702	13.871	21.105	1.096
9.709	14.668	22.081	1.098
9.717	13.437	20.264	1.066
9.724	13.395	20.621	1.059
9.731	12.995	20.317	1.031
9.738	13.748	21.408	1.093
9.745	13.919	22.449	1.093
9.752	13.635	20.563	1.073
9.76	14.108	21.881	1.082
9.767	13.808	20.791	1.044
9.774	14.102	20.703	1.089
9.781	14.709	21.133	1.095
9.788	14.638	20.717	1.062
9.795	14.264	20.071	1.029
9.802	14.771	19.851	1.07
9.81	14.358	20.169	1.043
9.817	14.418	19.545	1.005
9.824	14.691	19.831	1.001
9.831	14.652	19.887	1.055
9.838	14.569	19.461	1.025
9.845	14.807	19.566	1.025
9.852	14.873	19.691	1.037
9.86	14.554	18.936	1.016
9.867	14.532	19.213	1.039
9.874	14.2	19.114	1.024
9.881	14.376	18.756	1.023
9.888	14.401	18.601	1.011
9.895	14.289	19.236	1.04
9.903	14.776	19.259	1.046
9.91	14.307	19.106	1.038
9.917	13.911	18.757	1.08
9.924	14.65	19.021	1.054
9.931	14.311	20.108	1.074
9.938	14.162	19.222	1.03
9.945	13.772	19.227	1.028
9.953	14.121	19.419	1.049
9.96	13.136	18.951	1.033
9.967	14.009	19.888	1.086
9.974	13.596	19.566	1.031
9.981	13.84	20.023	1.046
9.988	13.522	19.89	1.054
9.995	13.626	20.019	1.062
10.003	13.288	20.502	1.084
10.01	12.949	19.691	1.047
10.017	13.475	20.637	1.078
10.024	13.215	20.92	1.067
10.031	12.621	20.838	1.041
10.038	12.842	21.885	1.107
10.046	12.741	21.519	1.057
10.053	12.228	21.662	1.05
10.06	12.234	21.736	1.041
10.067	12.581	22.107	1.05
10.074	12.28	21.201	1.038
10.081	12.722	22.184	1.113
10.088	12.542	21.853	1.071
10.096	12.033	22.431	1.045
10.103	12.441	21.835	1.051
10.11	12.159	22.208	1.051
10.117	12.42	22.218	1.071
10.124	10.991	21.112	1.01
10.131	12.278	22.995	1.073
10.138	12.056	23.326	1.078
10.146	12.095	22.677	1.052
10.153	12.476	21.936	1.021
10.16	11.759	23.514	1.074
10.167	11.64	22.825	1.046
10.174	11.881	23.118	1.057
10.181	11.774	23.391	1.06
10.188	12.11	24.654	1.072
10.196	11.746	23.03	1.04
10.203	11.909	23.566	1.056
10.21	11.472	22.786	1.019
10.217	11.658	23.521	1.061
10.224	11.672	22.693	1.041
10.231	11.824	23.518	1.075
10.239	11.864	24.02	1.074
10.246	11.628	23.184	1.082
10.253	11.69	23.321	1.068
10.26	11.85	23.662	1.078
10.267	12.166	24.089	1.072
10.274	11.83	23.663	1.1
10.281	11.938	23.881	1.08
10.289	11.715	23.176	1.065
10.296	11.792	23.43	1.075
10.303	11.978	24.247	1.09
10.31	11.822	24.165	1.082
10.317	11.464	23.42	1.083
10.324	11.554	23.58	1.114
10.332	12.026	24.148	1.128
10.339	11.519	23.254	1.117
10.346	11.657	24.229	1.128
10.353	11.248	23.577	1.081
10.36	11.482	24.151	1.112
10.367	11.929	24.288	1.138
10.374	11.698	23.444	1.126
10.382	11.922	24.444	1.144
10.389	12.225	24.722	1.162
10.396	11.577	24.153	1.128
10.403	11.365	24.302	1.106
10.41	11.672	23.95	1.126
10.417	11.95	23.927	1.141
10.424	11.931	23.631	1.167
10.432	11.872	23.867	1.168
10.439	11.984	23.927	1.132
10.446	11.812	24.198	1.151
10.453	11.956	24.467	1.148
10.46	11.956	24.024	1.178
10.467	12.347	23.699	1.166
10.475	11.784	23.586	1.137
10.482	11.856	24.211	1.155
10.489	11.992	23.981	1.131
10.496	11.605	23.901	1.13
10.503	11.485	23.493	1.144
10.51	11.64	24.534	1.142
10.517	12.539	23.572	1.137
10.525	11.282	23.299	1.125
10.532	12.188	24.026	1.165
10.539	11.38	23.673	1.127
10.546	11.093	23.512	1.138
10.553	10.792	22.659	1.132
10.56	12.416	23.634	1.111
10.567	11.458	23.97	1.181
10.575	11.284	23.353	1.153
10.582	11.467	23.23	1.195
10.589	11.514	23.46	1.172
10.596	11.432	23.706	1.165
10.603	11.287	23.807	1.171
10.61	10.954	23.595	1.155
10.617	11.427	24.234	1.17
10.625	11.193	24.216	1.167
10.632	11.696	25.229	1.216
10.639	11.634	24.081	1.198
10.646	11.233	25.249	1.183
10.653	11.083	23.015	1.118
10.66	11.532	26.454	1.175
10.668	11.541	25.12	1.174
10.675	11.566	25.149	1.199
10.682	11.89	25.041	1.175
10.689	11.732	25.949	1.217
10.696	11.472	24.987	1.185
10.703	11.67	24.996	1.172
10.71	12.255	25.368	1.172
10.718	12.115	25.122	1.19
10.725	11.44	25.348	1.168
10.732	11.459	24.141	1.152
10.739	11.927	25.528	1.172
10.746	11.653	24.844	1.159
10.753	11.279	25.166	1.178
10.76	11.136	23.913	1.133
10.768	11.487	25.848	1.175
10.775	11.308	25.487	1.164
10.782	11.251	24.801	1.144
10.789	11.269	25.135	1.119
10.796	11.804	26.375	1.147
10.803	11.577	25.176	1.15
10.811	11.14	25.402	1.26
10.818	11.113	24.844	1.146
10.825	11.337	24.499	1.121
10.832	11.132	25.262	1.124
10.839	11.094	25.94	1.107
10.846	12.185	23.881	1.093
10.853	11.421	24.391	1.108
10.861	11.911	25.275	1.16
10.868	11.485	24.989	1.136
10.875	11.431	24.795	1.104
10.882	11.394	24.662	1.099
10.889	11.399	24.863	1.102
10.896	11.279	24.846	1.089
10.903	11.541	24.976	1.127
10.911	10.985	24.166	1.092
10.918	11.066	24.022	1.086
10.925	11.458	24.969	1.09
10.932	10.871	23.673	1.092
10.939	10.983	24.235	1.092
10.946	11.593	24.569	1.113
10.954	11.118	24.646	1.127
10.961	10.994	24.775	1.104
10.968	11.4	25.155	1.115
10.975	10.422	23.321	1.056
10.982	11.149	25.735	1.126
10.989	11.074	24.855	1.14
10.996	11.234	24.036	1.086
11.004	10.722	23.711	1.104
11.011	11.025	23.659	1.11
11.018	10.833	23.925	1.144
11.025	10.836	24.598	1.15
11.032	10.878	24.669	1.129
11.039	10.682	23.804	1.143
11.046	10.513	24.282	1.123
11.054	10.681	24.147	1.145
11.061	10.469	24.826	1.145
11.068	10.409	24.456	1.17
11.075	10.278	24.439	1.137
11.082	10.233	23.954	1.136
11.089	10.79	24.526	1.169
11.097	10.435	24.518	1.176
11.104	10.038	24.119	1.153
11.111	10.149	24.239	1.177
11.118	10.276	23.787	1.14
11.125	10.292	24.693	1.167
11.132	10.416	24.728	1.178
11.139	10.746	24.119	1.194
11.147	10.253	24.142	1.167
11.154	10.497	24.46	1.19
11.161	10.462	24.213	1.176
11.168	10.696	24.577	1.168
11.175	10.658	25.098	1.181
11.182	10.341	24.867	1.21
11.189	10.446	24.12	1.181
11.197	10.492	25.2	1.238
11.204	11.107	25.276	1.231
11.211	10.638	25.123	1.208
11.218	10.369	24.929	1.18
11.225	10.862	25.893	1.195
11.232	10.812	25.967	1.218
11.24	10.411	24.352	1.223
11.247	10.841	25.608	1.203
11.254	10.677	25.362	1.195
11.261	10.821	25.706	1.194
11.268	10.705	25.212	1.151
11.275	10.718	25.805	1.203
11.282	10.996	27.046	1.227
11.29	10.74	25.053	1.177
11.297	10.707	25.124	1.164
11.304	11.302	26.805	1.223
11.311	11.268	26.227	1.175
11.318	10.784	25.593	1.219
11.325	11.073	26.134	1.192
11.332	11.069	26.707	1.191
11.34	10.879	25.68	1.185
11.347	10.85	25.857	1.174
11.354	10.837	25.766	1.183
11.361	10.772	26.618	1.172
11.368	10.863	25.961	1.164
11.375	10.915	26.539	1.192
11.383	10.521	26.151	1.155
11.39	10.58	25.601	1.123
11.397	10.485	25.655	1.158
11.404	10.386	25.343	1.119
11.411	10.598	25.53	1.137
11.418	10.885	25.664	1.165
11.425	10.43	25.187	1.118
11.433	10.463	25.648	1.15
11.44	10.676	25.524	1.13
11.447	10.886	25.966	1.149
11.454	10.798	25.732	1.144
11.461	10.571	24.898	1.09
11.468	10.846	25.172	1.188
11.475	10.469	24.444	1.097
11.483	10.579	24.219	1.147
11.49	10.731	24.978	1.125
11.497	10.496	24.132	1.088
11.504	10.5	24.356	1.107
11.511	10.848	24.528	1.145
11.518	10.597	24.19	1.09
11.526	10.136	23.258	1.083
11.533	10.719	23.584	1.096
11.54	10.641	23.707	1.088
11.547	10.367	23.197	1.094
11.554	10.302	22.972	1.067
11.561	10.259	22.92	1.108
11.568	10.732	22.608	1.087
11.576	11.355	23.349	1.121
11.583	10.432	22.959	1.108
11.59	10.927	22.435	1.079
11.597	10.382	22.602	1.089
11.604	10.655	22.976	1.078
11.611	10.385	22.43	1.068
11.618	10.6	22.302	1.105
11.626	10.599	22.284	1.081
11.633	10.787	21.72	1.08
11.64	10.371	22.14	1.064
11.647	10.752	22.011	1.031
11.654	10.358	21.718	1.07
11.661	10.474	21.368	1.07
11.669	10.86	21.611	1.063
11.676	10.688	23.385	1.054
11.683	10.682	23.855	1.065
11.69	10.502	22.065	1.062
11.697	11.072	22.022	1.075
11.704	10.697	20.958	1.073
11.711	11.019	21.117	1.05
11.719	10.906	20.444	1.067
11.726	11.201	19.841	1.047
11.733	11.388	20.275	1.047
11.74	11.23	20.553	1.092
11.747	11.23	19.731	1.029
11.754	11.397	19.843	1.067
11.761	11.061	19.692	1.061
11.769	11.576	19.693	1.086
11.776	11.516	19.941	1.04
11.783	11.212	19.917	1.055
11.79	11.202	19.974	1.041
11.797	11.32	19.291	1.067
11.804	11.437	19.871	1.074
11.812	11.845	19.143	1.054
11.819	11.386	19.091	1.022
11.826	11.07	19.395	1.036
11.833	11.428	20.282	1.047
11.84	11.26	19.32	1.02
11.847	11.474	19.659	1.091
11.854	10.78	19.301	1.022
11.862	11.199	19.845	1.05
11.869	10.823	19.066	1.028
11.876	10.978	19.22	1.024
11.883	10.52	19.149	1.027
11.89	10.289	19.146	1.002
11.897	10.279	19.382	1.014
11.904	10.36	20.061	1.012
11.912	10.679	20.68	1.023
11.919	10.523	20.917	1.02
11.926	10.644	19.646	1.005
11.933	10.853	20.163	1.024
11.94	10.573	19.699	0.998
11.947	10.85	20.354	1.044
11.955	11.113	20.265	1.039
11.962	10.606	19.653	1.057
11.969	10.871	19.522	1.011
11.976	10.95	19.767	1.03
11.983	11.18	20.321	1.035
11.99	11.454	19.675	0.995
11.997	11.671	20.612	1.025
12.005	11.805	20.026	1.022
12.012	11.455	20.283	1.011
12.019	11.928	19.605	1.009
12.026	12.263	19.233	1
12.033	12.499	19.231	1.004
12.04	12.683	19.193	1.051
12.047	12.915	18.695	0.998
12.055	12.884	19.774	0.988
12.062	13.176	18.925	1.001
12.069	13.416	18.812	1
12.076	13.709	18.47	1.025
12.083	13.818	18.446	0.998
12.09	13.934	18.716	1.015
12.098	14.617	18.516	0.997
12.105	14.47	18.195	1
12.112	14.836	17.64	0.99
12.119	14.993	17.548	0.982
12.126	14.725	17.559	0.978
12.133	14.584	17.035	0.951
12.14	15.542	17.514	1.002
12.148	15.678	17.419	0.979
12.155	16.341	17.186	1.016
12.162	16.467	16.974	1.002
12.169	16.676	16.769	1.024
12.176	17.187	17.125	1.009
12.183	17.049	16.883	1.008
12.19	17.03	16.615	1.014
12.198	17.471	19.292	1.031
12.205	17.665	16.836	1.009
12.212	17.905	16.918	1.015
12.219	17.383	16.768	1.015
12.226	18.368	16.903	1.049
12.233	18.78	16.954	1.009
12.241	17.603	17.363	1.018
12.248	18.34	17.659	1.031
12.255	17.479	17.033	1.03
12.262	16.832	16.397	0.992
12.269	17.637	17.141	1.027
12.276	17.153	17.555	1.057
12.283	17.674	17.59	1.051
12.291	17.062	17.16	1.045
12.298	16.265	16.287	1.025
12.305	16.254	17.387	1.035
12.312	16.293	17.119	1.043
12.319	15.813	17.581	1.038
12.326	15.536	17.275	1.061
12.333	15.216	17.547	1.051
12.341	14.897	18.459	1.063
12.348	14.08	16.963	1.01
12.355	15.294	18.084	1.06
12.362	13.842	17.849	1.079
12.369	13.969	18.653	1.082
12.376	13.405	18.085	1.082
12.383	13.235	18.276	1.067
12.391	13.212	17.834	1.047
12.398	12.862	18.111	1.068
12.405	12.782	18.536	1.08
12.412	12.237	18.266	1.058
12.419	12.676	18.906	1.059
12.426	12.189	19.439	1.057
12.434	11.579	18.871	1.052
12.441	11.763	19.509	1.055
12.448	11.594	19.577	1.074
12.455	11.817	20.242	1.087
12.462	11.096	19.725	1.043
12.469	11.168	20.142	1.074
12.476	11.211	20.861	1.063
12.484	11.178	20.73	1.081
12.491	10.73	20.647	1.035
12.498	10.888	21.053	1.043
12.505	11.262	21.323	1.11
12.512	11.088	21.712	1.084
12.519	10.674	21.453	1.084
12.527	10.505	21.288	1.078
12.534	10.851	21.922	1.039
12.541	10.829	22.052	1.079
12.548	10.553	21.793	1.076
12.555	10.578	21.417	1.069
12.562	9.946	20.914	1.008
12.569	10.99	22.625	1.11
12.577	10.596	22.732	1.097
12.584	10.429	21.155	1.048
12.591	11.073	22.623	1.114
12.598	10.873	22.378	1.103
12.605	10.821	22.247	1.087
12.612	10.982	22.924	1.125
12.619	10.819	22.428	1.119
12.627	10.652	22.09	1.087
12.634	10.798	22.822	1.116
12.641	11.143	22.458	1.118
12.648	11.096	21.451	1.103
12.655	11.377	21.619	1.12
12.662	11.408	21.351	1.088
12.669	11.298	21.414	1.072
12.677	11.274	21.627	1.067
12.684	11.224	20.703	1.084
12.691	12.024	21.143	1.08
12.698	11.475	20.919	1.082
12.705	11.703	21.221	1.104
12.712	12.092	21.186	1.108
12.72	11.752	20.61	1.066
12.727	11.815	19.742	1.059
12.734	12.264	19.909	1.079
12.741	12.364	20.594	1.094
12.748	11.979	19.355	1.043
12.755	11.992	18.796	1.037
12.762	12.838	19.658	1.056
12.77	12.387	19.192	1.04
12.777	12.8	19.904	1.038
12.784	13.195	19.579	1.04
12.791	13.128	18.917	1.031
12.798	13.008	18.81	1.03
12.805	13.407	18.753	1.089
12.812	13.02	18.486	1.027
12.82	13.384	18.547	1.031
12.827	13.523	18.227	1.017
12.834	13.573	18.157	0.992
12.841	14.032	18.845	1.025
12.848	14.217	18.411	1.017
12.855	14.251	18.611	1.032
12.863	14.243	18.773	1.063
12.87	14.691	18.417	1.025
12.877	14.957	18.01	1.013
12.884	15.027	18.268	1.034
12.891	15.494	18.207	1.059
12.898	15.248	18.053	1.049
12.905	15.281	17.955	1.045
12.913	15.633	17.984	1.035
12.92	15.605	18.139	1.039
12.927	15.741	18.105	1.06
12.934	15.793	17.708	1.054
12.941	15.756	17.509	1.025
12.948	15.106	17.465	1.045
12.955	15.358	16.875	1.032
12.963	15.274	17.913	1.055
12.97	15.653	17.876	1.079
12.977	15.611	16.836	1.056
12.984	15.152	17.046	1.082
12.991	15.448	18.167	1.055
12.998	14.649	16.978	1.026
13.006	14.91	17.179	1.07
13.013	14.618	17.305	1.047
13.02	14.829	19.573	1.057
13.027	14.288	17.922	1.007
13.034	14.702	18.242	1.07
13.041	14.698	18.225	1.055
13.048	14.602	18.512	1.054
13.056	14.865	18.478	1.05
13.063	14.011	18.249	1.033
13.07	14.503	18.93	1.058
13.077	13.939	18.778	1.053
13.084	14.163	18.531	1.029
13.091	13.463	19.314	1.031
13.098	13.32	18.639	1.033
13.106	13.687	19.37	1.054
13.113	13.891	19.283	1.051
13.12	14.168	18.815	1.057
13.127	13.587	18.991	1.1
13.134	13.525	19.372	1.083
13.141	13.655	19.231	1.057
13.149	12.885	18.785	1.015
13.156	13.034	19.173	1.043
13.163	13.916	19.954	1.057
13.17	13.462	19.252	1.054
13.177	13.244	19.423	1.043
13.184	12.803	20.409	1.071
13.191	12.22	18.752	1.026
13.199	12.943	20.993	1.106
13.206	12.889	19.816	1.087
13.213	12.58	19.435	1.057
13.22	13.312	19.798	1.085
13.227	12.745	19.606	1.07
13.234	12.655	20.109	1.131
13.241	12.561	20.43	1.103
13.249	12.283	20.063	1.072
13.256	12.547	20.571	1.134
13.263	12.42	20.593	1.099
13.27	12.73	21.357	1.098
13.277	12.421	20.892	1.117
13.284	12.263	20.53	1.116
13.292	12.147	21.055	1.111
13.299	11.947	20.777	1.11
13.306	12.096	20.799	1.073
13.313	11.979	21.669	1.117
13.32	12.658	22.623	1.132
13.327	12.132	21.622	1.098
13.334	12.049	21.964	1.124
13.342	12.387	22.446	1.128
13.349	12.19	22.097	1.105
13.356	12.261	22.998	1.103
13.363	12.135	21.511	1.069
13.37	12.215	22.106	1.116
13.377	12.091	22.153	1.085
13.384	12.715	22.157	1.118
13.392	12.355	23.195	1.071
13.399	12.098	22.112	1.078
13.406	11.912	22.173	1.091
13.413	11.999	21.428	1.056
13.42	12.014	21.644	1.062
13.427	12.263	22.252	1.082
13.435	12.027	22.152	1.089
13.442	11.928	21.916	1.069
13.449	12.056	21.63	1.071
13.456	12.292	22.132	1.075
13.463	12.771	21.868	1.08
13.47	12.178	21.779	1.088
13.477	12.398	21.814	1.076
13.485	12.283	22.186	1.109
13.492	12.685	22.29	1.097
13.499	12.579	21.836	1.1
13.506	12.715	22.033	1.113
13.513	12.386	21.615	1.074
13.52	12.394	21.543	1.087
13.527	12.36	21.937	1.084
13.535	12.727	21.627	1.119
13.542	12.417	21.148	1.091
13.549	12.345	21.481	1.114
13.556	12.409	21.092	1.091
13.563	12.715	21.611	1.218
13.57	12.656	21.869	1.1
13.578	12.615	22.367	1.111
13.585	12.593	21.772	1.113
13.592	12.351	21.206	1.092
13.599	12.643	21.297	1.108
13.606	12.479	21.888	1.124
13.613	12.228	21.761	1.126
13.62	12.558	22.238	1.101
13.628	12.432	22.404	1.111
13.635	12.287	21.252	1.093
13.642	12.669	22.053	1.107
13.649	12.523	21.668	1.119
13.656	12.188	21.568	1.104
13.663	12.411	21.424	1.112
13.67	12.509	22.817	1.124
13.678	11.857	20.846	1.09
13.685	12.398	22.441	1.153
13.692	12.248	22.182	1.132
13.699	12.068	22.051	1.126
13.706	12.044	22.086	1.162
13.713	11.764	21.541	1.11
13.721	11.883	21.775	1.151
13.728	12.174	22.907	1.138
13.735	12.143	21.498	1.09
13.742	11.774	22.175	1.139
13.749	12.081	21.515	1.144
13.756	12.462	22.353	1.132
13.763	11.98	22.545	1.117
13.771	11.764	21.645	1.159
13.778	11.298	22.003	1.14
13.785	11.704	21.981	1.116
13.792	10.929	20.965	1.066
13.799	11.668	21.84	1.138
13.806	11.494	21.56	1.124
13.813	11.488	21.773	1.134
13.821	11.524	22.26	1.128
13.828	11.543	21.801	1.156
13.835	12.15	22.057	1.142
13.842	11.475	21.547	1.11
13.849	11.557	21.193	1.101
13.856	11.807	21.588	1.124
13.864	11.576	22.062	1.121
13.871	11.308	21.523	1.093
13.878	12.012	22.137	1.163
13.885	11.628	21.509	1.164
13.892	11.678	21.717	1.117
13.899	11.606	21.889	1.136
13.906	11.865	21.855	1.101
13.914	11.448	22.03	1.127
13.921	11.439	21.935	1.09
13.928	11.634	21.593	1.109
13.935	11.869	21.627	1.106
13.942	11.339	21.315	1.091
13.949	11.542	21.881	1.104
13.956	11.603	22.16	1.092
13.964	11.801	21.501	1.118
13.971	11.817	21.894	1.135
13.978	11.987	22.119	1.118
13.985	11.535	22.259	1.114
13.992	11.372	22.538	1.109
13.999	11.256	21.693	1.093
14.007	10.658	21.265	1.049
14.014	11.185	23.234	1.095
14.021	11.008	21.875	1.08
14.028	11.175	22.725	1.076
14.035	10.924	21.416	1.091
14.042	10.832	21.701	1.095
14.049	10.909	21.885	1.082
14.057	10.916	22.088	1.103
14.064	11.221	22.541	1.118
14.071	11.244	22.96	1.117
14.078	11.143	22.538	1.141
14.085	11.596	23.103	1.119
14.092	11.091	22.575	1.158
14.099	10.82	23.046	1.108
14.107	11.145	23.008	1.097
14.114	10.969	22.425	1.117
14.121	10.993	22.708	1.09
14.128	11.232	22.797	1.097
14.135	10.772	22.508	1.064
14.142	11.171	22.186	1.101
14.15	10.869	22.715	1.127
14.157	10.827	22.42	1.086
14.164	11.073	23.79	1.097
14.171	11.034	22.938	1.1
14.178	11.072	22.893	1.082
14.185	11.391	23.177	1.131
14.192	11.207	24.288	1.108
14.2	11.445	23.968	1.094
14.207	11.256	23.239	1.096
14.214	11.705	24.353	1.142
14.221	11.519	23.582	1.122
14.228	11.81	24.249	1.151
14.235	11.686	23.651	1.045
14.242	11.831	22.984	1.086
14.25	11.936	22.859	1.065
14.257	11.857	22.691	1.071
14.264	14.611	22.704	1.064
14.271	12.137	22.425	1.065
14.278	12.086	23.367	1.056
14.285	12.197	22.619	1.06
[truncated: 483 more rows]

## Sheet: 6RM
Distance from commissure [mm]	Mg/Ca [mmol/mol]	Na/Ca [mmol/mol]	Sr/Ca [mmol/mol]
5.531e-10	21.303	9.012	1.592
0.007	22.391	10.183	1.692
0.014	23.03	9.688	1.781
0.021	23.589	9.59	1.938
0.029	26.23	10.482	1.835
0.036	22.817	9.651	1.711
0.043	25.293	10.169	1.759
0.05	26.19	10.891	1.75
0.057	25.789	9.906	1.631
0.064	26.367	11.714	1.638
0.071	24.327	10.949	1.702
0.079	26.948	10.901	1.639
0.086	29.026	11.387	1.848
0.093	26.683	11.384	1.639
0.1	26.088	10.783	1.587
0.107	26.384	11.611	1.701
0.114	26.785	11.739	1.697
0.122	24.682	11.111	1.56
0.129	28.241	11.297	1.663
0.136	26.182	11.148	1.538
0.143	25.376	11.324	1.549
0.15	24.545	10.659	1.589
0.157	24.26	11.274	1.51
0.164	26.06	11.69	1.59
0.172	24.432	12.002	1.529
0.179	25.361	11.352	1.526
0.186	23.844	10.944	1.518
0.193	24.147	11.522	1.454
0.2	26.513	11.569	1.509
0.207	23.19	10.549	1.461
0.214	23.035	10.673	1.436
0.222	22.828	10.805	1.453
0.229	22.525	11.299	1.498
0.236	25.187	10.662	1.481
0.243	22.901	11.305	1.443
0.25	24.206	9.884	1.301
0.257	21.658	11.329	1.441
0.265	21.684	11.001	1.4
0.272	21.694	10.985	1.457
0.279	20.939	10.23	1.321
0.286	21.466	10.425	1.362
0.293	21.244	10.333	1.345
0.3	21.063	10.793	1.439
0.307	21.853	11.088	1.419
0.315	21.288	10.139	1.385
0.322	21.517	10.736	1.364
0.329	20.605	10.612	1.362
0.336	19.622	10.149	1.389
0.343	20.554	11.13	1.367
0.35	20.568	11.37	1.38
0.357	18.69	10.31	1.279
0.365	20.197	11.84	1.336
0.372	19.688	11.606	1.447
0.379	19.722	11.858	1.449
0.386	20.575	12.157	1.66
0.393	20.708	12.23	1.499
0.4	19.737	12.129	1.493
0.408	19.483	12.388	1.522
0.415	19.675	12.266	1.572
0.422	19.435	12.52	1.618
0.429	18.239	12.18	1.572
0.436	19.292	12.543	1.682
0.443	18.132	11.698	1.663
0.45	19.678	12.16	1.726
0.458	20.214	12.372	1.732
0.465	17.52	12.705	1.647
0.472	18.557	12.15	1.746
0.479	18.449	11.492	1.679
0.486	18.291	11.477	1.715
0.493	18.808	11.754	1.705
0.5	18.603	11.854	1.746
0.508	18.612	11.573	1.821
0.515	19.138	10.874	1.685
0.522	18.681	11.281	1.682
0.529	19.273	10.932	1.676
0.536	20.342	10.807	1.701
0.543	20.284	10.816	1.645
0.551	20.06	9.877	1.563
0.558	21.005	10.47	1.617
0.565	21.487	10.51	1.697
0.572	22.145	10.492	1.687
0.579	22.26	10.517	1.572
0.586	22.419	10.499	1.548
0.593	21.997	9.554	1.409
0.601	23.842	10.423	1.501
0.608	24.408	10.714	1.508
0.615	26.034	11.492	1.549
0.622	25.16	11.695	1.549
0.629	25.657	10.662	1.509
0.636	26.609	10.814	1.512
0.643	26.382	11.153	1.537
0.651	27.485	10.917	1.53
0.658	26.393	11.738	1.512
0.665	26.328	11.24	1.554
0.672	27.389	11.26	1.482
0.679	26.642	11.405	1.452
0.686	28.111	11.481	1.46
0.694	26.829	11.778	1.448
0.701	26.168	11.177	1.44
0.708	26.656	11.184	1.476
0.715	25.729	11.747	1.457
0.722	26.465	12.075	1.41
0.729	26.796	12.999	1.511
0.736	26.333	11.969	1.461
0.744	26.56	11.919	1.437
0.751	26.444	11.946	1.455
0.758	27.758	11.916	1.509
0.765	28.2	12.357	1.519
0.772	28.437	12.173	1.51
0.779	28.759	11.907	1.534
0.786	30.695	12.349	1.564
0.794	30.293	12.039	1.561
0.801	30.597	12.156	1.607
0.808	31.887	12.619	1.671
0.815	32.187	12.168	1.627
0.822	31.667	12.686	1.595
0.829	32.176	13.065	1.656
0.837	32.005	12.384	1.652
0.844	32.66	12.408	1.69
0.851	31.75	12.157	1.671
0.858	30.941	12.306	1.671
0.865	30.02	12.167	1.634
0.872	29.908	12.371	1.68
0.879	29.288	11.733	1.608
0.887	29.011	11.238	1.654
0.894	27.823	10.881	1.613
0.901	28.522	11.349	1.715
0.908	27.08	10.625	1.655
0.915	27.3	10.431	1.686
0.922	27.242	10.535	1.667
0.929	27.247	10.798	1.681
0.937	27.176	10.577	1.713
0.944	28.072	10.668	1.694
0.951	28.299	10.875	1.724
0.958	28.666	11.032	1.735
0.965	28.53	11.142	1.732
0.972	28.694	11.293	1.665
0.98	28.738	11.735	1.747
0.987	29.158	12.018	1.728
0.994	29.121	12.125	1.726
1.001	29.465	11.73	1.748
1.008	29.381	11.946	1.696
1.015	28.811	12.464	1.756
1.022	27.505	12.061	1.702
1.03	27.132	11.833	1.717
1.037	27.15	11.898	1.685
1.044	26.097	11.923	1.692
1.051	25.769	12.313	1.672
1.058	26.387	12.431	1.725
1.065	25.216	12.456	1.718
1.072	24.523	12.426	1.606
1.08	24.419	12.312	1.622
1.087	24.473	13.016	1.63
1.094	24.518	12.918	1.593
1.101	23.935	13.563	1.599
1.108	22.811	13.512	1.626
1.115	23.275	13.283	1.635
1.123	22.99	13.173	1.584
1.13	21.852	13.686	1.616
1.137	21.911	13.903	1.609
1.144	20.698	14.028	1.622
1.151	21.447	14.421	1.625
1.158	20.283	14.367	1.652
1.165	20.469	15.132	1.57
1.173	19.929	14.553	1.535
1.18	20.813	15.067	1.591
1.187	19.853	14.737	1.504
1.194	19.845	14.886	1.556
1.201	19.918	15.405	1.588
1.208	19.781	15.38	1.499
1.215	19.652	15.981	1.473
1.223	18.809	14.83	1.393
1.23	18.256	16.002	1.491
1.237	17.8	15.932	1.44
1.244	17.22	15.967	1.409
1.251	17.862	16.701	1.462
1.258	16.611	16.602	1.382
1.266	16.847	17.075	1.427
1.273	16.207	16.923	1.371
1.28	16.702	17.47	1.405
1.287	15.95	17.038	1.383
1.294	16.499	17.91	1.403
1.301	16.205	17.944	1.33
1.308	15.771	18.083	1.395
1.316	15.358	18.088	1.371
1.323	15.183	18.337	1.358
1.33	15.078	17.97	1.352
1.337	14.598	18.365	1.37
1.344	14.592	18.012	1.33
1.351	14.728	17.952	1.371
1.358	14.561	18.091	1.376
1.366	14.854	18.306	1.373
1.373	14.1	18.543	1.399
1.38	14.205	18.003	1.367
1.387	13.882	18.254	1.403
1.394	13.459	17.893	1.387
1.401	13.901	18.377	1.373
1.409	13.308	17.921	1.38
1.416	13.71	18.258	1.427
1.423	12.873	18.054	1.414
1.43	12.669	18.328	1.454
1.437	12.871	18.528	1.461
1.444	12.541	18.2	1.46
1.451	12.406	18.434	1.456
1.459	12.033	18.375	1.403
1.466	12.133	18.404	1.443
1.473	11.683	17.922	1.421
1.48	12.079	18.148	1.458
1.487	11.772	17.99	1.431
1.494	12.269	17.362	1.445
1.501	11.822	17.308	1.423
1.509	11.747	17.283	1.41
1.516	12.08	17.139	1.44
1.523	12.082	16.974	1.409
1.53	11.81	16.487	1.396
1.537	11.747	16.005	1.337
1.544	12.149	15.831	1.364
1.552	12.215	15.769	1.377
1.559	12.739	15.567	1.421
1.566	12.593	14.417	1.329
1.573	12.884	15.012	1.349
1.58	13.29	14.046	1.339
1.587	13.732	13.957	1.358
1.594	13.622	13.352	1.334
1.602	13.772	13.737	1.328
1.609	13.933	12.747	1.341
1.616	14.309	12.779	1.369
1.623	14.547	12.354	1.344
1.63	14.731	12.166	1.367
1.637	15.127	11.819	1.347
1.644	15.425	11.783	1.339
1.652	16.079	11.934	1.379
1.659	16.511	11.873	1.404
1.666	17.029	12.276	1.421
1.673	17.04	11.679	1.354
1.68	17.543	12.229	1.376
1.687	18.007	11.699	1.39
1.695	17.81	11.717	1.396
1.702	18.65	11.296	1.4
1.709	18.331	11.614	1.356
1.716	17.764	11.053	1.353
1.723	18.48	10.892	1.34
1.73	19.44	10.992	1.341
1.737	18.114	11.322	1.302
1.745	18.736	10.867	1.296
1.752	17.783	11.054	1.314
1.759	18.25	10.957	1.323
1.766	17.68	11.309	1.296
1.773	17.551	11.178	1.299
1.78	18.363	11.714	1.307
1.787	17.286	11.274	1.312
1.795	18.191	11.926	1.348
1.802	16.66	11.486	1.272
1.809	18.671	12.725	1.415
1.816	18.628	12.921	1.425
1.823	18.287	12.6	1.376
1.83	19.02	13.19	1.46
1.838	19.371	13.285	1.492
1.845	21.116	13.295	1.473
1.852	20.439	14.021	1.487
1.859	23.048	14.732	1.559
1.866	20.564	14.412	1.474
1.873	23.677	15.728	1.579
1.88	25.82	16.394	1.66	Crack in the shell filled with secondary material
1.888	26.693	17.034	1.686
1.895	26.871	17.87	1.791
1.902	27.574	18.38	1.66
1.909	27.371	17.708	1.687
1.916	27.678	17.594	1.626
1.923	30.294	19.555	1.716
1.93	29.891	19.35	1.783
1.938	33.613	19.793	2.008
1.945	30.077	18.353	1.857
1.952	30.74	18.435	1.87
1.959	29.622	17.063	1.667
1.966	24.353	13.704	1.412
1.973	30.699	17.219	1.956
1.981	27.886	13.052	1.513
1.988	52.324	11.692	2.265
1.995	38.534	1.516	1.618
2.002	62.341	-6.648	1.303
2.009	43.634	-24.11	2.223
2.016	47.161	0.664	2.168
2.023	43.705	-12.138	1.664
2.031	35.459	0.148	2.884
2.038	23.525	2.791	1.854
2.045	27.509	7.051	1.89
2.052	21.534	8.262	1.955
2.059	20.061	8.482	1.931
2.066	21.291	9.411	1.654
2.073	20.923	9.672	1.717
2.081	20.117	9.179	1.603
2.088	20.744	10.191	1.692
2.095	22.379	10.433	1.657
2.102	22.066	10.785	1.553
2.109	22.937	11.297	1.537
2.116	23.68	11.241	1.549
2.123	21.879	11.628	1.478
2.131	21.916	12.428	1.5
2.138	21.588	11.926	1.451
2.145	21.544	12.675	1.505
2.152	21.48	12.679	1.51
2.159	20.86	12.998	1.471
2.166	19.9	13.335	1.413
2.174	19.795	14.088	1.427
2.181	19.132	14.347	1.382
2.188	18.622	15.092	1.359
2.195	16.79	14.993	1.298
2.202	16.664	15.393	1.312
2.209	16.092	15.533	1.332
2.216	15.607	15.88	1.282
2.224	14.832	16.386	1.289
2.231	14.945	16.549	1.29
2.238	14.952	16.564	1.312
2.245	14.041	16.782	1.282
2.252	14.242	17.014	1.31
2.259	13.901	17.352	1.279
2.266	13.917	17.931	1.278
2.274	13.373	17.508	1.286
2.281	13.487	17.581	1.297
2.288	12.987	17.642	1.251
2.295	12.978	18.121	1.272
2.302	13.079	17.841	1.304
2.309	13.256	17.915	1.277
2.317	12.899	18.567	1.327
2.324	12.554	18.703	1.297
2.331	12.599	18.562	1.288
2.338	12.284	18.074	1.303
2.345	12.082	18.13	1.304
2.352	11.699	17.69	1.275
2.359	11.951	18.613	1.306
2.367	11.875	18.058	1.295
2.374	12.156	18.239	1.272
2.381	11.913	18.251	1.313
2.388	12.068	18.232	1.323
2.395	11.973	18.16	1.33
2.402	11.689	17.531	1.269
2.409	11.786	17.976	1.301
2.417	12.2	18.35	1.285
2.424	11.928	17.7	1.289
2.431	11.964	17.887	1.315
2.438	12.062	17.361	1.271
2.445	11.76	18.046	1.288
2.452	12.248	17.465	1.328
2.46	12.037	16.876	1.286
2.467	12.057	16.769	1.264
2.474	12.114	16.808	1.285
2.481	12.155	17.006	1.291
2.488	11.964	17.049	1.284
2.495	12.236	16.641	1.301
2.502	12.308	16.802	1.329
2.51	12.362	16.734	1.299
2.517	12.283	16.382	1.305
2.524	12.003	16.295	1.29
2.531	12.6	16.775	1.345
2.538	12.603	16.419	1.294
2.545	12.387	15.535	1.311
2.552	12.213	15.793	1.306
2.56	12.237	15.95	1.31
2.567	12.293	15.365	1.281
2.574	12.604	15.775	1.298
2.581	12.641	15.111	1.29
2.588	12.498	15.113	1.296
2.595	12.022	15.026	1.263
2.603	12.281	15.084	1.284
2.61	11.934	14.786	1.272
2.617	12.147	14.699	1.294
2.624	11.745	14.631	1.275
2.631	11.849	14.17	1.286
2.638	11.661	13.792	1.282
2.645	11.633	14.029	1.271
2.653	11.476	13.855	1.257
2.66	11.47	13.67	1.267
2.667	11.307	13.128	1.281
2.674	12.1	13.684	1.292
2.681	11.658	13.118	1.277
2.688	12.197	13.174	1.27
2.695	11.898	12.928	1.248
2.703	11.734	12.363	1.222
2.71	12.491	12.661	1.235
2.717	12.81	12.701	1.242
2.724	13.414	12.333	1.268
2.731	14.284	12.869	1.279
2.738	14.152	11.858	1.246
2.746	14.894	12.246	1.269
2.753	15.166	12.28	1.28
2.76	15.196	11.731	1.236
2.767	16.244	12.192	1.256
2.774	16.314	11.629	1.244
2.781	17.224	11.649	1.286
2.788	17.76	11.643	1.299
2.796	18.934	11.68	1.314
2.803	19.67	11.296	1.299
2.81	20.387	11.165	1.357
2.817	20.347	11.2	1.328
2.824	20.293	11.331	1.353
2.831	21.095	11.363	1.349
2.838	22.89	11.047	1.384
2.846	21.999	10.785	1.381
2.853	21.842	10.495	1.336
2.86	23.211	10.697	1.367
2.867	22.705	10.676	1.382
2.874	23.403	10.616	1.407
2.881	24.377	11.026	1.452
2.889	23.51	10.601	1.392
2.896	23.604	10.69	1.417
2.903	23.509	10.377	1.41
2.91	24	11.051	1.391
2.917	23.713	10.744	1.391
2.924	23.675	10.459	1.455
2.931	23.203	10.182	1.332
2.939	23.643	10.522	1.423
2.946	24.351	10.836	1.383
2.953	23.61	10.721	1.404
2.96	23.295	10.601	1.39
2.967	22.988	10.641	1.401
2.974	21.185	10.117	1.31
2.981	21.649	10.479	1.36
2.989	20.844	10.501	1.315
2.996	21.6	10.979	1.407
3.003	20.453	10.878	1.357
3.01	21.086	11.121	1.369
3.017	20.487	11.173	1.351
3.024	19.42	11.164	1.37
3.032	19.56	11.948	1.408
3.039	17.744	11.249	1.277
3.046	18.45	11.846	1.354
3.053	17.669	11.472	1.336
3.06	17.309	12.017	1.345
3.067	16.573	12.044	1.329
3.074	16.097	12.173	1.282
3.082	16.348	12.281	1.316
3.089	15.694	12.118	1.306
3.096	15.513	12.151	1.245
3.103	15.448	11.81	1.247
3.11	15.444	12.279	1.271
3.117	14.899	11.987	1.274
3.124	15.27	12.259	1.277
3.132	15.331	12.325	1.256
3.139	15.123	11.99	1.261
3.146	15.671	12.796	1.296
3.153	15.362	12.732	1.302
3.16	14.949	12.435	1.3
3.167	14.985	12.376	1.311
3.175	14.854	12.443	1.335
3.182	15.248	12.395	1.287
3.189	14.911	12.402	1.319
3.196	15.017	12.549	1.298
3.203	15.111	13.174	1.349
3.21	15.021	12.6	1.288
3.217	15.585	13.3	1.348
3.225	14.523	11.972	1.274
3.232	15.328	12.367	1.321
3.239	14.827	12.4	1.302
3.246	15.759	12.593	1.327
3.253	15.646	12.464	1.331
3.26	16.089	12.697	1.346
3.267	15.926	13.026	1.379
3.275	16.154	12.861	1.359
3.282	15.975	12.725	1.357
3.289	16.848	12.936	1.357
3.296	16.835	12.766	1.345
3.303	16.84	12.504	1.361
3.31	17.061	12.384	1.35
3.318	17.182	12.126	1.351
3.325	17.615	12.402	1.415
3.332	18.168	12.351	1.406
3.339	18.066	12.284	1.406
3.346	18.59	12.02	1.391
3.353	19.033	12.029	1.404
3.36	19.028	11.737	1.392
3.368	19.661	12.198	1.441
3.375	19.727	11.735	1.456
3.382	20.69	11.847	1.448
3.389	21.413	11.733	1.478
3.396	21.095	11.683	1.453
3.403	22.477	11.521	1.48
3.41	22.493	11.655	1.495
3.418	23.323	11.133	1.481
3.425	25.346	11.222	1.495
3.432	25.476	11.867	1.581
3.439	25.694	11.605	1.591
3.446	25.885	11.298	1.568
3.453	26.863	11.904	1.563
3.461	26.812	11.469	1.592
3.468	27.813	11.217	1.619
3.475	27.903	11.266	1.612
3.482	28.528	11.242	1.657
3.489	29.685	11.379	1.666
3.496	28.641	10.979	1.741
3.503	30.063	10.93	1.684
3.511	28.89	11.12	1.642
3.518	29.074	10.715	1.598
3.525	29.48	11.598	1.721
3.532	29.475	10.707	1.597
3.539	29.776	11.119	1.638
3.546	30.094	11.752	1.679
3.553	28.965	11.333	1.607
3.561	29.794	11.729	1.631
3.568	28.926	11.774	1.623
3.575	29.682	12.289	1.66
3.582	29.321	12.25	1.617
3.589	28.277	12.567	1.593
3.596	28.949	12.574	1.625
3.604	28.451	13.143	1.63
3.611	27.739	12.54	1.535
3.618	27.623	13.355	1.553
3.625	27.116	13.318	1.538
3.632	27.009	13.682	1.517
3.639	26.102	13.871	1.498
3.646	25.01	13.993	1.439
3.654	25.449	14.227	1.491
3.661	24.089	14.637	1.45
3.668	24.076	15.176	1.45
3.675	23.801	15.185	1.436
3.682	23.055	15.245	1.402
3.689	22.258	14.675	1.382
3.696	21.96	15.349	1.36
3.704	21.237	15.279	1.414
3.711	21.283	16.357	1.359
3.718	20.25	15.704	1.326
3.725	20.079	16.41	1.319
3.732	19.882	16.426	1.347
3.739	20.233	16.561	1.348
3.747	19.073	16.004	1.27
3.754	19.34	16.656	1.301
3.761	18.476	16.171	1.305
3.768	18.194	16.727	1.256
3.775	17.619	16.644	1.248
3.782	17.955	17.276	1.251
3.789	17.271	16.493	1.257
3.797	17.256	17.353	1.249
3.804	17.308	17.003	1.256
3.811	16.156	16.791	1.225
3.818	16.667	16.752	1.193
3.825	16.829	16.903	1.226
3.832	15.798	16.549	1.196
3.839	16.803	16.559	1.192
3.847	15.716	16.965	1.188
3.854	15.996	16.729	1.188
3.861	16.058	16.641	1.229
3.868	15.877	16.642	1.19
3.875	14.538	14.823	1.123
3.882	15.431	16.409	1.177
3.89	15.906	16.361	1.21
3.897	15.686	16.536	1.184
3.904	15.792	16.606	1.211
3.911	16.286	16.554	1.194
3.918	15.8	16.435	1.167
3.925	15.212	16.273	1.163
3.932	15.842	16.185	1.176
3.94	16.192	16.575	1.196
3.947	14.732	15.906	1.168
3.954	15.636	16.227	1.208
3.961	14.686	16.765	1.21
3.968	14.994	16.112	1.193
3.975	15.478	15.788	1.18
3.982	15.116	15.47	1.175
3.99	14.694	15.297	1.149
3.997	14.634	15.213	1.175
4.004	14.634	15.044	1.138
4.011	14.918	15.325	1.175
4.018	14.626	15.013	1.147
4.025	15.139	14.795	1.189
4.033	14.376	15.107	1.173
4.04	15.191	15.477	1.199
4.047	14.656	14.949	1.172
4.054	14.671	15.076	1.179
4.061	14.567	14.599	1.171
4.068	14.395	14.881	1.192
4.075	15.214	15.062	1.192
4.083	14.576	15.254	1.218
4.09	15.079	15.059	1.206
4.097	14.381	14.707	1.185
4.104	13.891	14.404	1.188
4.111	14.301	15.075	1.2
4.118	14.278	15.221	1.221
4.125	14.688	15.333	1.207
4.133	14.761	14.946	1.218
4.14	13.868	14.787	1.195
4.147	14.662	15.192	1.23
4.154	14.777	15.339	1.242
4.161	14.072	15.359	1.256
4.168	13.459	15.222	1.194
4.176	14.507	15.776	1.238
4.183	14.129	14.919	1.236
4.19	13.759	15.013	1.195
4.197	14.168	15.503	1.186
4.204	13.791	15.971	1.197
4.211	13.514	15.284	1.219
4.218	13.747	15.569	1.207
4.226	13.353	15.398	1.166
4.233	13.509	15.582	1.187
4.24	13.434	15.843	1.226
4.247	13.412	16.134	1.225
4.254	13.145	16.12	1.203
4.261	13.498	16.222	1.215
4.268	13.274	16.558	1.172
4.276	13.245	16.333	1.179
4.283	12.977	16.459	1.186
4.29	12.703	15.868	1.15
4.297	12.842	17.023	1.208
4.304	12.599	16.81	1.185
4.311	13.217	17.758	1.207
4.318	12.555	16.494	1.188
4.326	12.542	16.6	1.185
4.333	12.565	16.47	1.17
4.34	12.326	16.818	1.153
4.347	12.715	17.285	1.188
4.354	12.006	17.551	1.165
4.361	12.14	16.93	1.186
4.369	13.041	16.981	1.166
4.376	13.214	17.387	1.173
4.383	12.309	17.623	1.19
4.39	12.461	18.671	1.175
4.397	12.044	17.406	1.179
4.404	12.196	17.036	1.129
4.411	12.06	16.957	1.16
4.419	12.161	17.634	1.171
4.426	12.003	17.25	1.118
4.433	11.991	17.259	1.182
4.44	12.227	17.913	1.174
4.447	11.829	17.294	1.157
4.454	12.32	17.34	1.162
4.461	11.936	17.07	1.183
4.469	11.899	17.457	1.165
4.476	11.817	17.715	1.157
4.483	12.333	18.072	1.193
4.49	12.079	18.179	1.2
4.497	12.466	17.256	1.213
4.504	12.176	17.404	1.155
4.512	11.732	17.348	1.175
4.519	11.464	17.493	1.157
4.526	12.201	17.439	1.245
4.533	11.281	16.839	1.173
4.54	11.803	17.194	1.188
4.547	11.796	17.215	1.181
4.554	11.45	17.081	1.19
4.562	11.629	17.263	1.211
4.569	11.513	17.022	1.191
4.576	11.513	18.101	1.211
4.583	11.283	19.107	1.201
4.59	11.849	17.677	1.224
4.597	11.272	18.065	1.212
4.604	11.63	17.315	1.201
4.612	10.93	16.722	1.148
4.619	11.162	16.854	1.189
4.626	11.306	16.986	1.172
4.633	11.151	17.523	1.2
4.64	11.638	16.766	1.204
4.647	11.42	17.296	1.236
4.655	11.208	17.028	1.243
4.662	11.229	16.817	1.207
4.669	10.779	16.471	1.212
4.676	11.136	16.739	1.201
4.683	11.236	16.483	1.261
4.69	10.947	16.466	1.203
4.697	10.246	15.71	1.195
4.705	11.064	16.041	1.221
4.712	10.911	16.627	1.227
4.719	11.332	16.866	1.214
4.726	10.384	16.796	1.192
4.733	10.76	16.605	1.224
4.74	10.856	16.366	1.22
4.747	10.592	16.483	1.233
4.755	10.698	16.842	1.245
4.762	10.782	17.094	1.216
4.769	10.649	16.899	1.258
4.776	10.461	16.645	1.204
4.783	10.591	17.342	1.268
4.79	10.727	17.245	1.245
4.798	10.289	16.38	1.229
4.805	10.865	17.192	1.277
4.812	10.25	16.734	1.239
4.819	10.626	17.149	1.252
4.826	10.096	17.493	1.228
4.833	10.528	17.281	1.242
4.84	10.366	16.766	1.252
4.848	10.495	16.88	1.236
4.855	10.457	16.895	1.234
4.862	10.236	16.887	1.244
4.869	10.561	17.691	1.263
4.876	10.236	16.515	1.212
4.883	10.414	17.032	1.341
4.89	10.211	16.107	1.222
4.898	10.613	17.332	1.278
4.905	10.218	20.3	1.266
4.912	10.056	16.409	1.226
4.919	10.032	16.632	1.244
4.926	10.366	17.215	1.271
4.933	10.027	16.683	1.262
4.941	9.945	16.736	1.265
4.948	10.407	16.987	1.264
4.955	10.141	16.661	1.244
4.962	10.041	16.955	1.262
4.969	10.08	17.032	1.277
4.976	10.634	16.392	1.269
4.983	9.987	16.282	1.255
4.991	10.026	16.78	1.247
4.998	10.06	16.673	1.274
5.005	10.125	16.659	1.248
5.012	10.077	16.338	1.274
5.019	10.118	16.73	1.268
5.026	10.324	17.035	1.27
5.033	10.038	16.418	1.275
5.041	10.025	16.773	1.283
5.048	9.947	15.994	1.268
5.055	10.268	16.429	1.288
5.062	10.396	16.852	1.335
5.069	10.669	16.395	1.322
5.076	10.268	16.25	1.28
5.084	10.29	16.192	1.257
5.091	10.081	16.202	1.25
5.098	10.671	16.513	1.262
5.105	10.691	17.538	1.281
5.112	10.914	17.175	1.382
5.119	13.264	16.402	1.254
5.126	10.716	16.309	1.255
5.134	10.847	16.611	1.261
5.141	10.597	16.375	1.253
5.148	11.363	17.499	1.254
5.155	11.025	16.53	1.249
5.162	11.146	16.494	1.241
5.169	11.673	16.046	1.277
5.176	10.722	15.697	1.195
5.184	11.052	16.076	1.244
5.191	10.934	16.67	1.211
5.198	11.141	16.402	1.246
5.205	11.292	16.134	1.209
5.212	11.452	15.792	1.238
5.219	11.339	15.416	1.185
5.227	11.488	16.046	1.209
5.234	11.814	16.156	1.217
5.241	10.771	14.908	1.105
5.248	11.799	16.263	1.175
5.255	11.7	15.928	1.155
5.262	12.048	16.024	1.231
5.269	11.74	15.714	1.187
5.277	11.729	16.023	1.158
5.284	12.402	17.223	1.174
5.291	12.753	16.025	1.173
5.298	12.18	15.425	1.179
5.305	12.19	15.614	1.155
5.312	11.887	15.046	1.182
5.319	12.254	15.154	1.174
5.327	12.261	15.245	1.168
5.334	12.317	15.703	1.198
5.341	13.217	16.109	1.167
5.348	11.995	15.267	1.152
5.355	12.258	15.238	1.166
5.362	12.419	15.25	1.145
5.37	12.356	15.298	1.165
5.377	12.649	15.064	1.179
5.384	12.078	15.061	1.139
5.391	12.676	15.214	1.174
5.398	12.363	15.555	1.191
5.405	12.597	15.666	1.156
5.412	12.323	15.024	1.14
5.42	12.568	15.106	1.175
5.427	12.697	15.578	1.191
5.434	13.065	15.111	1.177
5.441	12.414	15.506	1.147
5.448	11.72	15.091	1.166
5.455	12.205	15.329	1.182
5.462	12.096	15.093	1.145
5.47	12.239	15.05	1.177
5.477	12.145	15.552	1.148
5.484	12.163	16.045	1.155
5.491	12.248	15.714	1.168
5.498	11.913	15.755	1.159
5.505	12.061	15.044	1.149
5.513	11.835	14.948	1.173
5.52	11.948	15.519	1.153
5.527	12.056	14.856	1.19
5.534	11.773	14.871	1.189
5.541	11.336	14.794	1.156
5.548	11.585	15.201	1.153
5.555	11.824	15.153	1.161
5.563	12.05	15.35	1.182
5.57	11.965	15.471	1.159
5.577	12.487	15.165	1.141
5.584	11.623	14.788	1.159
5.591	11.439	14.904	1.15
5.598	11.762	14.763	1.167
5.605	11.594	14.645	1.18
5.613	12.453	15.291	1.241
5.62	11.746	14.766	1.158
5.627	11.813	15.027	1.195
5.634	11.88	15.54	1.164
5.641	12.188	14.939	1.158
5.648	11.752	14.845	1.168
5.656	12.1	15.251	1.185
5.663	12.252	15.117	1.212
5.67	11.74	15.407	1.174
5.677	12.038	15.389	1.22
5.684	12.355	14.932	1.204
5.691	12.167	15.395	1.205
5.698	12.128	15.073	1.224
5.706	11.853	15.262	1.171
5.713	12.2	15.262	1.161
5.72	12.577	15.606	1.216
5.727	11.801	14.885	1.143
5.734	12.059	14.793	1.132
5.741	12.214	14.846	1.183
5.748	12.249	14.855	1.155
5.756	12.208	14.49	1.158
5.763	12.537	14.704	1.153
5.77	12.491	14.512	1.144
5.777	12.834	14.345	1.156
5.784	12.569	14.507	1.119
5.791	12.295	13.772	1.089
5.799	12.982	14.465	1.122
5.806	13.103	14.299	1.139
5.813	13.78	13.975	1.142
5.82	13.053	13.756	1.13
5.827	13.055	14.081	1.145
5.834	13.538	13.881	1.156
5.841	13.591	13.477	1.141
5.849	13.672	13.793	1.185
5.856	14.012	13.714	1.152
5.863	13.831	13.186	1.13
5.87	14.239	13.36	1.154
5.877	14.66	13.451	1.173
5.884	14.005	13.134	1.126
5.891	14.845	13.434	1.164
5.899	14.449	13.121	1.146
5.906	14.432	12.922	1.132
5.913	14.36	13.269	1.171
5.92	14.382	13.72	1.142
5.927	13.937	13.592	1.14
5.934	14.49	13.788	1.16
5.941	14.901	13.847	1.182
5.949	14.142	13.925	1.17
5.956	15.594	14.405	1.158
5.963	14.574	13.896	1.173
5.97	14.046	14.173	1.188
5.977	14.5	13.532	1.141
5.984	13.854	13.96	1.14
5.992	14.339	13.725	1.15
5.999	13.842	13.629	1.131
6.006	14.44	13.964	1.177
6.013	13.902	13.87	1.131
6.02	14.193	14.045	1.143
6.027	14.417	14.567	1.162
6.034	14.056	14.192	1.13
6.042	14.418	14.226	1.138
6.049	14.094	14.341	1.129
6.056	14.331	14.528	1.162
6.063	14.195	14.457	1.139
6.07	14.05	14.818	1.124
6.077	14.274	14.305	1.149
6.085	14.086	14.658	1.151
6.092	14.579	14.481	1.139
6.099	14.836	14.36	1.119
6.106	14.036	14.08	1.129
6.113	14.103	14.787	1.166
6.12	15.002	14.596	1.16
6.127	14.692	15.751	1.197
6.135	14.638	14.279	1.149
6.142	14.682	14.246	1.159
6.149	14.293	14.156	1.146
6.156	14.997	14.389	1.194
6.163	14.192	14.239	1.159
6.17	14.874	14.568	1.173
6.177	14.579	14.692	1.204
6.185	14.917	14.135	1.169
6.192	14.396	14.648	1.196
6.199	14.46	14.031	1.133
6.206	14.011	13.982	1.161
6.213	14.344	14.606	1.199
6.22	14.034	14.259	1.168
6.228	14.105	14.611	1.166
6.235	13.778	14.544	1.182
6.242	14.02	14.612	1.2
6.249	12.918	14.515	1.132
6.256	13.504	14.979	1.175
6.263	13.401	14.19	1.167
6.27	13.615	14.898	1.182
6.278	13.214	15.17	1.165
6.285	13.281	14.863	1.188
6.292	13.767	15.06	1.184
6.299	13.292	15.391	1.2
6.306	13.342	15.077	1.178
6.313	13.085	15.48	1.229
6.32	12.477	15.422	1.191
6.328	12.83	15.325	1.168
6.335	12.92	15.299	1.159
6.342	12.868	16.122	1.19
6.349	13.03	15.863	1.194
6.356	13.218	16.39	1.218
6.363	12.05	15.371	1.166
6.37	12.58	15.95	1.2
6.378	12.528	16.099	1.233
6.385	12.543	15.779	1.18
6.392	12.792	16.06	1.215
6.399	12.389	15.979	1.195
6.406	12.291	16.318	1.173
6.413	12.105	17.392	1.216
6.421	12.306	15.827	1.171
6.428	12.634	17.022	1.206
6.435	12.605	15.786	1.187
6.442	12.156	16.003	1.201
6.449	11.844	15.836	1.167
6.456	12.809	16.109	1.191
6.463	12.652	16.326	1.185
6.471	12.314	15.818	1.202
6.478	12.478	16.164	1.199
6.485	12.442	15.947	1.188
6.492	12.26	16.552	1.256
6.499	12.166	15.603	1.153
6.506	12.716	16.061	1.189
6.513	12.807	16.34	1.187
6.521	11.96	15.734	1.179
6.528	12.162	15.907	1.181
6.535	11.477	19.441	1.145
6.542	12.267	16.399	1.162
6.549	12.204	16.291	1.156
6.556	12.117	16.097	1.171
6.564	12.148	15.709	1.169
6.571	12.447	16.316	1.205
6.578	12.296	15.908	1.176
6.585	12.234	16.687	1.201
6.592	11.425	15.929	1.212
6.599	12.114	16.058	1.163
6.606	11.963	15.949	1.162
6.614	12.313	16.124	1.16
6.621	11.798	16.225	1.178
6.628	11.918	15.894	1.162
6.635	12.415	16.022	1.186
6.642	11.562	14.944	1.18
6.649	12.069	16.565	1.187
6.656	11.939	15.926	1.196
6.664	12.078	16.09	1.17
6.671	12.299	16.05	1.182
6.678	12.133	16.132	1.193
6.685	11.938	16.206	1.183
6.692	11.667	15.973	1.172
6.699	12.161	16.017	1.253
6.707	12.006	16.021	1.189
6.714	12.039	15.655	1.152
6.721	11.797	16.06	1.202
6.728	11.911	15.747	1.169
6.735	11.679	16.433	1.183
6.742	11.845	16.347	1.183
6.749	12.458	15.816	1.192
6.757	12.27	15.941	1.198
6.764	11.704	16.379	1.211
6.771	11.619	15.941	1.18
6.778	11.651	15.55	1.293
6.785	12.193	16.276	1.222
6.792	11.832	16.428	1.196
6.799	11.249	16.006	1.158
6.807	11.83	16.574	1.206
6.814	12.004	16.894	1.207
6.821	11.118	15.924	1.18
6.828	11.899	16.499	1.186
6.835	11.45	16.836	1.195
6.842	11.718	17.027	1.227
6.85	12.232	16.805	1.231
6.857	11.628	16.625	1.178
6.864	11.398	17.248	1.169
6.871	11.907	16.597	1.166
6.878	11.112	16.772	1.187
6.885	11.847	17.196	1.205
6.892	11.847	17.192	1.212
6.9	11.691	16.835	1.177
6.907	11.985	17.146	1.22
6.914	11.797	17.146	1.229
6.921	11.689	16.202	1.165
6.928	11.849	17.369	1.211
6.935	11.38	16.993	1.186
6.942	11.625	17.608	1.192
6.95	11.71	17.068	1.189
6.957	11.527	17.437	1.234
6.964	12.109	17.622	1.243
6.971	11.553	17.259	1.218
6.978	11.541	18.605	1.212
6.985	11.671	17.269	1.191
6.993	11.519	17.618	1.214
7	11.735	17.381	1.222
7.007	11.653	17.622	1.243
7.014	11.448	16.859	1.176
7.021	11.562	17.722	1.203
7.028	11.479	17.051	1.223
7.035	11.124	17.05	1.182
7.043	11.863	16.696	1.195
7.05	11.685	17.453	1.209
7.057	10.536	16.15	1.109
7.064	11.728	17.797	1.251
7.071	11.685	17.546	1.205
7.078	11.154	17.18	1.187
7.085	11.132	17.32	1.206
7.093	11.568	17.789	1.212
7.1	11.479	17.59	1.204
7.107	11.397	17.387	1.207
7.114	11.45	17.932	1.197
7.121	11.691	17.816	1.224
7.128	11.188	17.313	1.209
7.136	11.41	17.349	1.218
7.143	11.227	17.862	1.2
7.15	11.474	17.05	1.277
7.157	11.453	17.842	1.228
7.164	11.779	18.18	1.316
7.171	11.203	17.184	1.221
7.178	11.73	18.06	1.253
7.186	11.752	17.799	1.278
7.193	11.493	17.714	1.271
7.2	11.388	17.912	1.259
7.207	11.278	17.719	1.233
7.214	11.759	18.055	1.244
7.221	11.404	17.935	1.295
7.228	11.35	18.165	1.253
7.236	11.392	17.982	1.243
7.243	11.352	17.676	1.256
7.25	11.601	17.743	1.251
7.257	10.877	17.071	1.221
7.264	11.336	18.265	1.26
7.271	11.107	18.302	1.274
7.279	11.015	17.645	1.244
7.286	11.213	18.124	1.249
7.293	11.25	17.547	1.24
7.3	11.115	17.842	1.268
7.307	11.325	17.661	1.258
7.314	10.757	17.307	1.202
7.321	11.126	18.085	1.248
7.329	11.391	18.671	1.29
7.336	10.832	17.474	1.238
7.343	11.619	17.854	1.28
7.35	10.926	18.031	1.259
7.357	11.344	17.648	1.244
7.364	11.014	18.378	1.269
7.371	11.084	17.561	1.279
7.379	11.423	18.335	1.286
7.386	10.978	17.717	1.254
7.393	11.145	17.79	1.275
7.4	11.039	17.896	1.26
7.407	10.878	17.74	1.248
7.414	11.401	17.87	1.266
7.422	11.097	17.576	1.265
7.429	11.029	17.848	1.276
7.436	10.513	17.218	1.234
7.443	11.175	17.795	1.228
7.45	11.402	17.679	1.238
7.457	10.894	17.883	1.245
7.464	11.16	18.769	1.265
7.472	10.928	18.034	1.258
7.479	11.261	17.791	1.261
7.486	11.196	18.353	1.26
7.493	11.349	18.18	1.278
7.5	11.284	18.073	1.265
7.507	11.364	17.952	1.268
7.514	11.256	18.041	1.292
7.522	11.244	17.742	1.237
7.529	11.348	17.946	1.229
7.536	11.015	18.591	1.238
7.543	11.333	18.018	1.238
7.55	10.941	17.445	1.242
7.557	11.041	17.439	1.244
7.565	11.069	17.968	1.259
7.572	10.657	17.369	1.238
7.579	11.119	17.31	1.217
7.586	11.051	17.944	1.251
7.593	10.96	17.927	1.257
7.6	10.874	17.761	1.245
7.607	10.954	17.586	1.239
7.615	11.288	18.15	1.275
7.622	10.921	17.922	1.235
7.629	10.955	18.531	1.23
7.636	10.953	17.863	1.24
7.643	11.022	18.102	1.232
7.65	11.132	18.055	1.271
7.657	11.55	18.36	1.249
7.665	10.996	18.021	1.249
7.672	11.111	18.178	1.245
7.679	10.895	17.64	1.254
7.686	10.887	17.239	1.242
7.693	10.952	17.569	1.241
7.7	10.858	18.23	1.243
7.708	11.144	18.724	1.305
7.715	10.839	17.673	1.235
7.722	10.906	17.901	1.214
7.729	10.848	17.759	1.232
7.736	11.289	18.639	1.268
7.743	10.844	18.586	1.24
7.75	10.84	18.849	1.232
7.758	11.087	18.736	1.279
7.765	10.98	18.763	1.229
7.772	10.84	18.884	1.256
7.779	10.83	18.98	1.274
7.786	10.761	18.238	1.257
7.793	10.731	18.908	1.283
7.8	11.091	18.728	1.249
7.808	10.674	19.019	1.227
7.815	10.338	17.623	1.213
7.822	10.994	18.796	1.262
7.829	11.2	19.094	1.322
7.836	10.519	18.016	1.174
7.843	11.052	19.186	1.336
7.851	10.677	18.78	1.239
7.858	10.395	18.027	1.233
7.865	10.923	18.511	1.263
7.872	10.881	18.97	1.257
7.879	10.918	18.771	1.301
7.886	10.655	18.994	1.291
7.893	10.817	18.691	1.282
7.901	10.755	19.408	1.257
7.908	10.52	18.583	1.25
7.915	11.043	18.739	1.268
7.922	10.73	20.16	1.292
7.929	11.027	19.262	1.259
7.936	10.81	18.727	1.299
7.943	10.698	18.992	1.299
7.951	10.73	18.79	1.271
7.958	10.705	18.912	1.256
7.965	10.021	17.9	1.205
7.972	10.545	18.545	1.249
7.979	11.36	18.873	1.237
7.986	10.888	18.676	1.276
7.993	10.908	19.05	1.344
8.001	10.393	19.081	1.257
8.008	10.302	19.028	1.268
8.015	10.381	18.634	1.26
8.022	10.822	20.275	1.335
8.029	10.568	18.695	1.304
8.036	10.589	19.196	1.299
8.044	10.989	18.908	1.28
8.051	10.428	18.559	1.271
8.058	10.534	19.251	1.284
8.065	10.958	18.653	1.295
8.072	10.684	19.057	1.254
8.079	10.862	19.2	1.328
8.086	10.453	19.529	1.277
8.094	10.692	18.984	1.303
8.101	10.496	18.773	1.293
8.108	10.474	18.819	1.292
8.115	10.365	18.774	1.294
8.122	10.623	19.163	1.367
8.129	11.009	19.255	1.373
8.136	10.641	19.668	1.308
8.144	10.205	17.921	1.243
8.151	10.76	19.389	1.317
8.158	10.502	18.427	1.249
8.165	10.352	19.006	1.283
8.172	10.574	18.741	1.308
8.179	10.536	18.566	1.297
8.187	10.541	18.621	1.314
8.194	10.436	18.06	1.283
8.201	10.481	18.251	1.343
8.208	10.999	17.845	1.25
8.215	10.16	18.155	1.232
8.222	10.555	17.876	1.264
8.229	10.641	17.987	1.282
8.237	10.606	18.738	1.323
8.244	10.369	17.545	1.25
8.251	10.779	18.424	1.3
8.258	10.903	17.668	1.257
8.265	10.779	18.373	1.284
8.272	11.757	17.754	1.285
8.279	10.779	18.111	1.294
8.287	11.477	17.964	1.297
8.294	10.534	17.592	1.251
8.301	11.21	17.53	1.241
8.308	10.775	18.609	1.288
8.315	11.005	18.214	1.261
8.322	10.989	18.209	1.311
8.33	10.48	17.375	1.344
8.337	11.396	18.523	1.297
8.344	10.677	17.467	1.292
8.351	10.925	17.972	1.294
8.358	11.128	18.814	1.312
8.365	10.626	17.755	1.258
8.372	10.939	19.933	1.309
8.38	11.067	18	1.29
8.387	10.909	18.522	1.274
8.394	10.838	17.614	1.265
8.401	10.895	17.425	1.249
8.408	10.797	17.865	1.27
8.415	10.854	17.836	1.263
8.422	10.748	17.928	1.248
8.43	10.699	18.033	1.271
8.437	10.614	17.793	1.251
8.444	10.631	18.083	1.233
8.451	10.627	18.185	1.258
8.458	10.355	18.131	1.228
8.465	10.641	18.236	1.258
8.473	10.482	17.778	1.244
8.48	10.535	18.047	1.251
8.487	10.545	17.682	1.241
8.494	9.956	17.692	1.211
8.501	10.378	17.886	1.249
8.508	10.364	18.165	1.222
8.515	10.175	19.417	1.297
8.523	10.246	17.217	1.244
8.53	10.569	18.38	1.266
8.537	10.202	17.947	1.265
8.544	10.247	18.433	1.259
8.551	10.758	19.059	1.287
8.558	10.248	17.993	1.239
8.565	10.754	18.487	1.275
8.573	10.556	17.977	1.267
8.58	10.37	18.328	1.252
8.587	10.126	17.575	1.205
8.594	10.532	18.057	1.291
8.601	10.135	17.735	1.281
8.608	10.181	18.341	1.24
8.616	10.667	18.621	1.268
8.623	10.494	19.38	1.293
8.63	10.739	18.346	1.251
8.637	9.981	18.936	1.243
8.644	10.729	18.676	1.262
8.651	10.445	18.537	1.241
8.658	10.571	18.38	1.275
8.666	11.011	18.754	1.285
8.673	11.067	18.582	1.256
8.68	10.86	18.833	1.344
8.687	10.673	18.688	1.284
8.694	10.968	18.817	1.26
8.701	11.013	18.732	1.309
8.708	10.549	18.326	1.282
8.716	10.683	17.799	1.263
8.723	10.672	18.307	1.264
8.73	11.095	18.395	1.289
8.737	11.154	19.167	1.283
8.744	10.692	18.748	1.251
8.751	11.318	18.886	1.289
8.759	10.37	17.673	1.209
8.766	11.197	18.103	1.272
8.773	10.84	18.569	1.28
8.78	10.954	18.513	1.235
8.787	10.547	18.668	1.268
8.794	10.505	18.308	1.276
8.801	10.858	18.153	1.26
8.809	11.183	18.507	1.341
8.816	11.118	18.572	1.235
8.823	10.965	17.659	1.24
8.83	10.781	17.839	1.219
8.837	10.745	17.961	1.247
8.844	11.065	17.628	1.221
8.851	10.958	18.141	1.282
8.859	10.765	18.183	1.262
8.866	10.951	17.064	1.213
8.873	10.995	18.038	1.258
8.88	10.856	17.838	1.255
8.887	10.796	18.493	1.279
8.894	11.076	17.382	1.225
8.902	10.589	17.493	1.282
8.909	10.474	17.721	1.232
8.916	10.903	17.521	1.341
8.923	10.733	18.927	1.287
8.93	10.849	18.206	1.247
8.937	10.648	18.204	1.232
8.944	10.782	17.548	1.262
8.952	10.152	17.141	1.194
8.959	10.798	18.04	1.264
8.966	11.14	18.215	1.291
8.973	10.398	17.173	1.25
8.98	10.535	17.477	1.237
8.987	10.306	17.61	1.275
8.994	10.581	17.626	1.293
9.002	10.496	17.862	1.278
9.009	10.944	17.605	1.295
9.016	10.336	17.618	1.258
9.023	10.673	17.962	1.266
9.03	10.913	17.743	1.29
9.037	10.795	18.199	1.299
9.045	10.773	18.334	1.261
9.052	10.792	17.689	1.308
9.059	10.293	17.065	1.265
9.066	10.587	18.159	1.291
9.073	10.608	17.957	1.265
9.08	11.182	19.009	1.343
9.087	10.966	17.946	1.281
9.095	11.98	18.323	1.331
9.102	10.241	18.134	1.258
9.109	10.9	18.605	1.299
9.116	10.844	18.69	1.33
9.123	10.698	18.582	1.297
9.13	10.401	18.405	1.269
9.137	10.688	18.883	1.301
9.145	10.79	19.017	1.298
9.152	11.074	18.869	1.286
9.159	10.649	18.928	1.283
9.166	10.493	18.511	1.32
9.173	10.607	18.5	1.28
9.18	10.407	18.017	1.277
9.188	11.045	19.355	1.322
9.195	10.881	18.925	1.307
9.202	10.548	18.97	1.3
9.209	10.517	18.575	1.297
9.216	10.762	18.927	1.323
9.223	10.592	18.893	1.262
9.23	10.977	19.116	1.308
9.238	10.544	18.387	1.254
9.245	10.32	18.567	1.295
9.252	10.184	18.616	1.266
9.259	10.948	18.941	1.307
9.266	10.817	19.431	1.278
9.273	10.128	18.775	1.265
9.28	10.214	19.112	1.26
9.288	9.963	18.856	1.218
9.295	10.442	20.254	1.241
9.302	11.29	19.418	1.276
9.309	10.191	18.825	1.257
9.316	10.211	19.334	1.28
9.323	10.303	19.366	1.252
9.331	10.113	18.886	1.23
9.338	10.438	20.199	1.295
9.345	10.249	19.695	1.251
9.352	10.394	19.285	1.295
9.359	10.424	19.421	1.302
9.366	10.794	19.328	1.257
9.373	10.356	19.712	1.26
9.381	10.263	19.53	1.286
9.388	10.38	20.028	1.27
9.395	10.421	19.854	1.275
9.402	10.333	20.915	1.29
9.409	10.803	19.574	1.302
9.416	10.25	19.73	1.292
9.423	10.537	18.971	1.268
9.431	10.758	19.563	1.276
9.438	10.274	20.153	1.26
9.445	10.422	19.411	1.277
9.452	10.361	19.258	1.281
9.459	10.313	19.104	1.272
9.466	9.711	19.016	1.266
9.474	10.45	20.158	1.307
9.481	10.455	19.759	1.301
9.488	9.869	18.783	1.253
9.495	10.138	19.763	1.287
9.502	9.877	19.269	1.294
9.509	9.725	18.982	1.238
9.516	9.481	18.541	1.259
9.524	10.812	20.27	1.331
9.531	10.136	19.725	1.319
9.538	10.108	19.509	1.307
9.545	10.142	19.301	1.339
9.552	10.03	20.135	1.296
9.559	10.236	19.541	1.32
9.566	10.134	20.062	1.311
9.574	10.2	19.394	1.305
9.581	9.663	18.931	1.255
9.588	10.498	20.388	1.396
9.595	10.127	19.646	1.313
9.602	11.363	21.097	1.327
9.609	10.553	20.321	1.316
9.617	10.688	20.181	1.363
9.624	10.528	20.278	1.333
9.631	10.554	19.768	1.333
9.638	10.192	19.555	1.279
9.645	10.615	19.935	1.34
9.652	10.487	20.487	1.385
9.659	10.426	20.38	1.314
9.667	10.443	19.742	1.304
9.674	10.747	19.955	1.341
9.681	10.256	18.924	1.263
9.688	10.616	20.202	1.32
9.695	10.573	19.656	1.316
9.702	10.926	19.464	1.298
9.709	10.693	19.771	1.307
9.717	10.76	19.328	1.305
9.724	11.243	20.301	1.326
9.731	10.905	19.622	1.296
9.738	10.837	20.275	1.313
9.745	10.832	20.145	1.294
9.752	10.636	19.61	1.269
9.76	11.184	20.202	1.292
9.767	10.934	19.441	1.287
9.774	10.792	19.435	1.26
9.781	10.803	19.412	1.26
9.788	10.189	19.088	1.212
9.795	10.666	19.24	1.259
9.802	10.71	19.278	1.25
9.81	10.837	19.46	1.276
9.817	10.606	19.552	1.237
9.824	10.52	20.053	1.23
9.831	10.82	19.842	1.251
9.838	10.815	19.93	1.273
9.845	10.917	19.917	1.244
9.852	10.448	19.493	1.215
9.86	10.762	19.974	1.274
9.867	10.854	19.078	1.234
9.874	10.851	19.729	1.256
9.881	10.661	19.978	1.268
9.888	10.769	19.493	1.244
9.895	10.475	19.189	1.245
9.903	10.767	19.533	1.239
9.91	10.835	19.833	1.277
9.917	10.741	19.112	1.234
9.924	10.565	19.683	1.237
9.931	10.505	18.996	1.195
9.938	10.59	19.429	1.205
9.945	10.748	19.217	1.21
9.953	10.371	19.372	1.195
9.96	10.814	18.768	1.202
9.967	10.562	18.635	1.189
9.974	10.59	18.508	1.21
9.981	10.653	19.11	1.208
9.988	10.743	18.372	1.207
9.995	10.442	17.857	1.166
10.003	10.311	18.056	1.199
10.01	10.615	18.717	1.227
10.017	10.473	18.359	1.201
10.024	10.194	18.277	1.228
10.031	10.835	18.578	1.224
10.038	10.479	17.804	1.225
10.046	10.579	17.953	1.242
10.053	10.218	17.771	1.207
10.06	10.48	17.67	1.274
10.067	10.321	17.68	1.274
10.074	10.452	18.56	1.269
10.081	10.373	18.034	1.274
10.088	10.652	18.628	1.269
10.096	10.486	18.802	1.291
10.103	10.651	18.105	1.274
10.11	10.702	18.3	1.281
10.117	10.529	17.891	1.285
10.124	10.61	17.728	1.289
10.131	10.709	18.237	1.28
10.138	11.068	18.377	1.317
10.146	11.375	18.845	1.291
10.153	10.594	18.119	1.288
10.16	11.003	18.584	1.254
10.167	11.079	18.31	1.283
10.174	11.205	18.239	1.277
10.181	11.13	18.526	1.282
10.188	11.345	18.054	1.279
10.196	11.26	18.068	1.27
10.203	11.26	18.346	1.265
10.21	11.327	17.942	1.238
10.217	10.886	17.522	1.212
10.224	10.935	17.606	1.239
10.231	11.227	17.826	1.26
10.239	11.414	17.795	1.259
10.246	11.492	17.571	1.253
10.253	11.406	17.496	1.251
10.26	11.556	17.245	1.251
10.267	11.439	17.294	1.258
10.274	11.354	17.187	1.261
10.281	11.431	16.942	1.243
10.289	11.53	17.587	1.262
10.296	11.39	16.584	1.24
10.303	11.597	17.286	1.25
10.31	11.532	16.888	1.26
10.317	11.585	16.431	1.241
10.324	11.652	16.715	1.245
10.331	11.592	17.199	1.27
10.339	11.798	16.713	1.258
10.346	11.645	16.254	1.234
10.353	11.901	16.198	1.269
10.36	11.788	16.278	1.268
10.367	12.007	16.021	1.241
10.374	11.675	15.734	1.248
10.382	11.515	15.771	1.237
10.389	11.898	15.459	1.235
10.396	11.774	15.851	1.241
10.403	11.959	15.949	1.281
10.41	11.321	15.316	1.228
10.417	11.757	15.692	1.247
10.424	11.927	15.659	1.274
10.432	12.286	15.553	1.32
10.439	12.064	15.758	1.274
10.446	11.778	15.949	1.277
10.453	12.302	15.712	1.32
10.46	12.276	15.648	1.302
10.467	12.031	15.423	1.291
10.474	12.488	15.41	1.294
10.482	12.773	15.528	1.317
10.489	12.666	15.613	1.349
10.496	12.875	15.792	1.327
10.503	12.83	15.553	1.296
10.51	13.051	15.762	1.294
10.517	13.438	15.718	1.322
10.525	13.582	15.359	1.272
10.532	13.515	15.55	1.252
10.539	13.401	15.501	1.272
10.546	13.863	14.926	1.254
10.553	14.459	15.209	1.258
10.56	14.76	15.316	1.276
10.567	14.446	14.997	1.266
10.575	14.977	14.705	1.243
10.582	14.759	14.57	1.219
10.589	14.995	14.403	1.241
10.596	15.463	14.44	1.238
10.603	15.363	13.999	1.229
10.61	15.62	14.021	1.186
10.617	16.177	14.205	1.218
10.625	16.303	13.846	1.197
10.632	16.71	14.175	1.194
10.639	16.576	13.454	1.188
10.646	16.908	13.93	1.213
10.653	17.219	13.895	1.214
10.66	16.786	13.857	1.19
10.668	17.746	13.73	1.221
10.675	16.907	13.626	1.166
10.682	17.949	13.306	1.18
10.689	17.016	13.472	1.146
10.696	17.523	13.579	1.184
10.703	17.527	13.43	1.167
10.71	17.754	13.566	1.195
10.718	17.452	12.909	1.171
10.725	17.447	13.022	1.178
10.732	17.704	13.229	1.173
10.739	17.511	13.28	1.164
10.746	17.36	13.037	1.164
10.753	17.169	12.997	1.173
10.76	17.442	13.088	1.168
10.768	16.949	12.84	1.122
10.775	17.562	13.146	1.164
10.782	17.408	13.791	1.2
10.789	16.969	13.289	1.133
10.796	16.784	13.423	1.175
10.803	16.629	13.381	1.178
10.811	16.432	13.109	1.125
10.818	16.196	13.221	1.15
10.825	16.062	13.878	1.145
10.832	15.35	13.568	1.154
10.839	15.715	13.655	1.137
10.846	15.318	13.564	1.099
10.853	15.469	14.007	1.134
10.861	15.019	13.816	1.134
10.868	14.904	13.724	1.135
10.875	13.891	12.982	1.068
10.882	14.408	13.704	1.121
10.889	14.417	13.901	1.11
10.896	14.443	14.207	1.128
10.903	14.663	13.801	1.158
10.911	13.692	13.95	1.121
10.918	14.194	13.696	1.12
10.925	13.957	14.308	1.149
10.932	14.087	14.089	1.138
10.939	14.182	14.419	1.165
10.946	13.998	14.37	1.133
10.954	13.8	14.418	1.117
10.961	14.232	13.88	1.125
10.968	14.218	14.238	1.182
10.975	14.102	14.635	1.178
10.982	14.297	14.118	1.126
10.989	13.664	14.761	1.126
10.996	14.041	14.217	1.132
11.004	14.346	14.386	1.133
11.011	14.259	14.139	1.13
11.018	14.577	14.406	1.161
11.025	14.024	14.197	1.132
11.032	14.488	14.869	1.129
11.039	15.238	14.194	1.117
11.046	14.889	14.561	1.183
11.054	14.243	13.996	1.12
11.061	14.36	14.888	1.15
11.068	14.294	14.235	1.129
11.075	14.426	14.519	1.143
11.082	14.612	14.44	1.129
11.089	13.882	14.225	1.076
11.097	13.949	14.151	1.104
11.104	13.95	14.397	1.126
11.111	13.559	13.764	1.11
11.118	13.802	14.102	1.104
11.125	14.138	14.208	1.088
11.132	14.022	14.701	1.125
11.139	14.018	14.162	1.145
11.147	14.231	14.58	1.123
11.154	14.061	14.01	1.119
11.161	13.909	14.413	1.113
11.168	13.867	14.371	1.092
11.175	13.984	14.316	1.095
11.182	13.436	14.269	1.075
11.189	14.415	14.344	1.126
11.197	13.933	14.343	1.11
11.204	14.064	14.692	1.095
11.211	13.997	14.421	1.115
11.218	13.315	13.887	1.079
11.225	12.806	13.582	1.039
11.232	13.704	14.383	1.09
11.24	13.402	13.972	1.084
11.247	13.214	13.929	1.092
11.254	13.678	14.365	1.092
11.261	13.491	14.282	1.138
11.268	13.54	14.71	1.131
11.275	13.786	14.45	1.127
11.282	13.173	14.526	1.123
11.29	13.229	14.511	1.128
11.297	13.056	14.555	1.108
11.304	13.288	14.76	1.205
11.311	13.309	15.202	1.149
11.318	13.004	14.5	1.153
11.325	13.436	14.84	1.161
11.332	13.429	15.473	1.183
11.34	13.208	15.014	1.184
11.347	12.558	14.719	1.167
11.354	13.078	15.484	1.157
11.361	12.999	15.116	1.183
11.368	13.043	15.215	1.189
11.375	13.14	16.124	1.171
11.383	12.801	15.846	1.2
11.39	12.966	16.415	1.204
11.397	12.923	15.717	1.185
11.404	12.392	16.051	1.182
11.411	12.511	16.252	1.175
11.418	11.95	15.773	1.148
11.425	12.115	16.134	1.177
11.433	12.691	16.793	1.212
11.44	12.48	16.798	1.214
11.447	11.923	16.874	1.19
11.454	12.061	16.864	1.178
11.461	12.054	17.324	1.21
11.468	11.752	16.852	1.163
11.475	11.911	17.898	1.169
11.483	11.894	17.55	1.209
11.49	11.684	17.206	1.133
11.497	11.657	17.068	1.175
11.504	11.661	17.107	1.165
11.511	12.02	17.679	1.198
11.518	11.335	17.517	1.208
11.526	11.33	17.474	1.17
11.533	11.469	17.531	1.178
11.54	11.313	17.98	1.194
11.547	11.13	17.629	1.165
11.554	11.761	17.568	1.214
11.561	11.56	18.083	1.201
11.568	11.323	17.976	1.185
11.576	11.405	17.851	1.176
11.583	11.221	17.904	1.213
11.59	11.509	18.733	1.201
11.597	11.538	17.996	1.183
11.604	11.156	17.973	1.163
11.611	11.193	18.046	1.226
11.618	11.632	18.395	1.215
11.626	11.085	17.946	1.206
11.633	11.387	17.703	1.193
11.64	11.265	18.044	1.197
11.647	11.352	18.419	1.207
11.654	11.593	17.966	1.209
11.661	11.219	18.233	1.196
11.669	11.25	18.173	1.201
11.676	11.395	18.441	1.209
11.683	11.065	18.559	1.221
11.69	11.316	19.006	1.207
11.697	10.796	18.547	1.189
11.704	11.052	18.544	1.199
11.711	10.821	18.413	1.175
11.719	11.06	18.352	1.22
11.726	10.652	18.516	1.198
11.733	11.251	19.029	1.206
11.74	11.241	18.862	1.229
11.747	10.841	18.749	1.186
11.754	11.459	19.025	1.205
11.761	11.08	18.513	1.182
11.769	11.283	18.754	1.226
11.776	10.838	18.351	1.168
11.783	10.306	18.043	1.176
11.79	10.777	18.359	1.192
11.797	10.889	18.395	1.194
11.804	10.777	19.391	1.208
11.812	10.867	19.045	1.203
11.819	10.641	18.561	1.199
11.826	10.64	18.628	1.187
11.833	10.376	18.569	1.207
11.84	10.878	18.904	1.227
11.847	10.794	18.861	1.194
11.854	10.617	18.653	1.191
11.862	10.796	18.861	1.218
11.869	11.153	18.742	1.23
11.876	10.999	18.892	1.229
11.883	10.824	18.216	1.211
11.89	10.698	18.497	1.205
11.897	10.734	18.509	1.228
11.904	10.62	18.191	1.206
11.912	10.985	18.442	1.281
11.919	10.751	18.256	1.258
11.926	11.007	18.657	1.238
11.933	10.55	18.277	1.23
11.94	10.839	18.474	1.261
11.947	10.766	18.387	1.245
11.955	10.617	17.687	1.252
11.962	11.273	17.851	1.258
11.969	10.518	17.934	1.248
11.976	10.583	18.128	1.226
11.983	11.039	18.681	1.26
11.99	10.652	17.773	1.251
11.997	10.937	17.94	1.264
12.005	10.951	17.883	1.232
12.012	11.429	18.54	1.288
12.019	10.954	17.98	1.271
12.026	11.091	17.53	1.245
12.033	11.269	18.373	1.29
12.04	10.707	18.371	1.252
12.047	10.758	17.959	1.259
12.055	11.136	18.11	1.272
12.062	11.212	18.34	1.314
12.069	11.081	18.152	1.276
12.076	10.967	17.817	1.273
12.083	11.045	18.139	1.277
12.09	10.904	17.785	1.262
12.098	11.289	19.074	1.291
12.105	11.069	18.534	1.324
12.112	11.355	18.258	1.297
12.119	11.09	18.769	1.264
12.126	11.344	17.763	1.253
12.133	11.207	18.696	1.278
12.14	11.317	18.659	1.29
12.148	10.537	17.918	1.249
12.155	11.368	18.66	1.277
12.162	11.049	19.544	1.273
12.169	11.106	19.198	1.32
12.176	11.836	18.632	1.32
12.183	11.451	19.552	1.297
12.19	10.74	18.23	1.23
12.198	11.034	17.681	1.26
12.205	11.293	18.624	1.286
12.212	11.222	18.677	1.256
12.219	11.071	18.701	1.275
12.226	11.086	18.274	1.223
12.233	11.327	18.553	1.27
12.241	10.913	18.621	1.241
12.248	11.32	18.802	1.259
12.255	10.791	18.393	1.234
12.262	11.264	18.625	1.298
12.269	11.141	19.043	1.281
12.276	10.868	18.987	1.238
12.283	10.23	17.96	1.247
12.291	11.369	18.956	1.275
12.298	10.809	18.778	1.26
12.305	10.932	18.937	1.255
12.312	11.066	18.942	1.28
12.319	10.893	19.047	1.229
12.326	11.058	18.336	1.261
12.333	11.106	19.099	1.275
12.341	11.1	18.747	1.261
12.348	11.023	18.699	1.316
12.355	10.791	18.974	1.252
12.362	10.942	19.019	1.288
12.369	10.964	18.396	1.278
12.376	11.063	18.788	1.252
12.383	10.777	18.975	1.258
12.391	11.027	19.194	1.297
12.398	10.962	18.753	1.216
12.405	10.822	19.17	1.251
12.412	11.246	18.75	1.266
12.419	11.139	18.604	1.279
12.426	11.232	19.186	1.279
12.434	11.568	18.582	1.243
12.441	11.069	19.654	1.251
12.448	11.163	19.106	1.278
12.455	11.423	17.879	1.226
12.462	10.71	18.176	1.218
12.469	11.243	19.267	1.273
12.476	10.582	18.677	1.206
12.484	11.037	19.442	1.288
12.491	10.644	18.482	1.208
12.498	11.091	19.164	1.267
12.505	10.762	19.228	1.266
12.512	11.109	19.21	1.235
12.519	11.42	19.301	1.247
12.526	11.216	19.15	1.28
12.534	10.881	18.875	1.277
12.541	10.904	19.152	1.253
12.548	10.763	19.168	1.24
12.555	11.163	18.755	1.265
12.562	10.867	20.277	1.283
12.569	10.865	19.195	1.221
12.577	11.4	19.939	1.276
12.584	11.525	19.183	1.281
12.591	10.978	19.442	1.29
12.598	10.673	18.74	1.23
12.605	10.777	19.602	1.262
12.612	11.029	19.102	1.264
12.619	10.865	19.12	1.243
12.627	10.831	20.088	1.252
12.634	10.568	18.839	1.193
12.641	10.751	19.211	1.245
12.648	10.965	19.541	1.264
12.655	10.997	19.715	1.266
12.662	11.154	19.874	1.267
12.669	10.824	19.058	1.195
12.677	10.91	20.252	1.264
12.684	11.044	19.254	1.269
12.691	10.67	19.882	1.243
12.698	10.7	19.143	1.25
12.705	10.876	19.452	1.257
12.712	10.983	20.096	1.26
12.72	10.727	19.302	1.243
12.727	10.767	18.609	1.206
12.734	11.028	20.202	1.258
12.741	10.623	19.659	1.244
12.748	11.259	19.369	1.259
12.755	10.864	19.941	1.237
12.762	11.104	20.452	1.27
12.77	10.876	19.636	1.288
12.777	10.888	18.963	1.205
12.784	11.318	19.281	1.226
12.791	11.147	20.173	1.234
12.798	10.794	20.166	1.247
12.805	10.962	19.843	1.228
12.812	10.969	19.881	1.272
12.82	11.331	19.665	1.238
12.827	10.911	20.026	1.234
12.834	11.426	19.857	1.295
12.841	10.808	19.476	1.264
12.848	11.286	19.832	1.246
12.855	10.919	20.183	1.216
12.863	11.23	19.209	1.223
12.87	11.48	19.681	1.234
12.877	10.884	19.758	1.227
12.884	10.833	20.638	1.191
12.891	11.065	19.337	1.203
12.898	11.083	18.997	1.201
12.905	10.863	19.272	1.225
12.913	10.587	18.939	1.207
12.92	11.491	19.261	1.28
12.927	10.898	18.633	1.187
12.934	11.29	19.227	1.234
12.941	11.046	19.835	1.226
12.948	10.922	19.305	1.234
12.955	11.169	19.662	1.227
12.963	10.766	18.657	1.274
12.97	11.249	19.297	1.258
12.977	11.396	19.835	1.304
12.984	10.653	18.626	1.231
12.991	10.866	18.857	1.229
12.998	10.877	19.473	1.295
13.006	11.031	19.406	1.257
13.013	10.901	19.306	1.232
13.02	11.279	19.194	1.284
13.027	10.829	19.276	1.26
13.034	10.8	18.748	1.26
13.041	10.974	19.171	1.245
13.048	11.098	20.189	1.305
13.056	11.052	18.575	1.248
13.063	11.032	18.916	1.303
13.07	10.782	19.005	1.282
13.077	10.95	20.003	1.26
13.084	10.886	19.117	1.256
13.091	11.254	18.646	1.231
13.098	10.888	18.452	1.258
13.106	10.667	18.691	1.253
13.113	11.292	18.64	1.262
13.12	10.82	18.758	1.269
13.127	10.646	17.983	1.25
13.134	10.518	18.742	1.235
13.141	10.402	18.662	1.247
13.149	10.907	19.7	1.291
13.156	10.686	18.639	1.279
13.163	11.013	19.172	1.269
13.17	10.593	18.955	1.305
13.177	10.335	20.855	1.244
13.184	10.517	18.512	1.253
13.191	10.671	18.984	1.228
13.199	10.328	18.492	1.246
13.206	10.982	18.935	1.27
13.213	10.48	20.138	1.281
13.22	10.685	18.969	1.327
13.227	11.162	18.785	1.285
13.234	11.527	19.496	1.287
13.241	10.502	18.27	1.253
13.249	10.772	18.544	1.282
13.256	10.276	19.051	1.28
13.263	10.208	18.613	1.265
13.27	10.629	18.883	1.274
13.277	10.464	18.405	1.253
13.284	10.75	19.18	1.298
13.292	10.509	18.989	1.325
13.299	10.587	19.242	1.28
13.306	10.446	18.955	1.261
13.313	10.088	21.16	1.264
13.32	10.362	19.326	1.264
13.327	10.297	19.304	1.231
13.334	10.176	19.138	1.283
13.342	10.479	19.382	1.271
13.349	10.428	19.646	1.269
13.356	10.257	19.408	1.274
13.363	10.294	19.997	1.286
13.37	10.345	19.879	1.263
13.377	10.648	19.204	1.277
13.384	10.347	19.693	1.272
13.392	10.401	19.769	1.276
13.399	10.548	19.682	1.265
13.406	10.63	19.679	1.293
13.413	10.227	19.802	1.239
13.42	10.174	19.084	1.247
13.427	10.164	19.591	1.256
13.435	10.108	19.701	1.248
13.442	10.3	19.419	1.27
13.449	10.205	19.894	1.288
13.456	9.941	19.388	1.245
13.463	10.595	19.866	1.337
13.47	10.149	19.332	1.26
13.477	10.222	19.3	1.271
13.485	10.23	19.39	1.248
13.492	10.02	18.778	1.251
13.499	10.448	19.954	1.303
13.506	10.285	19.249	1.276
13.513	10.051	20.539	1.296
13.52	10.412	19.593	1.297
13.527	10.215	19.644	1.311
13.535	10.231	19.319	1.277
13.542	10.122	19.477	1.254
13.549	10.453	19.646	1.287
13.556	10.087	19.97	1.268
13.563	11.076	20.419	1.293
13.57	10.197	19.352	1.258
13.578	10.395	19.386	1.297
13.585	10.386	19.39	1.305
13.592	10.251	20.269	1.29
13.599	10.083	18.744	1.284
13.606	9.972	19.6	1.262
13.613	10.49	19.737	1.265
13.62	10.467	19.968	1.31
13.628	10.911	19.458	1.297
13.635	10.455	20.688	1.306
13.642	10.129	19.044	1.282
13.649	10.351	19.68	1.313
13.656	10.367	19.429	1.283
13.663	10.444	19.804	1.301
13.67	10.155	19.167	1.293
13.678	10.27	19.532	1.27
13.685	10.384	19.898	1.314
13.692	10.116	18.932	1.292
13.699	10.666	19.839	1.35
13.706	10.384	19.307	1.294
13.713	10.436	19.159	1.327
13.721	10.539	20.02	1.307
13.728	10.406	19.346	1.315
13.735	10.851	20.177	1.349
13.742	10.372	18.783	1.309
13.749	10.233	19.217	1.296
13.756	10.446	19.747	1.349
13.763	10.695	19.658	1.321
13.771	10.504	19.129	1.318
13.778	10.7	19.695	1.306
13.785	10.257	18.993	1.306
13.792	10.891	19.679	1.327
13.799	10.497	19.405	1.324
13.806	10.576	19.331	1.336
13.813	10.809	19.946	1.33
13.821	10.662	18.843	1.334
13.828	10.587	18.66	1.307
13.835	10.844	19.296	1.336
13.842	10.512	19.148	1.318
13.849	10.488	19.498	1.338
13.856	10.306	19.079	1.321
13.864	10.242	19.548	1.356
13.871	10.822	20.331	1.348
13.878	10.315	19.911	1.311
13.885	10.869	19.623	1.327
13.892	10.939	19.746	1.373
13.899	10.516	18.788	1.316
13.906	10.523	19.509	1.304
13.914	10.599	20.091	1.376
13.921	10.639	19.628	1.334
13.928	10.529	19.812	1.351
13.935	10.705	18.829	1.349
13.942	10.591	18.756	1.36
13.949	10.682	19.217	1.316
13.956	10.827	19.738	1.348
13.964	11.028	19.785	1.441
13.971	10.712	19.661	1.34
13.978	10.719	18.761	1.323
13.985	10.441	18.685	1.299
13.992	10.43	19.103	1.356
13.999	10.555	19.177	1.358
14.006	10.818	18.833	1.365
14.014	10.618	18.589	1.317
14.021	10.576	19.702	1.354
14.028	10.615	19.015	1.319
14.035	10.18	18.779	1.321
14.042	10.349	19.039	1.326
14.049	10.466	19.222	1.315
14.057	10.335	18.459	1.297
14.064	10.528	18.73	1.341
14.071	10.448	18.786	1.314
14.078	10.21	18.87	1.314
14.085	10.835	20.22	1.351
14.092	10.264	18.559	1.268
14.099	10.379	19.108	1.304
14.107	10.445	18.717	1.325
14.114	10.743	18.831	1.341
14.121	10.506	19.261	1.281
14.128	10.482	18.392	1.321
14.135	10.872	18.69	1.265
14.142	10.376	18.851	1.288
14.15	10.464	18.124	1.302
14.157	10.606	18.944	1.306
14.164	10.334	19.061	1.293
14.171	10.078	18.044	1.286
14.178	10.323	18.145	1.283
14.185	10.271	18.736	1.305
14.192	10.127	17.406	1.265
14.2	11.22	17.972	1.305
14.207	10.503	18.553	1.352
14.214	9.942	17.969	1.239
14.221	9.973	18.195	1.282
14.228	10.314	18.229	1.278
14.235	9.274	16.899	1.189
14.242	10.355	18.007	1.254
14.25	9.917	17.867	1.25
14.257	9.991	17.286	1.236
14.264	9.971	17.68	1.246
14.271	10.324	17.398	1.261
14.278	10.087	17.955	1.294
14.285	9.979	17.801	1.248
[truncated: 572 more rows]

## Sheet: 11RM
Distance from commissure [mm]	Mg/Ca [mmol/mol]	Na/Ca [mmol/mol]	Sr/Ca [mmol/mol]
-4.768e-10	20.165	19.185	1.129
0.007	18.189	19.64	1.107
0.014	17.778	19.926	1.109
0.021	16.784	18.943	1.063
0.029	14.773	19.889	1.047
0.036	14.13	19.682	1.024
0.043	15.28	20.688	1.205
0.05	15.25	19.143	0.992
0.057	14.968	21.139	1.09
0.064	13.174	21.863	1.172
0.072	13.508	19.1	1.034
0.079	14.594	19.563	1.08
0.086	12.996	20.211	1.085
0.093	14.06	22.56	1.269
0.1	13.864	21.345	1.13
0.107	15.512	21.087	1.083
0.114	15.261	21.788	1.098
0.122	13.043	21.162	1.237
0.129	13.581	21.714	1.131
0.136	13.114	21.991	1.171
0.143	13.664	20.955	1.177
0.15	14.067	21.287	1.276
0.157	13.577	20.27	1.088
0.164	12.042	19.52	1.074
0.172	12.709	20.415	1.152
0.179	12.923	19.464	1.075
0.186	12.932	19.235	1.051
0.193	13.72	20.664	1.114
0.2	12.852	21.113	1.11
0.207	13.658	21.642	1.088
0.214	12.725	20.176	1.055
0.222	12.207	20.361	0.993
0.229	12.991	21.978	1.058
0.236	13.006	21.083	1.115
0.243	12.652	20.71	1.061
0.25	12.23	21.116	1.043
0.257	12.168	20.047	1.115
0.265	12.304	19.679	1.027
0.272	13.574	22.105	1.129
0.279	12.504	20.877	1.073
0.286	13.831	21.549	1.101
0.293	13.037	20.993	1.092
0.3	13.393	20.835	1.056
0.307	13.939	20.615	1.077
0.315	13.797	21.49	1.112
0.322	13.453	21.448	1.093
0.329	13.315	20.943	1.078
0.336	13.034	20.435	1.061
0.343	13.123	20.671	1.064
0.35	13.301	21.036	1.061
0.357	13.243	20.988	1.036
0.365	13.219	21.566	1.062
0.372	12.873	21.683	1.052
0.379	13.016	21.203	1.085
0.386	13.043	21.304	1.062
0.393	12.926	21.638	1.115
0.4	13.102	20.956	1.07
0.408	12.582	20.802	1.071
0.415	12.838	22.183	1.073
0.422	12.242	21.852	1.071
0.429	12.367	21.537	1.065
0.436	12.539	22.644	1.077
0.443	12.331	21.466	1.05
0.45	11.472	20.422	0.966
0.458	11.627	21.689	1.038
0.465	11.611	21.257	1.022
0.472	11.634	23.894	1.101
0.479	11.87	21.497	1.082
0.486	11.623	22.162	1.229
0.493	11.516	22.264	1.146
0.5	11.589	20.835	1.102
0.508	11.077	20.933	1.085
0.515	11.611	21.181	1.124
0.522	11.53	20.862	1.099
0.529	11.927	21.231	1.11
0.536	12.208	21.576	1.109
0.543	11.751	21.171	1.096
0.551	11.26	21.03	1.046
0.558	12.068	22.409	1.094
0.565	11.357	24.21	1.035
0.572	10.506	20.836	0.993
0.579	10.588	21.659	1.058
0.586	11.315	22.255	1.108
0.593	11.449	23.978	1.213
0.601	10.997	22.442	1.036
0.608	11.7	23.289	1.094
0.615	12.031	23.548	1.121
0.622	11.112	23.809	1.121
0.629	11.624	22.053	1.095
0.636	11.731	22.403	1.063
0.643	11.985	23.248	1.076
0.651	11.813	23.568	1.1
0.658	12.158	23.795	1.057
0.665	12.566	23.81	1.114
0.672	11.823	23.187	1.058
0.679	11.994	23.309	1.065
0.686	12.282	23.078	1.052
0.694	11.813	22.649	1.05
0.701	11.873	22.686	1.083
0.708	12.296	22.551	1.07
0.715	12.105	23.023	1.082
0.722	11.889	22.037	1.061
0.729	12.205	23.946	1.098
0.736	11.79	22.412	1.098
0.744	11.701	22.344	1.062
0.751	11.665	22.71	1.099
0.758	12.134	23.475	1.113
0.765	11.61	21.924	1.036
0.772	10.666	20.868	0.999
0.779	11.39	21.067	1.015
0.786	11.278	23.591	1.077
0.794	11.293	21.486	1.067
0.801	10.931	21.224	1.099
0.808	11.425	21.601	1.09
0.815	12.182	22.266	1.137
0.822	11.106	21.969	1.162
0.829	11.503	22.137	1.096
0.837	11.559	21.135	1.058
0.844	11.466	22.527	1.097
0.851	11.48	23.057	1.098
0.858	11.817	22.387	1.147
0.865	11.903	22.724	1.157
0.872	12.214	23.464	1.168
0.879	11.793	23.207	1.171
0.887	11.879	22.456	1.167
0.894	12.379	22.271	1.145
0.901	12.171	23.281	1.208
0.908	11.924	22.395	1.141
0.915	12.133	23.991	1.167
0.922	12.057	23.515	1.169
0.929	12.729	23.286	1.164
0.937	11.867	23.954	1.179
0.944	11.377	22.403	1.128
0.951	11.924	23.329	1.183
0.958	11.904	23.101	1.224
0.965	11.555	23.879	1.171
0.972	11.698	23.238	1.19
0.98	11.922	23.169	1.198
0.987	12.032	23.21	1.177
0.994	11.934	23.114	1.223
1.001	11.7	23.947	1.179
1.008	11.515	22.444	1.169
1.015	12.46	23.124	1.186
1.022	11.936	23.466	1.232
1.03	11.987	23.543	1.205
1.037	11.452	23.339	1.216
1.044	12.014	24.141	1.24
1.051	11.685	23.611	1.219
1.058	11.702	24.12	1.23
1.065	11.28	23.568	1.192
1.072	11.505	23.809	1.198
1.08	11.679	23.602	1.193
1.087	11.892	23.9	1.215
1.094	11.523	23.549	1.188
1.101	11.796	23.945	1.208
1.108	11.57	23.468	1.192
1.115	11.529	23.405	1.195
1.123	11.357	23.134	1.193
1.13	11.591	23.562	1.199
1.137	11.502	23.66	1.191
1.144	11.617	23.069	1.181
1.151	11.873	23.63	1.162
1.158	11.37	23.222	1.182
1.165	11.466	24.212	1.2
1.173	11.669	23.987	1.186
1.18	11.694	23.348	1.193
1.187	11.581	23.488	1.159
1.194	11.376	23.303	1.152
1.201	11.386	23.132	1.155
1.208	11.497	23.538	1.215
1.215	11.449	24.155	1.167
1.223	11.561	23.705	1.163
1.23	11.326	23.179	1.161
1.237	12.077	22.435	1.141
1.244	12.002	23.752	1.164
1.251	11.413	24.087	1.15
1.258	11.479	23.516	1.179
1.266	11.517	24.086	1.142
1.273	11.436	23.627	1.155
1.28	12.424	23.123	1.103
1.287	11.748	23.245	1.104
1.294	11.494	23.996	1.149
1.301	11.357	24.294	1.157
1.308	11.136	23.579	1.136
1.316	11.442	22.859	1.134
1.323	11.608	23.209	1.132
1.33	10.98	22.198	1.17
1.337	11.47	23.668	1.138
1.344	11.231	22.875	1.097
1.351	11.548	23.77	1.157
1.358	11.107	23.031	1.095
1.366	11.428	23.568	1.14
1.373	11.279	23.392	1.121
1.38	11.346	22.902	1.117
1.387	12.122	22.759	1.101
1.394	11.563	22.99	1.08
1.401	12.407	23.344	1.104
1.409	11.583	22.645	1.125
1.416	11.626	23.141	1.101
1.423	11.376	22.679	1.07
1.43	11.602	23.118	1.117
1.437	11.31	22.443	1.165
1.444	11.27	23.219	1.077
1.451	11.266	21.485	1.118
1.459	11.053	22.03	1.09
1.466	11.236	22.082	1.078
1.473	11.723	22.39	1.086
1.48	11.4	22.04	1.073
1.487	11.36	21.745	1.084
1.494	11.64	21.42	1.086
1.501	11.808	22.339	1.07
1.509	11.289	21.497	1.047
1.516	11.537	21.984	1.054
1.523	12.08	22.129	1.064
1.53	11.573	21.769	1.085
1.537	12.001	22.927	1.086
1.544	12.085	22.473	1.058
1.552	11.758	22.222	1.056
1.559	12.125	23.007	1.068
1.566	12.007	22.071	1.061
1.573	12.159	22.714	1.063
1.58	11.386	22.04	1.012
1.587	12.373	22.568	1.066
1.594	12.083	22.626	1.049
1.602	11.9	22.529	1.022
1.609	12.07	22.4	1.039
1.616	12.073	22.402	1.046
1.623	11.822	21.963	1.013
1.63	11.781	21.63	1
1.637	12.043	22.233	1.033
1.644	11.856	21.547	0.993
1.652	11.681	22.337	1.037
1.659	12.017	22.268	1.01
1.666	12.05	21.967	1.027
1.673	11.929	22.433	1.038
1.68	11.746	22.447	1.007
1.687	11.868	22.6	1.056
1.695	11.777	22.012	1.018
1.702	12.199	23.999	1.025
1.709	12.489	22.903	1.01
1.716	11.873	21.543	0.962
1.723	12.124	22.353	1.025
1.73	12.143	22.24	1.019
1.737	11.984	22.088	0.996
1.745	12.204	22.785	1.012
1.752	11.849	21.882	0.996
1.759	12.204	22.285	0.999
1.766	11.903	21.862	1.002
1.773	11.974	22.125	0.98
1.78	12.33	22.031	1.01
1.787	12.147	22.048	1
1.795	12.027	22.18	1.005
1.802	12.019	22.069	0.98
1.809	12.535	22.336	1.027
1.816	11.765	23.664	0.979
1.823	11.995	22.095	0.989
1.83	12.147	22.589	0.98
1.837	12.085	21.611	0.983
1.845	11.832	21.432	0.967
1.852	11.723	21.554	0.987
1.859	11.828	21.409	0.975
1.866	12.243	21.693	0.992
1.873	11.632	20.807	0.951
1.88	12.171	22	0.995
1.888	12.312	21.496	0.989
1.895	11.96	21.579	0.984
1.902	12.097	22.26	0.989
1.909	12.029	22.239	1.015
1.916	12.068	21.478	0.999
1.923	12.137	21.36	0.994
1.93	11.991	22.039	1
1.938	12.147	21.454	1.052
1.945	11.949	21.705	0.99
1.952	12.103	21.054	0.98
1.959	11.985	21.69	0.991
1.966	11.839	21.062	0.979
1.973	12.398	21.475	1.009
1.98	11.879	21.077	1.025
1.988	12.029	20.965	0.983
1.995	12.126	20.8	0.999
2.002	12.167	21.156	1.027
2.009	11.928	20.819	0.979
2.016	12.085	20.49	0.974
2.023	11.946	21.032	0.992
2.031	11.895	20.992	0.996
2.038	12.16	20.534	0.983
2.045	11.705	20.98	0.981
2.052	11.501	20.832	0.972
2.059	11.59	20.749	0.994
2.066	11.769	21.112	1.011
2.073	11.802	20.928	1.009
2.081	11.637	20.655	0.985
2.088	11.25	20.205	0.958
2.095	11.77	20.967	0.991
2.102	11.616	21.155	0.986
2.109	11.542	20.498	0.954
2.116	11.461	20.267	0.97
2.123	11.68	20.893	1.008
2.131	11.436	20.503	0.979
2.138	11.359	20.539	0.973
2.145	11.712	21.309	1.001
2.152	11.532	20.769	0.999
2.159	11.516	20.71	0.978
2.166	11.472	20.635	0.979
2.174	11.507	20.272	0.972
2.181	11.629	20.646	0.979
2.188	11.367	20.39	0.956
2.195	11.161	20.738	0.992
2.202	11.274	20.348	0.968
2.209	11.243	20.707	0.97
2.216	11.723	21.089	1.019
2.224	11.473	20.339	0.992
2.231	11.744	20.939	0.992
2.238	11.467	20.44	0.974
2.245	11.285	21.075	0.986
2.252	11.204	20.626	0.99
2.259	11.604	20.458	0.999
2.266	11.506	20.589	1.004
2.274	11.235	20.227	0.962
2.281	11.257	20.14	0.987
2.288	11.539	20.435	0.991
2.295	11.305	20.025	0.993
2.302	10.993	19.618	0.956
2.309	11.382	20.175	1.045
2.317	10.96	19.737	0.977
2.324	11.06	20.365	0.981
2.331	11.357	19.977	0.987
2.338	10.867	19.322	0.964
2.345	10.877	20.095	0.996
2.352	10.688	19.13	0.951
2.359	11.349	20.231	0.997
2.367	10.988	19.469	0.988
2.374	10.889	19.486	0.998
2.381	10.747	19.677	0.984
2.388	10.724	19.122	0.958
2.395	10.813	19.559	0.987
2.402	10.839	20.388	0.974
2.409	11.475	19.393	0.994
2.417	10.566	19.403	1.049
2.424	10.566	19.524	0.989
2.431	10.519	19.065	0.963
2.438	10.282	19.466	0.989
2.445	11.97	20.635	0.996
2.452	10.649	19.561	0.975
2.46	10.31	19.559	0.974
2.467	10.262	19.893	1
2.474	10.191	19.218	1.005
2.481	10.493	19.737	1.02
2.488	10.431	19.701	1.015
2.495	10.392	19.28	0.996
2.502	10.29	19.898	1.01
2.51	10.08	19.222	0.983
2.517	10.334	19.775	0.994
2.524	10.253	19.792	1.015
2.531	10.116	19.435	0.991
2.538	10.018	19.549	0.984
2.545	10.347	19.379	1
2.552	10.358	19.686	1.002
2.56	9.7	19.063	1.011
2.567	10.056	20.341	0.995
2.574	10.405	19.878	1.013
2.581	9.869	19.282	0.99
2.588	9.237	18.273	0.924
2.595	10.095	19.513	1.002
2.603	10.116	19.713	1.013
2.61	10.229	19.778	1.048
2.617	10.092	19.557	1.006
2.624	10.009	19.277	1.006
2.631	9.948	19.834	1.004
2.638	10.012	19.506	1.02
2.645	9.964	19.218	1.002
2.653	10	19.878	1.032
2.66	10.159	19.701	0.988
2.667	9.98	19.499	1.002
2.674	10.378	19.452	1.019
2.681	9.84	18.939	0.985
2.688	9.665	18.491	1.004
2.695	10.011	19.181	1.021
2.703	10.065	19.173	1.009
2.71	9.737	19.121	1.028
2.717	10.04	18.768	1.034
2.724	9.605	20.059	1.005
2.731	9.673	18.979	1.011
2.738	9.795	18.419	1.009
2.746	9.758	18.725	1.034
2.753	10.029	19.164	1.037
2.76	9.784	18.669	1.02
2.767	9.677	19.091	1.017
2.774	9.96	19.534	1.061
2.781	9.857	18.963	1.01
2.788	10.024	18.444	1.025
2.796	9.829	18.399	1.051
2.803	9.983	18.309	1.06
2.81	9.942	19.168	1.056
2.817	9.507	18.393	1.034
2.824	9.784	18.329	1.049
2.831	9.626	18.51	1.028
2.838	9.727	18.931	1.168
2.846	9.478	17.91	1.022
2.853	9.339	17.726	1.039
2.86	9.992	17.817	1.057
2.867	9.513	17.995	1.018
2.874	9.342	17.158	1.003
2.881	9.191	17.851	1.032
2.889	9.505	18.286	1.03
2.896	9.666	17.861	1.035
2.903	9.802	18.578	1.064
2.91	9.698	17.975	1.09
2.917	9.284	17.423	1.025
2.924	9.134	16.939	1
2.931	9.31	17.596	1.068
2.939	9.546	18.249	1.075
2.946	9.212	18.345	1.088
2.953	9.267	18.23	1.015
2.96	9.522	18.38	1.084
2.967	9.332	17.081	1.016
2.974	9.315	16.773	0.979
2.981	9.373	17.948	1.028
2.989	9.041	17.122	0.979
2.996	9.576	18.004	1.076
3.003	9.689	18.24	1.043
3.01	9.44	17.247	1.036
3.017	9.6	17.893	1.056
3.024	9.544	17.685	1.065
3.032	9.791	18.445	1.041
3.039	9.833	17.952	1.093
3.046	9.748	17.423	1.023
3.053	9.719	17.883	1.077
3.06	10.064	17.841	1.079
3.067	9.896	17.502	1.07
3.074	10.182	17.344	1.09
3.082	9.962	17.445	1.024
3.089	9.926	16.995	1.03
3.096	9.884	17.594	1.025
3.103	9.212	16.409	1
3.11	10.506	17.986	1.061
3.117	10.325	17.738	1.084
3.124	9.972	17.439	1.148
3.132	10.058	17.501	1.071
3.139	9.944	17.832	1.056
3.146	9.867	18.816	1.013
3.153	10.123	17.152	1.053
3.16	10.763	17.479	1.069
3.167	9.889	17.295	1.066
3.175	9.96	17.23	1.076
3.182	10.141	17.404	1.066
3.189	10.196	17.528	1.055
3.196	10.145	17.16	1.064
3.203	10.388	17.701	1.076
3.21	10.047	18.128	1.072
3.217	9.866	17.235	1.058
3.225	9.857	17.576	1.098
3.232	10.341	17.733	1.096
3.239	9.941	18.254	1.073
3.246	9.915	17.448	1.037
3.253	9.501	16.922	1.015
3.26	9.72	18.181	1.075
3.267	10.098	17.832	1.072
3.275	9.574	17.8	1.091
3.282	9.992	18.769	1.11
3.289	9.804	17.542	1.067
3.296	10.03	17.953	1.087
3.303	9.874	18.101	1.099
3.31	10.6	17.881	1.062
3.318	9.771	17.936	1.079
3.325	9.875	17.804	1.074
3.332	9.804	17.93	1.061
3.339	9.94	17.751	1.086
3.346	9.912	18.671	1.138
3.353	9.63	17.998	1.064
3.36	9.934	18.919	1.047
3.368	8.897	17.127	1.01
3.375	9.017	17.693	1.015
3.382	9.86	19.578	1.103
3.389	9.343	18.826	1.109
3.396	9.114	17.944	1.018
3.403	9.556	18.907	1.1
3.41	10.069	18.721	1.106
3.418	9.614	19.46	1.054
3.425	8.669	17.638	0.983
3.432	9.131	18.661	1.036
3.439	9.564	18.767	1.043
3.446	10.83	18.85	1.077
3.453	9.034	18.351	1.064
3.461	9.195	19.048	1.009
3.468	10.128	19.354	1.044
3.475	9.47	20.312	1.041
3.482	10.432	19.611	1.064
3.489	10.043	19.161	1.067
3.496	9.775	18.712	1.012
3.503	9.851	22.247	1.085
3.511	10.09	19.705	1.074
3.518	9.401	18.154	0.958
3.525	9.856	18.812	1.026
3.532	10.512	18.866	1.032
3.539	10.823	19.082	1.086
3.546	9.893	18.377	0.956
3.553	11.119	18.877	0.998
3.561	11.092	18.855	0.998
3.568	11.122	18.582	0.986
3.575	11.707	18.884	0.982
3.582	12.366	20.476	0.983
3.589	12.953	18.297	0.979
3.596	14.278	19.34	1.061
3.604	14.993	18.745	1.025
3.611	14.565	18.81	1.013
3.618	15.3	20.031	1.076
3.625	15.649	18.423	0.998
3.632	16.226	19.837	1.053
3.639	16.491	17.978	1.019
3.646	17.517	17.874	1.08
3.654	21.585	18.742	1.045
3.661	18.409	18.56	1.053
3.668	18.624	17.826	1.051
3.675	18.93	18.673	1.114
3.682	19.5	16.957	1.033
3.689	19.755	17.495	1.037
3.696	20.857	17.863	1.152
3.704	21.318	18.879	1.176
3.711	18.939	16.978	1.081
3.718	21.465	17.714	1.105
3.725	22.664	18.491	1.162
3.732	21.358	18.102	1.132
3.739	22.182	18.516	1.211
3.747	21.414	18.974	1.176
3.754	21.117	17.382	1.111
3.761	21.125	17.098	1.122
3.768	21.425	19.514	1.127
3.775	22.329	18.504	1.15
3.782	20.747	17.375	1.098
3.789	21.686	17.913	1.154
3.797	22.101	18.914	1.165
3.804	21.675	17.954	1.117
3.811	21.084	17.315	1.175
3.818	21.357	17.795	1.167
3.825	21.87	19.182	1.17
3.832	21.222	17.567	1.15
3.839	20.055	19.128	1.133
3.847	20.75	17.928	1.164
3.854	21.101	18.668	1.181
3.861	20.818	18.631	1.177
3.868	20.366	18.9	1.145
3.875	18.986	18.871	1.151
3.882	18.042	18.212	1.134
3.89	17.104	17.711	1.187
3.897	17.669	18.064	1.117
3.904	16.351	18.014	1.145
3.911	15.728	17.628	1.034
3.918	16.828	18.214	1.102
3.925	16.931	19.249	1.133
3.932	16.135	19.117	1.102
3.94	14.494	18.319	1.063
3.947	13.841	18.096	1.068
3.954	15.38	20.142	1.138
3.961	14.516	18.67	1.118
3.968	14.548	19.245	1.096
3.975	15.248	19.628	1.095
3.982	14.207	21.659	1.092
3.99	13.496	21.537	1.083
3.997	14.119	19.823	1.068
4.004	13.974	20.941	1.109
4.011	12.802	19.723	1.055
4.018	13.739	19.817	1.104
4.025	13.858	20.818	1.129
4.032	12.975	20.862	1.041
4.04	12.913	21.186	1.103
4.047	12.665	21.584	1.093
4.054	13.074	19.549	1.052
4.061	12.418	21.213	1.11
4.068	12.772	21.135	1.105
4.075	12.349	21.513	1.085
4.083	12.82	21.695	1.109
4.09	11.827	19.894	1.032
4.097	12.181	21.353	1.085
4.104	12.499	21.098	1.105
4.111	12.717	21.969	1.122
4.118	11.977	21.514	1.127
4.125	12.425	21.666	1.07
4.133	11.855	20.657	1.084
4.14	11.418	21.009	1.076
4.147	11.407	20.761	1.089
4.154	11.931	21.903	1.119
4.161	11.38	20.837	1.106
4.168	14.109	21.506	1.131
4.175	11.106	21.521	1.056
4.183	11.786	21.681	1.115
4.19	11.695	22.151	1.134
4.197	11.944	22.24	1.129
4.204	11.567	21.614	1.113
4.211	11.856	21.823	1.106
4.218	12.156	21.324	1.135
4.226	12.389	21.491	1.11
4.233	11.937	22.869	1.143
4.24	11.997	21.831	1.121
4.247	12.161	21.869	1.123
4.254	11.838	21.867	1.121
4.261	11.881	21.762	1.142
4.268	12.045	22.039	1.156
4.276	12.125	22.174	1.153
4.283	11.876	22.169	1.131
4.29	12.019	22.257	1.149
4.297	12.201	22	1.154
4.304	12.07	22.236	1.175
4.311	12.026	22.185	1.156
4.318	12.049	22.215	1.134
4.326	11.629	21.53	1.126
4.333	11.705	22.226	1.178
4.34	11.965	22.428	1.174
4.347	11.66	22.161	1.153
4.354	11.763	22.177	1.184
4.361	11.741	22.273	1.166
4.369	11.985	22.122	1.164
4.376	11.619	21.796	1.155
4.383	11.817	22.561	1.192
4.39	11.769	23.27	1.196
4.397	11.441	22.58	1.172
4.404	11.853	22.625	1.148
4.411	11.672	22.875	1.186
4.419	11.316	22.812	1.186
4.426	11.665	23.304	1.191
4.433	11.451	23.187	1.207
4.44	11.346	23.384	1.205
4.447	11.342	23.611	1.203
4.454	10.937	23.226	1.204
4.461	11.025	23.387	1.214
4.469	11.332	23.799	1.216
4.476	11.048	23.673	1.251
4.483	11.203	24.192	1.257
4.49	11.121	24.121	1.231
4.497	11.465	25.014	1.291
4.504	11.644	24.921	1.304
4.512	11.461	24.56	1.272
4.519	11.184	23.951	1.267
4.526	11.684	24.266	1.258
4.533	11.669	24.065	1.276
4.54	11.539	24.177	1.293
4.547	11.438	24.201	1.289
4.554	11.832	24.474	1.323
4.562	11.242	23.674	1.279
4.569	11.786	24.007	1.296
4.576	11.752	24.133	1.28
4.583	11.716	23.621	1.267
4.59	11.83	24.171	1.314
4.597	12.083	23.974	1.302
4.604	12.127	24.123	1.313
4.612	12.5	23.907	1.324
4.619	12.421	24.133	1.322
4.626	12.466	23.962	1.333
4.633	12.323	23.786	1.306
4.64	12.761	24.531	1.328
4.647	12.699	24.231	1.318
4.655	12.739	24.29	1.325
4.662	13.132	24.818	1.395
4.669	12.837	24.842	1.369
4.676	12.852	24.724	1.342
4.683	12.663	24.272	1.317
4.69	12.976	24.486	1.338
4.697	13.254	24.161	1.372
4.705	12.978	23.374	1.314
4.712	13.098	23.533	1.286
4.719	13.467	23.982	1.281
4.726	13.817	23.386	1.294
4.733	13.826	23.514	1.287
4.74	14.285	22.848	1.265
4.747	14.496	22.686	1.246
4.755	14.485	22.657	1.277
4.762	15.049	22.823	1.291
4.769	14.966	22.342	1.27
4.776	14.836	22.417	1.25
4.783	15.094	22.031	1.266
4.79	15.532	22.527	1.258
4.798	15.663	22.233	1.245
4.805	16.297	21.642	1.249
4.812	16.257	21.138	1.226
4.819	16.799	21.315	1.224
4.826	17.347	20.525	1.19
4.833	17.916	20.531	1.214
4.84	18.63	20.114	1.21
4.848	19.334	19.647	1.207
4.855	19.725	19.706	1.158
4.862	19.9	18.495	1.16
4.869	19.953	17.82	1.112
4.876	21.227	18.217	1.119
4.883	22.803	17.798	1.144
4.89	22.747	16.614	1.116
4.898	25.495	16.074	1.107
4.905	26.263	16.467	1.149
4.912	26.775	15.492	1.124
4.919	28.62	15.103	1.182
4.926	29.243	14.42	1.113
4.933	29.294	14.318	1.158
4.941	30.954	13.568	1.11
4.948	31.316	13.888	1.139
4.955	32.974	13.291	1.207
4.962	34.306	12.476	1.166
4.969	36.536	12.559	1.208
4.976	35.797	11.851	1.191
4.983	37.505	11.925	1.332
4.991	36.96	12.547	1.304
4.998	36.754	12.29	1.314
5.005	33.627	11.398	1.2
5.012	35.001	11.553	1.191
5.019	32.525	12.286	1.25
5.026	30.914	12.939	1.17
5.033	33.084	12.627	1.214
5.041	29.457	12.409	1.15
5.048	28.123	12.977	1.273
5.055	25.849	12.442	1.075
5.062	24.914	13.532	1.029
5.069	23.971	13.348	1.017
5.076	23.341	13.264	1.04
5.084	23.721	13.59	1.014
5.091	22.813	13.021	1.05
5.098	24.022	12.935	1.104
5.105	25.097	13.01	1.107
5.112	24.338	13.518	1.114
5.119	25.231	12.714	1.11
5.126	26.27	12.826	1.104
5.134	26.894	13.978	1.151
5.141	28.479	14.134	1.2
5.148	29.099	15.101	1.319
5.155	30.051	14.882	1.385
5.162	31.353	15.781	1.478
5.169	32.385	15.55	1.523
5.176	35.698	16.153	1.686
5.184	37.015	15.397	1.697
5.191	38.785	15.917	1.778
5.198	40.478	15.048	1.828
5.205	42.048	14.833	1.914
5.212	42.415	14.62	1.93
5.219	42.389	14.249	1.876
5.227	41.657	14.005	1.836
5.234	41.885	13.732	1.765
5.241	35.008	11.708	1.517
5.248	38.807	13.253	1.579
5.255	37.268	14.174	1.509
5.262	33.95	14.288	1.423
5.269	32.552	14.929	1.338
5.277	29.409	15.467	1.264
5.284	27.881	16.565	1.366
5.291	27.149	17.402	1.25
5.298	25.386	17.367	1.237
5.305	22.436	16.829	1.147
5.312	22.719	18.099	1.177
5.319	21.413	18.074	1.134
5.327	20.238	18.331	1.115
5.334	18.828	19.008	1.118
5.341	17.792	19.046	1.111
5.348	16.739	18.692	1.061
5.355	15.743	19.066	1.069
5.362	15.445	19.1	1.12
5.37	15.241	19.045	1.068
5.377	14.522	19.665	1.073
5.384	14.631	19.888	1.103
5.391	14.417	19.448	1.08
5.398	14.726	20.188	1.061
5.405	15.048	20.099	1.079
5.412	14.973	20.062	1.108
5.42	14.45	19.828	1.094
5.427	14.601	19.746	1.064
5.434	15.006	20.435	1.086
5.441	15.237	20.225	1.08
5.448	14.809	19.984	1.072
5.455	15.28	20.374	1.076
5.462	15.34	20.043	1.065
5.47	16.196	20.216	1.066
5.477	16.004	19.635	1.045
5.484	16.633	19.999	1.083
5.491	16.709	19.267	1.046
5.498	17.588	19.299	1.059
5.505	18.588	19.182	1.062
5.513	19.462	18.685	1.076
5.52	20.318	19.112	1.089
5.527	20.687	18.366	1.082
5.534	21.468	17.992	1.074
5.541	23.171	18.105	1.096
5.548	24.454	17.88	1.111
5.555	25.2	17.121	1.13
5.563	26.999	16.995	1.162
5.57	28.575	17.075	1.197
5.577	29.364	17.122	1.164
5.584	30.81	16.298	1.215
5.591	32.906	15.766	1.264
5.598	32.363	15.362	1.263
5.605	33.738	14.892	1.258
5.613	33.8	14.627	1.298
5.62	34.217	14.492	1.322
5.627	34.719	14.558	1.301
5.634	35.549	14.945	1.307
5.641	34.634	15.102	1.313
5.648	32.946	14.487	1.267
5.656	32.468	14.943	1.235
5.663	32.424	15.627	1.255
5.67	30.67	15.703	1.227
5.677	29.664	16.628	1.217
5.684	28.53	16.332	1.163
5.691	27.565	16.968	1.171
5.698	26.055	17.392	1.133
5.706	24.512	17.767	1.13
5.713	23.317	18.316	1.133
5.72	21.325	18.191	1.094
5.727	22.007	18.629	1.088
5.734	20.504	19.356	1.086
5.741	19.311	19.006	1.054
5.748	18.973	18.931	1.058
5.756	18.095	19.323	1.051
5.763	17.842	19.058	1.017
5.77	17.938	19.567	1.045
5.777	17.549	19.404	1.015
5.784	17.219	19.92	1.058
5.791	16.709	19.091	0.965
5.799	16.434	19.748	1.013
5.806	16.389	20.033	1.013
5.813	16.008	19.897	1.045
5.82	15.775	19.894	1.014
5.827	15.024	19.308	1.011
5.834	15.386	19.564	1.007
5.841	15.214	20.417	1.031
5.849	14.502	19.71	1.025
5.856	16.098	20.4	1.058
5.863	17.373	19.529	1.042
5.87	13.57	19.376	1.017
5.877	12.519	17.667	0.929
5.884	13.267	19.427	1.034
5.891	13.477	19.805	1.115
5.899	13.056	19.216	1.039
5.906	12.933	19.071	1.06
5.913	14.059	19.163	1.043
5.92	13.233	19.26	1.096
5.927	12.887	19.599	1.077
5.934	13.248	19.767	1.078
5.942	13.4	19.835	1.07
5.949	13.085	20.526	1.108
5.956	12.997	20.276	1.076
5.963	11.632	18.883	0.964
5.97	12.76	19.993	1.083
5.977	12.385	19.311	1.082
5.984	12.721	19.847	1.096
5.992	12.803	19.762	1.062
5.999	11.862	21.159	1.052
6.006	11.819	20.686	1.051
6.013	11.386	20.52	1.02
6.02	11.17	20.906	1.03
6.027	10.951	21.287	1.011
6.034	11	20.611	1.003
6.042	10.879	21.077	1.038
6.049	11.898	21.005	1.058
6.056	10.719	20.187	1.022
6.063	11.015	21.342	1.033
6.07	11.365	20.032	1.004
6.077	10.69	20.522	1.024
6.085	10.737	20.373	1.005
6.092	10.868	21.077	1.044
6.099	10.52	20.398	1.003
6.106	10.673	21.346	1.028
6.113	10.729	20.686	1.026
6.12	10.694	21.067	1.016
6.127	10.759	21.476	1.018
6.135	10.567	21.486	0.996
6.142	11.088	21.152	1.028
6.149	10.686	21.438	1.035
6.156	10.814	21.443	1.053
6.163	10.78	21.699	1.035
6.17	10.597	21.519	1.08
6.177	10.978	21.669	1.05
6.185	10.615	21.341	1.022
6.192	10.622	21.968	1.039
6.199	10.826	21.673	1.024
6.206	10.865	22.156	1.026
6.213	10.457	21.989	0.991
6.22	11.072	22.2	1.012
6.227	10.989	21.92	1.004
6.235	10.825	21.867	1.011
6.242	10.87	21.716	0.977
6.249	10.749	22.552	1.018
6.256	10.927	21.303	0.999
6.263	11.156	21.959	1.037
6.27	11.099	21.266	0.997
6.278	10.768	21.075	0.991
6.285	10.695	20.816	0.994
6.292	11.075	21.238	1.015
6.299	10.688	20.847	1.002
6.306	10.981	20.924	1.003
6.313	10.706	20.59	0.996
6.32	10.877	20.759	0.997
6.328	10.717	21.245	1
6.335	10.984	20.766	0.991
6.342	10.743	20.148	0.982
6.349	10.943	21.312	1
6.356	10.292	20.008	0.955
6.363	10.997	20.986	1.003
6.37	10.884	20.396	0.982
6.378	11.169	20.513	0.984
6.385	11.613	20.524	0.998
6.392	11.862	21.141	1.003
6.399	12.834	20.598	0.997
6.406	12.601	20.14	0.996
6.413	13.335	20.423	0.998
6.421	13.753	22.02	1.029
6.428	13.641	20.905	1.033
6.435	14.036	21.668	1.013
6.442	13.54	21.275	1.01
6.449	13.214	20.847	1
6.456	12.782	21.005	1.004
6.463	12.729	22.525	1.041
6.471	12.289	21	0.992
6.478	12.154	20.725	0.982
6.485	11.996	21.08	1.031
6.492	10.93	20.523	0.97
6.499	10.81	20.91	0.992
6.506	11.971	20.609	0.957
6.513	10.367	19.983	0.963
6.521	10.795	21.537	1.014
6.528	10.913	20.997	0.971
6.535	10.057	19.805	0.911
6.542	10.139	20.109	0.972
6.549	10.218	20.301	0.961
6.556	10.101	20.75	0.951
6.564	10.19	20.012	0.958
6.571	10.551	20.553	0.967
6.578	10.87	21.137	0.992
6.585	9.924	20.01	0.964
6.592	10.555	20.454	0.996
6.599	9.715	20.017	0.973
6.606	9.957	20.463	0.982
6.614	10.566	20.503	1.016
6.621	9.998	21.029	0.996
6.628	9.996	20.729	1.003
6.635	9.881	20.714	0.977
6.642	10.146	21.48	1.069
6.649	10.34	20.987	1.022
6.656	10.297	21.062	1.001
6.664	9.891	21.599	1.003
6.671	9.986	21.833	1.011
6.678	10.358	20.988	0.993
6.685	10.442	21.596	1.021
6.692	10.501	21.384	1
6.699	9.601	20.67	0.955
6.707	10.225	21.912	0.985
6.714	9.982	22.22	0.956
6.721	9.198	20.772	0.839
6.728	9.819	23.731	0.913
6.735	11.039	26.698	1.04
6.742	9.636	23.079	1.051
6.749	9.405	24.153	0.977
6.757	9.782	23.801	0.975
6.764	10.288	23.004	1.065
6.771	9.422	23.616	0.921
6.778	9.859	24.334	1.072
6.785	9.96	23.918	1.085
6.792	9.432	21.551	0.961
6.799	10.531	23.189	1.053
6.807	9.729	21.82	1.036
6.814	9.389	20.351	0.952
6.821	9.578	20.735	1.008
6.828	9.355	20.505	0.969
6.835	9.544	20.796	0.986
6.842	9.848	21.56	1.086
6.85	10.024	20.753	0.995
6.857	9.74	19.896	0.959
6.864	9.782	20.751	0.983
6.871	9.816	20.139	1.158
6.878	10.121	21.164	0.988
6.885	9.874	20.608	0.985
6.892	10.282	21.687	0.991
6.9	9.954	21.428	0.978
6.907	10.221	21.501	0.956
6.914	10.059	21.183	0.96
6.921	9.969	21.411	0.974
6.928	9.267	20.094	0.897
6.935	9.804	21.241	0.925
6.942	10.329	22.225	1.021
6.95	9.861	21.579	1.035
6.957	9.917	21.459	1.031
6.964	10.119	22.036	1.054
6.971	9.653	20.523	1.02
6.978	9.98	21.723	1.03
6.985	9.906	20.29	1.025
6.993	9.717	20.707	0.977
7	10.052	20.79	1.021
7.007	10.364	20.953	1.004
7.014	10.426	21.559	1.01
7.021	10.609	20.973	0.983
7.028	10.442	21.051	0.975
7.035	10.344	20.792	0.987
7.043	10.484	21.553	1.002
7.05	10.638	21.366	0.999
7.057	10.32	21.395	0.983
7.064	10.443	21.223	0.971
7.071	10.359	21.978	0.996
7.078	10.236	21.372	0.965
7.085	10.264	22.092	0.967
7.093	10.717	22.155	0.984
7.1	10.844	21.592	0.974
7.107	11.135	22.218	0.969
7.114	10.572	21.587	0.996
7.121	10.813	22.044	0.982
7.128	10.687	21.825	0.964
7.136	10.45	21.976	0.973
7.143	10.647	23.051	0.965
7.15	10.823	22.043	0.965
7.157	11.076	22.669	0.991
7.164	10.355	21.085	0.908
7.171	11.013	22.555	0.989
7.178	10.661	21.954	0.948
7.186	10.511	22.199	0.961
7.193	10.567	22.107	0.956
7.2	10.413	22.137	0.938
7.207	10.48	22.018	0.959
7.214	10.394	21.494	0.926
7.221	10.422	21.072	0.935
7.228	10.382	21.776	0.973
7.236	10.453	21.464	0.935
7.243	10.382	21.134	0.926
7.25	10.628	21.373	0.953
7.257	10.703	20.861	0.92
7.264	10.873	21.604	0.956
7.271	10.97	21.71	0.965
7.279	11.179	21.376	0.957
7.286	10.878	21.093	0.954
7.293	10.868	20.991	0.949
7.3	10.923	20.95	0.947
7.307	10.611	20.505	0.928
7.314	11.486	21.236	0.948
7.321	11.199	20.94	0.979
7.329	11.052	20.962	0.951
7.336	11.115	20.929	0.946
7.343	11.269	21.378	0.951
7.35	11.228	20.606	0.953
7.357	11.169	21.405	0.977
7.364	11.278	21.085	0.966
7.371	11.19	20.787	0.934
7.379	11.403	20.981	0.942
7.386	11.345	21.142	0.951
7.393	11.402	21.138	0.968
7.4	11.254	21.147	0.954
7.407	10.999	20.544	0.947
7.414	11.22	20.572	0.965
7.422	11.033	21.048	0.961
7.429	10.993	20.917	0.957
7.436	11.164	20.874	0.966
7.443	11.255	20.667	0.951
7.45	10.968	20.503	0.962
7.457	11.043	20.642	0.953
7.464	11.08	20.741	0.959
7.472	10.857	20.587	0.965
7.479	11.022	20.615	0.975
7.486	10.672	19.957	0.97
7.493	10.9	20.506	0.951
7.5	11.022	20.484	0.968
7.507	10.941	20.711	0.979
7.514	10.77	20.282	0.971
7.522	10.979	20.674	0.983
7.529	10.924	20.869	0.985
7.536	10.722	20.502	0.96
7.543	11.033	20.642	0.986
7.55	10.833	20.893	0.987
7.557	10.768	20.563	0.982
7.565	10.409	20.894	0.987
7.572	10.797	20.491	0.96
7.579	10.441	19.814	0.95
7.586	10.622	20.279	0.977
7.593	10.463	20.377	0.964
7.6	10.615	20.493	0.983
7.607	10.447	20.507	0.979
7.615	10.436	20.417	0.968
7.622	10.38	19.886	0.963
7.629	10.363	20.164	0.974
7.636	10.428	20.17	0.977
7.643	10.521	20.084	0.981
7.65	10.203	20.244	1.147
7.657	10.343	20.446	0.992
7.665	10.242	20.241	0.988
7.672	10.509	20.148	0.985
7.679	10.293	20.24	1.007
7.686	10.214	20.395	1.004
7.693	10.167	20.164	1.003
7.7	10.272	20.217	1.002
7.708	10.178	19.715	0.993
7.715	10.364	20.085	1.007
7.722	10.245	19.888	1.041
7.729	10.378	20.229	1.01
7.736	10.219	19.695	0.981
7.743	10.432	20.472	1.01
7.75	10.115	19.904	1.007
7.758	10.082	19.594	1.003
7.765	10.348	19.74	0.996
7.772	10.304	19.693	1.005
7.779	10.442	20.425	1.017
7.786	10.185	20.069	1.023
7.793	10.237	19.422	1.007
7.8	10.3	20.1	1.019
7.808	10.541	20.383	1.04
7.815	10.239	19.955	1.021
7.822	10.403	19.927	1.026
7.829	10.302	20.359	1.034
7.836	9.901	19.552	0.978
7.843	10.468	20.403	1.03
7.85	10.349	20.338	1.055
7.858	10.278	20.374	1.021
7.865	10.314	20.245	1.054
7.872	10.315	20.309	1.049
7.879	10.224	20.665	1.028
7.886	10.279	20.394	1.054
7.893	10.236	20.051	1.024
7.901	9.9	20.4	1.02
7.908	9.976	20.295	1.04
7.915	10.027	19.98	1.043
7.922	10.254	20.375	1.048
7.929	10.058	20.269	1.02
7.936	9.911	20.156	1.016
7.943	9.886	20.056	1.021
7.951	9.916	20.145	1.021
7.958	9.995	20.369	1.027
7.965	10.094	20.273	1.031
7.972	10.065	20.587	1.03
7.979	9.993	20.769	0.996
7.986	10.102	20.926	1.033
7.994	10	20.235	1.015
8.001	10.031	20.378	1.012
8.008	9.857	20.226	0.993
8.015	9.934	20.358	1.007
8.022	10.142	20.917	1.02
8.029	10.465	21.356	1.079
8.036	10.245	20.908	1.008
8.044	9.998	20.534	0.986
8.051	10.033	20.268	0.986
8.058	10.147	20.498	1.01
8.065	10.097	20.851	1.013
8.072	10.203	20.906	0.997
8.079	10.085	20.76	0.983
8.086	10.14	21.078	0.998
8.094	10.704	21.072	1.003
8.101	10.383	21.265	0.99
8.108	10.482	21.427	1
8.115	10.161	20.716	0.975
8.122	10.459	21.06	0.98
8.129	10.336	20.815	0.993
8.137	10.501	21.078	0.998
8.144	10.505	21.413	0.986
8.151	10.449	20.925	0.977
8.158	10.285	20.773	0.966
8.165	10.309	20.565	0.979
8.172	10.497	20.828	0.971
8.179	10.53	20.274	0.988
8.187	10.679	21.027	1.009
8.194	10.611	20.727	0.969
8.201	10.162	20.76	0.979
8.208	10.695	20.747	0.979
8.215	10.581	20.699	0.978
8.222	10.832	20.983	0.985
8.229	10.66	20.304	0.961
8.237	10.453	20.344	0.972
8.244	10.422	19.963	0.974
8.251	10.586	20.164	0.966
8.258	10.729	21.037	1.023
8.265	10.541	20.178	0.972
8.272	10.825	20.857	0.982
8.279	10.726	20.681	0.959
8.287	10.451	20.374	0.968
8.294	10.551	20.856	0.981
8.301	10.881	20.528	1.008
8.308	10.68	20.265	0.996
8.315	10.852	21.44	0.983
8.322	10.844	20.473	0.988
8.33	10.741	20.467	0.985
8.337	10.673	20.353	0.979
8.344	10.888	20.859	1.029
8.351	10.648	20.143	0.971
8.358	11.117	20.828	0.974
8.365	11.194	20.911	1.012
8.372	11.194	20.228	0.966
8.38	11.175	20.42	0.967
8.387	11.105	20.539	0.99
8.394	11.074	20.19	0.953
8.401	11.187	21.024	1
8.408	11.154	20.618	0.987
8.415	11.104	20.489	0.979
8.422	10.944	20.409	0.975
8.43	11.162	20.348	0.998
8.437	11.079	20.709	0.978
8.444	11.111	20.453	0.98
8.451	10.886	19.835	0.967
8.458	11.073	20.614	0.979
8.465	11.213	20.463	0.972
8.473	11.271	20.394	0.971
8.48	11.156	20.475	0.997
8.487	11.071	20.553	0.984
8.494	11.18	20.638	1.005
8.501	10.868	20.372	0.989
8.508	11	20.745	0.996
8.515	11.199	20.564	0.992
8.523	11.14	20.286	1.004
8.53	11.136	20.689	0.981
8.537	11.031	20.15	0.982
8.544	11.06	20.231	0.97
8.551	10.828	20.315	0.973
8.558	11.109	20.691	0.995
8.565	11.082	20.207	0.987
8.573	10.996	20.073	0.98
8.58	11.088	20.43	0.972
8.587	11.326	20.809	0.992
8.594	11.102	20.674	0.987
8.601	11.11	20.518	0.982
8.608	11.143	20.091	0.975
8.616	11.024	20.199	0.984
8.623	11.215	20.351	0.984
8.63	11.125	20.086	0.978
8.637	11.046	19.748	0.946
8.644	11.365	20.51	0.981
8.651	10.898	20.065	0.956
8.658	11.334	20.282	0.983
8.666	11.125	20.446	0.989
8.673	10.916	20.264	0.974
8.68	10.899	19.605	0.953
8.687	11.132	20.041	0.962
8.694	11.214	20.094	0.974
8.701	11.408	19.74	0.964
8.708	11.379	20.097	0.964
8.716	11.183	19.807	0.954
8.723	11.212	20.32	0.953
8.73	11.403	19.973	0.967
8.737	11.463	20.416	0.973
8.744	11.365	20.219	0.972
8.751	11.126	19.544	0.965
8.759	11.125	19.909	0.951
8.766	11.479	19.749	0.949
8.773	11.366	20.047	0.973
8.78	11.701	20.069	0.998
8.787	11.445	19.982	0.972
8.794	11.275	19.671	0.958
8.801	11.223	19.799	0.966
8.809	11.51	19.487	0.97
8.816	11.519	19.917	0.982
8.823	11.18	19.733	0.969
8.83	11.128	18.652	0.936
8.837	11.586	20.013	0.972
8.844	11.187	19.485	0.962
8.851	11.585	20.471	0.968
8.859	11.48	19.66	0.972
8.866	11.284	19.181	0.951
8.873	11.422	19.549	0.96
8.88	11.547	19.853	0.975
8.887	11.769	19.405	0.986
8.894	11.552	20.073	0.986
8.902	11.703	19.62	0.972
8.909	11.707	20.086	0.991
8.916	11.78	19.64	0.991
8.923	12.121	19.993	1.004
8.93	11.893	19.519	0.979
8.937	12.167	19.486	0.974
8.944	11.504	18.707	0.943
8.952	11.716	19.147	0.956
8.959	11.841	19.249	0.991
8.966	12.327	19.715	0.993
8.973	12.1	19.529	1.018
8.98	11.971	20.199	0.977
8.987	12.023	19.93	0.983
8.994	12.028	19.684	0.976
9.002	12.425	19.76	0.981
9.009	11.988	19.884	0.948
9.016	12.121	19.966	0.97
9.023	12.089	19.881	0.955
9.03	12.345	20.022	0.981
9.037	12.986	20.384	0.985
9.045	12.534	20.435	0.994
9.052	12.32	19.747	0.961
9.059	12.215	19.561	0.963
9.066	11.999	19.541	0.955
9.073	12.205	19.448	0.945
9.08	12.481	20.086	0.971
9.087	12.232	19.681	0.959
9.095	12.246	20.01	1.098
9.102	12.559	19.457	0.952
9.109	12.459	19.456	0.968
9.116	12.745	19.58	0.976
9.123	12.219	19.359	0.944
9.13	12.699	19.367	0.965
9.137	12.153	19.435	0.941
9.145	12.331	19.425	0.941
9.152	12.65	19.128	0.943
9.159	12.615	19.054	0.951
9.166	12.507	18.935	0.953
9.173	12.222	18.941	0.925
9.18	12.537	18.938	0.938
9.188	12.274	18.725	0.928
9.195	12.586	18.945	0.96
9.202	12.743	18.968	0.936
9.209	12.554	19.166	0.956
9.216	12.344	18.442	0.933
9.223	12.617	19.087	0.947
9.23	12.66	19.153	0.944
9.238	12.5	18.566	0.953
9.245	12.496	18.661	0.933
9.252	12.465	18.658	0.949
9.259	12.701	18.807	0.946
9.266	12.571	18.825	0.957
9.273	12.592	18.583	0.96
9.28	12.648	18.592	0.963
9.288	12.605	18.961	0.982
9.295	12.627	18.782	0.953
9.302	12.704	18.685	0.958
9.309	12.664	19.07	0.979
9.316	12.927	18.643	0.951
9.323	12.065	18.462	0.948
9.331	12.222	18.482	0.981
9.338	12.302	18.948	0.972
9.345	12.359	19.18	0.967
9.352	12.75	19.198	0.94
9.359	12.159	19.188	0.956
9.366	12.057	19.607	0.954
9.373	12.341	19.226	0.964
9.381	12.093	19.347	0.968
9.388	12.043	19.284	0.962
9.395	11.949	19.345	0.953
9.402	11.703	19.555	0.951
9.409	11.776	18.961	0.95
9.416	11.546	19.207	0.964
9.423	11.473	19.06	0.937
9.431	11.69	19.52	0.967
9.438	11.809	19.048	0.962
9.445	11.464	19.228	0.948
9.452	11.495	19.192	0.929
9.459	11.442	19.192	0.943
9.466	11.229	18.829	0.944
9.474	11.454	18.917	0.94
9.481	11.257	18.97	0.951
9.488	11.108	18.857	0.935
9.495	11.318	18.925	0.92
9.502	11.177	19.733	0.939
9.509	11.023	19.023	0.922
9.516	11.444	19.279	0.933
9.524	11.747	19.964	0.971
9.531	11.018	19.95	0.936
9.538	11.255	19.447	0.946
9.545	11.266	19.164	0.931
9.552	11.282	19.601	0.943
9.559	11.236	19.296	0.949
9.566	11.157	19.64	0.964
9.574	11.409	19.541	0.965
9.581	10.861	18.976	0.939
9.588	11.267	19.263	0.952
9.595	11.172	19.608	0.945
9.602	11.478	19.494	0.965
9.609	11.314	19.827	0.963
9.617	11.47	19.405	0.977
9.624	11.26	19.197	0.948
9.631	11.634	19.816	0.99
9.638	11.757	19.856	0.978
9.645	11.652	19.832	0.977
9.652	11.593	20.18	0.986
9.659	11.272	19.526	0.982
9.667	11.166	19.354	0.975
9.674	11.107	18.9	0.948
9.681	11.417	20.498	0.973
9.688	11.58	19.845	0.977
9.695	10.883	18.889	0.932
9.702	11.214	19.699	0.98
9.709	11.183	19.53	0.988
9.717	11.191	20.307	0.98
9.724	11.313	20.129	0.997
9.731	11.436	19.746	0.978
9.738	11.197	19.634	0.991
9.745	11.148	20.101	0.986
9.752	11.181	20.161	0.984
9.76	11.226	19.357	0.992
9.767	10.837	19.336	0.968
9.774	11.123	20.133	0.996
9.781	11.067	19.733	0.978
9.788	10.939	19.698	0.988
9.795	11.171	20.145	0.993
9.802	10.728	19.594	0.968
9.81	10.571	19.636	0.969
9.817	10.682	19.469	0.985
9.824	11.058	20.179	1.013
9.831	10.878	19.809	0.987
9.838	10.38	19.436	0.972
9.845	10.52	19.834	1.023
9.852	10.456	19.824	0.984
9.86	10.302	19.679	1.003
9.867	10.453	19.884	0.992
9.874	10.219	19.408	0.967
9.881	10.704	19.48	0.984
9.888	10.581	19.846	0.994
9.895	10.477	20.038	1.002
9.902	9.996	18.726	0.959
9.91	10.41	20.228	1.013
9.917	10.491	19.81	0.994
9.924	10.221	19.409	0.966
9.931	10.37	19.768	0.999
9.938	10.112	19.746	0.981
9.945	10.358	19.747	0.982
9.953	10.602	20.47	1.015
9.96	10.42	20.514	1.006
9.967	10.25	19.941	0.976
9.974	10.391	20.451	0.994
9.981	10.413	20.476	1.006
9.988	10.46	20.289	1.011
9.995	10.005	19.614	0.965
10.003	10.328	20.69	0.989
10.01	10.417	20.501	1.009
10.017	9.943	20.145	0.985
10.024	10.404	20.814	1.049
10.031	10.226	20.266	0.986
10.038	10.391	20.571	1.002
10.045	10.164	20.473	0.987
10.053	10.295	20.54	0.992
10.06	10.336	20.896	1.007
10.067	10.237	20.932	1.016
10.074	10.33	20.357	1
10.081	10.161	20.455	0.984
10.088	10.209	20.814	0.998
10.096	10.584	21.06	1.021
10.103	10.369	20.687	1.002
10.11	10.424	20.701	0.998
10.117	10.478	21.021	1.001
10.124	10.187	20.644	0.998
10.131	10.433	21.223	1.028
10.138	10.26	20.759	0.999
10.146	10.277	20.484	0.989
10.153	10.084	20.576	0.988
10.16	10.348	20.947	0.993
10.167	10.076	20.502	0.993
10.174	10.018	20.207	0.985
10.181	10.267	20.503	0.995
10.189	10.099	20.704	1.005
10.196	10.099	20.702	1.011
10.203	10.042	20.464	0.99
10.21	10.005	20.297	1.012
10.217	10.024	20.729	1.012
10.224	10.38	20.757	1.017
10.231	10.241	21.196	1.009
10.239	9.973	20.134	0.997
10.246	9.823	20.257	1.007
10.253	9.993	20.554	1.012
10.26	9.711	20.44	0.989
10.267	9.536	20.153	0.979
10.274	9.503	20.334	1.016
10.281	9.67	20.162	1.008
10.289	9.564	20.033	0.991
10.296	9.604	20.228	1
10.303	9.609	20.325	1.02
10.31	9.81	20.548	1.028
10.317	9.726	20.406	1.035
10.324	9.643	20.524	1.04
10.331	9.574	20.052	1.024
10.339	9.426	20.193	1.004
10.346	9.413	19.687	1.002
10.353	9.873	20.545	1.05
10.36	9.437	19.799	0.999
10.367	9.608	20.456	1.019
10.374	9.719	20.194	1.022
10.382	9.765	20.565	1.02
10.389	9.942	21.121	1.015
10.396	9.819	20.866	1.007
10.403	9.866	20.33	1.014
10.41	10.052	20.53	1.008
10.417	10.216	20.796	1.018
10.424	10.154	20.661	1.014
10.432	10.351	20.944	1.034
10.439	10.203	21.259	1.03
10.446	9.988	20.743	1
10.453	10.362	20.841	1.004
10.46	10.14	20.635	1.014
10.467	10.24	20.937	1.021
10.474	10.531	21.07	0.99
10.482	11.372	21.712	1.025
10.489	9.937	20.592	1.025
10.496	10.346	21.543	1.008
10.503	10.107	21.272	1.01
10.51	10.301	21.218	1.005
10.517	10.354	21.386	1.018
10.525	10.191	21.352	1.028
10.532	10.472	21.254	1.031
10.539	10.213	21.43	1.01
10.546	10.316	21.625	1.019
10.553	10.205	21.57	1.014
10.56	9.978	21.504	1.008
10.567	10.017	21.431	1.016
10.575	9.942	20.931	0.998
10.582	10.283	21.624	1.036
10.589	10.049	21.216	1.03
10.596	9.758	21.212	1.01
10.603	9.84	21.291	1.031
10.61	9.869	21.174	1.007
10.617	9.944	21.539	1.01
10.625	9.452	21.312	1.001
10.632	9.508	21.535	1.019
10.639	9.777	21.638	1.045
10.646	9.538	21.502	1.016
10.653	9.41	21.758	1.022
10.66	9.708	21.766	1.04
10.668	9.497	22.054	1.033
10.675	9.408	21.71	1.021
10.682	9.299	21.48	1.011
10.689	9.561	21.486	1.022
10.696	9.465	22.421	1.032
10.703	9.337	22.399	1.034
10.71	9.335	21.819	1.017
10.718	18.002	22.453	1.032
10.725	9.714	22.563	1.033
10.732	9.675	22.513	1.078
10.739	9.424	21.964	1.012
10.746	9.488	22.056	1.021
10.753	9.589	22.561	1.031
10.76	9.786	22.984	1.048
10.768	9.612	22.774	1.042
10.775	9.564	22.889	1.035
10.782	9.804	22.703	1.03
10.789	9.548	22.691	1.007
10.796	9.302	22.515	1.006
10.803	9.311	21.724	0.995
10.811	9.314	22.413	1.008
10.818	9.372	22.652	1.014
10.825	9.432	22.256	0.997
10.832	9.488	22.851	1.012
10.839	9.745	23.112	1.019
10.846	9.242	22.698	1.01
10.853	9.396	22.728	1.008
10.861	9.281	22.816	1.008
10.868	9.246	22.989	1.005
10.875	9.405	23.079	1.002
10.882	9.542	23.26	1.006
10.889	9.124	22.692	0.991
10.896	9.002	22.571	0.983
10.903	9.238	23.098	1.005
10.911	8.995	22.763	1.005
10.918	9.122	23.167	0.993
10.925	9.094	22.954	0.995
10.932	9.055	22.468	0.987
10.939	9.004	22.604	0.995
10.946	8.85	22.727	0.977
10.954	8.99	23.129	0.984
10.961	9.207	22.975	1.005
10.968	8.862	22.603	0.972
10.975	9.186	22.312	1.02
10.982	8.977	22.681	0.987
10.989	8.849	22.77	0.994
10.996	8.986	23.004	0.993
11.004	8.99	22.943	1.018
11.011	8.995	23.306	1.012
11.018	8.921	22.871	1.007
11.025	9.027	23.463	1.014
11.032	8.834	23.269	1
11.039	8.981	23.272	1.025
11.046	8.943	22.877	0.997
11.054	8.979	23.38	1.017
11.061	9.054	22.913	1.026
11.068	8.9	23.123	1.022
11.075	8.976	22.602	1.017
11.082	8.88	22.946	1.023
11.089	9.021	23.023	1.03
11.097	9.045	23.285	1.042
11.104	9.414	22.997	1.033
11.111	9.05	23.739	1.081
11.118	8.932	22.664	1.033
11.125	9.132	23.115	1.042
11.132	9.138	23.181	1.042
11.139	9.166	23.649	1.043
11.147	9.173	23.238	1.022
11.154	9.027	23.355	1.023
11.161	9.025	23.75	1.024
11.168	9.251	23.688	1.059
11.175	9.048	24.252	1.07
11.182	8.889	23.41	1.019
11.189	9.012	23.851	1.044
11.197	8.894	23.837	1.058
11.204	8.92	23.784	1.062
11.211	8.956	23.924	1.031
11.218	8.861	23.84	1.055
11.225	8.995	24.187	1.062
11.232	8.895	24.139	1.04
11.24	8.615	23.094	0.987
11.247	8.968	24.093	1.039
11.254	9.104	23.872	1.041
11.261	9.087	23.516	1.063
11.268	8.941	23.089	1.047
11.275	8.931	23.214	1.031
11.282	9.326	23.578	1.025
11.29	9.292	24.198	1.062
11.297	9.093	23.353	1.027
11.304	9.052	23.074	1.03
11.311	9.053	23.492	1.016
11.318	9.297	23.321	1.025
11.325	9.354	23.736	1.03
11.332	9.418	23.991	1.042
11.34	9.209	23.546	1.013
11.347	9.565	23.926	1.064
11.354	9.304	23.913	1.06
11.361	9.368	23.106	1.021
11.368	9.447	23.818	1.036
11.375	9.23	23.39	1.017
11.383	9.244	22.57	1.015
11.39	8.444	21.424	0.941
11.397	9.524	23.906	1.063
11.404	9.735	23.301	1.034
11.411	9.192	23.271	1.036
11.418	9.366	22.94	1.041
11.425	9.422	24.002	1.033
11.433	9.435	23.836	1.018
11.44	9.404	23.587	1.028
11.447	9.579	23.578	1.035
11.454	9.373	24.213	1.032
11.461	9.904	23.937	1.034
11.468	9.769	23.508	1.008
11.475	9.491	23.768	1.02
11.483	9.68	24.095	1.032
11.49	9.674	23.272	1.032
11.497	9.982	24.084	1.038
11.504	9.564	22.874	1.008
11.511	10.066	24.349	1.043
11.518	10.093	24.242	1.044
11.526	10.389	23.95	1.081
11.533	10.168	23.834	1.031
11.54	10.266	24.028	1.064
11.547	10.422	25.056	1.097
11.554	10.227	24.164	1.018
11.561	10.351	24.006	1.074
11.568	10.284	23.931	1.068
11.576	10.287	24.81	1.04
11.583	9.961	23.3	1.005
11.59	10.345	23.583	1.039
11.597	9.965	24.025	1.034
11.604	10.257	23.89	1.049
11.611	10.309	24.026	1.043
11.618	11.085	24.395	1.05
11.626	10.371	24.132	1.046
11.633	10.177	24.797	1.032
11.64	9.909	23.281	0.991
11.647	10.753	24.428	1.052
11.654	10.559	24.012	1.041
11.661	10.505	23.881	1.018
11.669	10.351	23.251	1.034
11.676	10.061	23.207	1.018
11.683	9.92	22.773	0.994
11.69	10.239	23.466	1.058
11.697	10.671	23.076	1.04
11.704	9.932	22.555	0.981
11.711	10.457	22.528	1.028
11.719	10.371	21.8	0.992
11.726	9.996	22.23	1.003
11.733	10.348	22.967	1.041
11.74	10.439	22.709	1.035
11.747	10.316	22.497	1.038
11.754	10.31	22.076	1.016
11.761	10.229	22.315	1.023
11.769	10.298	21.68	1.025
11.776	10.593	22.382	1.038
11.783	10.598	22.402	1.034
11.79	10.215	21.711	1.002
11.797	10.493	22.274	1.048
11.804	10.566	22.315	1.035
11.812	10.321	22.742	1.054
11.819	10.515	22.616	1.049
11.826	10.112	22.515	1.034
11.833	10.308	22.308	1.047
11.84	10.176	22.251	1.043
11.847	10.149	21.561	1.022
11.854	10.177	22.147	1.044
11.862	10.288	22.615	1.051
11.869	10.303	22.643	1.048
11.876	10.62	22.725	1.059
11.883	10.514	22.334	1.063
11.89	10.521	22.814	1.071
11.897	10.404	22.786	1.055
11.904	10.232	21.748	1.024
11.912	10.19	21.805	1.027
11.919	10.335	22.991	1.053
11.926	10.543	22.772	1.043
11.933	10.325	21.956	1.026
11.94	10.271	22.452	1.031
11.947	10.087	22.208	1.03
11.955	10.331	22.672	1.045
11.962	10.188	22.318	1.027
11.969	10.498	22.842	1.016
11.976	10.124	22.494	1.025
11.983	10.044	22.619	1.031
11.99	10.353	22.721	1.03
11.997	10.269	22.546	1.014
12.005	10.492	22.806	1.019
12.012	10.045	22.346	1.003
12.019	9.846	22.03	1.004
12.026	10.166	22.981	1.028
12.033	10.231	22.647	1.013
12.04	10.12	22.348	1.037
12.047	10.246	22.35	1.013
12.055	10.187	22.859	1.03
12.062	10.061	22.101	0.996
12.069	10.307	22.317	1.009
12.076	10.138	22.148	1.009
12.083	9.99	21.823	1.017
12.09	9.794	22.046	0.988
12.097	9.881	21.669	1.016
12.105	9.863	21.293	0.995
12.112	9.87	22.268	1.026
12.119	9.894	22.057	1.01
12.126	9.962	21.474	0.99
12.133	9.835	21.74	1.003
12.14	9.675	21.286	0.982
12.148	9.727	21.802	1.023
12.155	9.706	21.34	0.993
12.162	9.791	21.514	1.001
12.169	9.634	21.33	1.002
12.176	9.726	20.987	0.967
12.183	9.828	21.523	0.979
12.19	9.686	21.307	0.973
12.198	9.885	21.4	0.991
12.205	9.807	21.847	0.993
12.212	9.651	21.973	0.993
12.219	9.677	21.612	0.962
12.226	10.704	21.466	0.993
12.233	9.837	21.609	0.975
12.24	9.79	21.472	0.984
12.248	9.734	22.064	0.989
12.255	9.753	21.393	0.972
12.262	9.954	21.804	0.978
12.269	10	21.195	0.962
12.276	9.96	21.743	0.982
12.283	9.784	21.422	0.96
12.291	10.042	21.911	1.004
12.298	9.883	21.658	0.96
12.305	10.219	22.015	0.993
12.312	10.292	22.209	0.967
12.319	10.023	21.637	0.958
12.326	10.576	22.266	0.966
12.333	10.275	21.986	0.997
12.341	10.251	22.351	0.994
12.348	10.208	22.478	0.987
12.355	10.597	22.04	0.976
12.362	10.139	22.226	0.94
12.369	10.281	21.998	0.962
12.376	10.27	22.444	0.956
12.383	10.116	21.901	0.929
12.391	10.17	22.344	0.941
12.398	10.282	23.021	0.947
12.405	10.284	22.258	0.945
12.412	10.178	22.24	0.933
12.419	10.452	22.147	0.937
12.426	10.251	22.468	0.93
12.434	10.239	21.826	0.926
12.441	9.988	21.443	0.905
12.448	10.682	22.184	0.942
12.455	10.287	22.12	0.941
12.462	10.485	21.859	0.94
12.469	10.429	21.622	0.922
12.476	10.404	21.844	0.935
12.484	10.437	21.611	0.908
12.491	10.488	21.858	0.92
12.498	10.558	21.874	0.916
12.505	10.761	21.804	0.936
12.512	10.483	21.606	0.93
12.519	10.706	21.659	0.927
12.526	10.806	21.758	0.925
12.534	10.82	22.377	0.927
12.541	10.57	22.506	0.933
12.548	10.326	21.792	0.9
12.555	10.708	22.777	0.935
12.562	10.724	22.198	0.933
12.569	10.811	23.329	0.926
12.577	10.594	22.24	0.924
12.584	10.855	21.682	0.949
12.591	10.732	21.32	0.918
12.598	10.627	20.732	0.928
12.605	10.578	20.397	0.919
12.612	10.94	20.938	0.92
12.619	10.558	20.762	0.915
12.627	10.858	20.809	0.929
12.634	10.407	20.417	0.905
12.641	10.801	20.707	0.932
12.648	10.755	20.02	0.924
12.655	10.834	20.531	0.924
12.662	10.671	20.328	0.937
12.669	10.724	19.957	0.921
12.677	10.269	19.317	0.903
12.684	10.484	19.592	0.927
12.691	10.413	20.129	0.938
12.698	10.347	20.441	0.929
12.705	10.156	19.782	0.952
12.712	10.122	20.016	0.929
12.72	10.299	19.586	0.948
12.727	10.389	19.716	0.953
12.734	10.165	19.541	0.949
12.741	10.152	19.353	0.924
12.748	10.265	19.512	0.935
12.755	10.33	19.76	0.96
12.762	10.014	19.194	0.944
12.77	10.087	19.483	0.959
12.777	9.928	19.811	0.95
12.784	9.915	19.539	0.956
12.791	9.923	20.036	0.96
12.798	9.889	19.631	0.949
12.805	10.006	20.025	0.967
12.812	9.833	20.15	0.972
12.82	9.823	19.962	0.975
12.827	9.95	20.483	0.969
12.834	9.488	19.746	0.954
12.841	9.465	19.49	0.942
12.848	9.548	20.33	0.954
12.855	9.654	19.781	0.962
12.863	9.998	20.076	0.972
12.87	9.521	19.792	0.949
12.877	9.756	20.371	0.977
12.884	9.647	20.226	0.965
12.891	9.863	20.293	0.995
12.898	9.766	20.008	0.974
12.905	9.914	20.243	1.005
12.913	9.811	20.36	0.985
12.92	9.941	20.199	1.003
12.927	9.794	19.531	0.997
12.934	9.9	20.14	1.024
12.941	10.02	20.226	1.016
12.948	9.59	19.414	1.004
12.955	9.462	19.484	1.004
12.963	9.676	19.839	1.017
12.97	10.263	19.873	1.052
12.977	9.958	20.491	1.064
12.984	9.525	19.371	1.009
12.991	9.964	19.843	1.034
12.998	10.065	19.937	1.055
13.006	9.872	20.159	1.048
13.013	9.985	19.619	1.028
13.02	9.849	19.86	1.071
13.027	10.123	20.263	1.076
13.034	10.3	21.162	1.068
13.041	10.424	20.194	1.046
13.048	10.222	20.636	1.072
13.056	10.523	20.909	1.067
13.063	10.163	19.782	1.134
13.07	10.204	20.299	1.072
13.077	10.067	19.708	1.044
13.084	10.916	20.234	1.073
13.091	10.358	19.946	1.073
13.098	10.065	19.674	1.044
13.106	10.212	19.762	1.072
13.113	10.131	19.593	1.051
13.12	10.291	19.849	1.052
13.127	10.198	20.18	1.072
13.134	10.102	19.87	1.04
13.141	10.068	20.226	1.051
13.149	9.927	19.611	1.023
13.156	10.244	20.673	1.073
13.163	10.152	20.655	1.017
13.17	9.997	20.831	1.035
13.177	10.1	20.478	1.025
13.184	9.756	20.4	0.992
13.191	9.99	20.344	1.02
13.199	10.086	20.695	1.021
13.206	9.696	20.539	0.994
13.213	9.903	20.929	0.981
13.22	9.977	22.05	1.004
13.227	10.01	20.815	0.994
13.234	9.936	20.566	0.999
13.241	9.957	20.672	0.977
13.249	9.834	20.706	0.986
13.256	9.951	20.453	0.994
13.263	9.95	21.435	0.997
13.27	10.212	20.714	1.001
13.277	10.128	20.721	0.979
13.284	10.308	20.568	0.98
13.292	9.957	20.534	0.964
13.299	10.217	20.382	0.982
13.306	9.918	20.398	0.956
13.313	10.258	20.771	0.969
13.32	9.941	20.051	0.94
13.327	9.811	19.688	0.938
13.334	10.157	20.372	0.96
13.342	9.963	20.209	0.942
13.349	10.109	21.144	0.961
13.356	10.248	20.818	0.97
13.363	10.087	20.357	0.957
13.37	9.996	20.338	0.946
13.377	10.111	20.454	0.955
13.384	10.312	20.45	0.956
13.392	10.268	20.555	0.966
13.399	10.027	20.107	0.954
13.406	10.291	20.624	0.951
13.413	10.718	20.476	0.974
13.42	10.288	20.561	0.945
13.427	10.282	20.354	0.963
13.435	10.307	19.552	0.935
13.442	10.291	20.182	0.959
13.449	10.525	21.049	0.969
13.456	10.253	20.316	0.938
13.463	10.323	19.852	0.949
13.47	10.214	19.413	0.924
13.477	10.429	19.893	0.937
13.485	10.517	20.402	0.961
13.492	10.554	19.851	0.942
13.499	10.677	19.885	0.959
13.506	10.649	19.568	0.947
13.513	10.483	19.666	0.96
13.52	10.66	19.555	0.95
13.527	10.44	19.455	0.938
13.535	10.812	20.198	0.961
13.542	10.791	19.86	0.952
13.549	11.119	20.026	0.965
13.556	10.828	18.988	0.945
13.563	10.943	19.3	0.944
13.57	11.283	19.529	0.953
13.578	11.109	19.386	0.961
13.585	11.129	19.198	0.963
13.592	11.001	19.077	0.957
13.599	10.859	18.558	0.945
13.606	10.717	18.88	0.932
13.613	11.017	18.915	0.948
13.62	11.094	19.006	0.969
13.628	10.935	18.36	0.938
13.635	11.202	18.984	0.983
13.642	11.09	19.032	0.942
13.649	11.725	19.284	0.945
13.656	11.106	19.335	0.942
13.663	11.094	18.775	0.947
13.67	11.022	19.194	0.937
13.678	10.954	18.51	0.93
13.685	11.127	18.785	0.945
13.692	11.124	18.748	0.923
13.699	11.036	18.237	0.936
13.706	11.146	19.215	0.941
13.713	11	18.666	0.934
13.721	11.14	19.463	0.944
13.728	11.22	18.441	0.945
13.735	11.128	19.24	0.941
13.742	11.452	19.64	0.953
13.749	10.883	18.816	0.924
13.756	11.497	19.274	0.954
13.763	11.085	19.395	0.951
13.771	11.064	18.577	0.938
13.778	11.31	19.012	0.94
13.785	11.317	18.887	0.942
13.792	11.57	19.326	0.953
13.799	11.489	18.616	0.927
13.806	11.538	19.511	0.941
13.813	12.093	19.501	0.936
13.821	11.412	19.647	0.916
13.828	11.786	19.912	0.954
13.835	11.886	19.522	0.942
13.842	11.593	19.595	0.935
13.849	11.914	19.835	0.941
13.856	11.908	19.917	0.936
13.864	11.825	19.586	0.955
13.871	11.649	19.483	0.931
13.878	11.99	19.471	0.92
13.885	12.063	19.901	0.95
13.892	11.98	19.355	0.987
13.899	12.048	19.639	0.934
13.906	11.989	19.789	0.925
13.914	12.034	20.006	0.946
13.921	12.356	19.327	0.922
13.928	12.08	19.904	0.949
13.935	11.902	19.22	0.926
13.942	12.255	19.611	0.965
13.949	12.298	19.304	0.964
13.956	11.982	19.324	0.957
13.964	12.251	19.529	0.945
13.971	12.087	19.355	0.953
13.978	11.947	19.296	0.96
13.985	11.663	18.894	0.947
13.992	12.151	19.389	0.956
13.999	11.78	18.781	0.941
14.007	11.66	18.96	0.946
14.014	11.841	19.378	0.946
14.021	11.435	18.942	0.954
14.028	11.61	19.325	0.95
14.035	11.634	19.514	0.958
14.042	11.286	18.864	0.925
14.049	11.486	19.405	0.932
14.057	11.315	18.808	0.944
14.064	11.512	19.465	0.951
14.071	11.19	18.757	0.929
14.078	11.321	19.476	0.944
14.085	10.816	18.453	0.922
14.092	11.174	19.021	0.938
14.099	11.219	18.898	0.939
14.107	11.163	19.138	0.952
14.114	11.075	19.004	0.952
14.121	11.007	19.265	0.945
14.128	11.206	18.869	0.922
14.135	11.197	19.095	0.942
14.142	11.146	19.388	0.966
14.15	10.991	19.525	0.935
14.157	10.926	18.683	0.919
14.164	11.014	19.169	0.933
14.171	10.943	19.325	0.939
14.178	10.95	19.16	0.967
14.185	11.171	19.433	0.955
14.192	11.111	19.619	0.962
14.2	10.899	19.088	0.944
14.207	11.084	19.663	0.962
14.214	11.092	19.488	0.961
14.221	10.601	18.625	0.933
14.228	10.975	19.48	0.942
14.235	10.903	19.672	0.964
14.242	11.197	20.356	0.976
14.25	11.007	19.642	0.961
14.257	10.889	19.527	0.957
14.264	11.059	19.548	0.957
14.271	11.04	19.72	0.965
14.278	11.017	19.78	0.962
14.285	11.02	19.436	0.971
[truncated: 693 more rows]

## Sheet: 12RM
Distance from commissure [mm]	Mg/Ca [mmol/mol]	Na/Ca [mmol/mol]	Sr/Ca [mmol/mol]
-5.913e-10	17.506	6.23	1.449
0.007	17.363	8.74	1.315
0.014	15.147	7.985	0.999
0.021	18.675	11.245	1.357
0.029	18.029	11.768	1.173
0.036	19.72	11.968	1.29
0.043	20.877	13.065	1.282
0.05	23.752	12.628	1.268
0.057	18.632	12.593	1.307
0.064	18.834	11.772	1.172
0.072	16.879	11.448	1.211
0.079	20.032	13.071	1.347
0.086	19.342	12.252	1.232
0.093	20.791	13.106	1.432
0.1	19.55	12.116	1.193
0.107	23.127	12.652	1.337
0.114	21.211	12.509	1.207
0.122	21.004	12.235	1.24
0.129	19.434	11.374	1.192
0.136	20.88	12.632	1.323
0.143	20.934	11.557	1.229
0.15	20.818	11.985	1.213
0.157	21.841	12.036	1.273
0.164	22.062	12.081	1.374
0.172	21.819	12.227	1.293
0.179	25.127	13.664	1.337
0.186	22.167	11.322	1.342
0.193	21.752	11.578	1.264
0.2	19.954	10.503	1.132
0.207	22.7	11.131	1.21
0.214	24.08	11.377	1.215
0.222	22.259	11.974	1.225
0.229	21.718	9.94	1.137
0.236	22.527	11.431	1.229
0.243	23.76	12.578	1.298
0.25	23.336	10.502	1.192
0.257	24.519	10.926	1.268
0.265	24.578	10.837	1.235
0.272	24.665	10.28	1.222
0.279	25.617	11.652	1.305
0.286	23.967	9.962	1.193
0.293	25	10.669	1.218
0.3	26.468	10.394	1.225
0.307	24.281	11.28	1.225
0.315	26.482	10.68	1.277
0.322	25.396	10.77	1.226
0.329	26.605	10.63	1.234
0.336	24.386	9.945	1.192
0.343	25.622	10.197	1.204
0.35	26.95	10.776	1.244
0.357	26.459	10.846	1.267
0.365	26.197	10.603	1.208
0.372	26.564	10.406	1.244
0.379	27.636	9.987	1.199
0.386	27.074	9.746	1.204
0.393	26.824	9.712	1.239
0.4	28.119	9.494	1.246
0.408	27.54	9.707	1.19
0.415	28.403	9.472	1.263
0.422	29.167	9.502	1.274
0.429	28.951	9.321	1.266
0.436	28.493	9.193	1.25
0.443	30.25	9.285	1.267
0.45	30.592	9.17	1.293
0.458	30.573	8.911	1.285
0.465	32.03	9.009	1.318
0.472	32.316	9.103	1.323
0.479	32.268	8.922	1.331
0.486	32.797	8.964	1.314
0.493	33.351	9.287	1.347
0.5	34.287	8.884	1.335
0.508	33.66	9.265	1.329
0.515	34.122	8.682	1.328
0.522	33.702	8.774	1.307
0.529	35.767	8.769	1.353
0.536	35.189	8.789	1.333
0.543	36.863	8.691	1.383
0.551	36.734	8.494	1.298
0.558	36.564	8.571	1.34
0.565	37.022	8.434	1.362
0.572	36.976	8.814	1.335
0.579	37.975	8.742	1.353
0.586	37.432	8.422	1.319
0.593	37.065	8.72	1.349
0.601	38.242	8.561	1.343
0.608	38.873	8.503	1.329
0.615	38.49	8.438	1.342
0.622	38.149	8.365	1.358
0.629	38.326	8.514	1.359
0.636	37.579	8.498	1.341
0.643	37.784	8.632	1.347
0.651	38.778	8.422	1.341
0.658	37.485	8.545	1.328
0.665	37.103	8.506	1.334
0.672	36.272	8.437	1.358
0.679	36.186	8.614	1.322
0.686	36.333	8.48	1.314
0.694	37.524	8.569	1.346
0.701	35.404	8.275	1.3
0.708	35.663	8.386	1.306
0.715	37.36	8.651	1.338
0.722	35.542	8.47	1.324
0.729	36.199	8.662	1.349
0.736	35.198	8.653	1.338
0.744	34.444	8.81	1.313
0.751	35.281	8.611	1.367
0.758	34.675	8.473	1.352
0.765	35.399	8.951	1.344
0.772	33.956	8.774	1.329
0.779	34.335	8.819	1.354
0.786	32.88	8.896	1.3
0.794	32.409	9.042	1.369
0.801	33.396	9.022	1.3
0.808	32.595	9.171	1.367
0.815	32.612	9.29	1.333
0.822	31.35	9.182	1.327
0.829	31.839	9.293	1.35
0.837	31.201	9.349	1.338
0.844	32.478	9.795	1.315
0.851	28.974	9.365	1.29
0.858	29.395	9.396	1.318
0.865	30.276	10.186	1.36
0.872	29.005	10.33	1.355
0.879	28.681	10.246	1.349
0.887	28.603	10.292	1.312
0.894	26.881	10.367	1.308
0.901	26.803	10.601	1.326
0.908	26.598	10.977	1.33
0.915	26.421	10.976	1.327
0.922	26.87	11.511	1.338
0.929	26.088	11.331	1.331
0.937	25.003	11.541	1.291
0.944	24.634	11.987	1.344
0.951	24.11	12.463	1.349
0.958	22.447	12.571	1.307
0.965	21.556	12.36	1.283
0.972	21.55	13.24	1.331
0.98	20.317	12.74	1.293
0.987	20.154	13.129	1.26
0.994	19.561	13.288	1.259
1.001	19.952	13.825	1.275
1.008	18.198	13.714	1.267
1.015	18.414	14.099	1.268
1.022	17.922	14.445	1.28
1.03	17.351	14.446	1.265
1.037	16.948	14.299	1.276
1.044	16.59	14.633	1.271
1.051	16.637	14.719	1.277
1.058	15.834	14.614	1.23
1.065	15.366	15.118	1.269
1.072	15.509	15.492	1.287
1.08	15.295	17.617	1.243
1.087	14.854	15.751	1.261
1.094	14.334	15.447	1.242
1.101	14.348	15.366	1.256
1.108	14.385	15.938	1.26
1.115	13.613	16.203	1.254
1.123	13.776	15.483	1.242
1.13	13.183	16.107	1.285
1.137	13	16.073	1.258
1.144	12.942	15.988	1.264
1.151	12.857	16.274	1.291
1.158	13.033	15.916	1.294
1.165	12.854	16.648	1.27
1.173	12.509	16.274	1.254
1.18	12.839	16.691	1.29
1.187	12.508	16.854	1.284
1.194	12.041	16.776	1.275
1.201	12.341	16.672	1.289
1.208	12.016	16.415	1.274
1.215	12.292	17.186	1.296
1.223	12.304	17.766	1.305
1.23	12.34	17.385	1.271
1.237	11.731	16.777	1.269
1.244	11.663	16.85	1.272
1.251	12.112	17.359	1.322
1.258	11.873	17.172	1.279
1.266	11.855	18.077	1.283
1.273	11.735	17.234	1.287
1.28	11.726	17.74	1.327
1.287	11.551	17.088	1.284
1.294	11.897	17.242	1.315
1.301	11.921	17.515	1.352
1.308	11.638	17.199	1.294
1.316	11.779	17.522	1.309
1.323	12.204	17.712	1.308
1.33	11.64	17.342	1.394
1.337	11.678	17.37	1.308
1.344	11.915	17.601	1.298
1.351	11.735	17.037	1.273
1.358	11.795	17.458	1.302
1.366	11.877	17.186	1.282
1.373	11.981	16.908	1.306
1.38	11.563	16.916	1.241
1.387	11.673	16.933	1.258
1.394	11.682	16.66	1.25
1.401	11.67	16.663	1.236
1.409	12.226	17.005	1.286
1.416	11.91	16.907	1.245
1.423	12.012	17.187	1.267
1.43	12.049	16.526	1.258
1.437	12.137	16.905	1.302
1.444	11.648	16.37	1.224
1.451	12.296	16.883	1.241
1.459	11.608	16.38	1.234
1.466	11.599	16.469	1.235
1.473	12.134	16.674	1.247
1.48	12.039	16.621	1.264
1.487	11.912	16.767	1.252
1.494	11.973	16.675	1.252
1.501	11.826	16.378	1.253
1.509	11.526	16.203	1.248
1.516	11.874	16.405	1.256
1.523	12.494	16.601	1.247
1.53	11.672	16.512	1.236
1.537	11.529	16.85	1.233
1.544	11.97	16.611	1.243
1.552	11.789	17.128	1.282
1.559	12.206	16.485	1.267
1.566	11.769	16.624	1.263
1.573	11.766	16.575	1.249
1.58	12.029	16.882	1.28
1.587	12.181	16.738	1.268
1.594	12.185	17.214	1.275
1.602	12.293	17.255	1.304
1.609	11.943	16.894	1.269
1.616	11.909	16.814	1.271
1.623	12.053	17.55	1.297
1.63	12.056	16.857	1.235
1.637	11.773	16.658	1.274
1.644	12.608	17.117	1.285
1.652	12.364	17.182	1.298
1.659	11.834	16.362	1.22
1.666	12.255	16.593	1.24
1.673	12.281	17.526	1.282
1.68	12.324	16.915	1.239
1.687	12.361	17.08	1.284
1.695	11.479	16.048	1.16
1.702	12.568	16.835	1.275
1.709	12.493	17.043	1.267
1.716	12.755	16.979	1.283
1.723	13.276	17.334	1.276
1.73	12.995	16.986	1.271
1.737	12.957	16.978	1.242
1.745	13.058	17.226	1.256
1.752	13.712	17.485	1.285
1.759	12.994	16.553	1.228
1.766	13.121	16.779	1.276
1.773	13.491	18.196	1.251
1.78	13.549	16.669	1.234
1.787	13.826	16.876	1.259
1.795	13.839	16.178	1.252
1.802	14.056	16.814	1.232
1.809	14.462	17.075	1.271
1.816	14.204	17.087	1.236
1.823	14.532	16.722	1.246
1.83	14.752	17.188	1.286
1.838	14.675	16.567	1.214
1.845	14.445	16.951	1.222
1.852	15.06	17.501	1.225
1.859	14.726	16.668	1.211
1.866	15.329	17.286	1.214
1.873	15.054	17.099	1.208
1.88	15.786	16.906	1.223
1.888	14.962	17.102	1.184
1.895	15.888	16.833	1.23
1.902	15.791	17.155	1.221
1.909	15.378	16.346	1.169
1.916	16.407	18.309	1.217
1.923	16.283	16.562	1.216
1.93	16.704	16.814	1.206
1.938	17.197	16.789	1.246
1.945	16.555	16.695	1.218
1.952	16.815	16.456	1.222
1.959	16.125	16.619	1.225
1.966	16.902	16.687	1.212
1.973	16.394	16.708	1.226
1.98	16.255	16.519	1.225
1.988	16.616	17.096	1.253
1.995	16.14	16.659	1.238
2.002	16.141	17.585	1.241
2.009	15.996	17.182	1.271
2.016	15.741	17.014	1.24
2.023	15.444	16.582	1.231
2.031	15.766	17.385	1.287
2.038	15.21	17.053	1.256
2.045	15.172	17.503	1.274
2.052	14.696	17.018	1.265
2.059	14.553	16.977	1.252
2.066	14.545	17.319	1.256
2.073	13.908	17.558	1.241
2.081	13.826	17.65	1.247
2.088	13.856	17.377	1.278
2.095	12.981	16.81	1.195
2.102	13.19	17.683	1.273
2.109	12.954	18.342	1.281
2.116	12.597	18.363	1.234
2.124	12.602	18.05	1.275
2.131	11.984	18.063	1.261
2.138	12.046	18.238	1.245
2.145	11.866	18.573	1.256
2.152	11.795	18.586	1.256
2.159	11.624	18.776	1.289
2.166	11.756	18.526	1.28
2.174	11.736	19.4	1.245
2.181	11.565	18.455	1.263
2.188	11.598	18.472	1.275
2.195	11.475	18.554	1.25
2.202	11.608	18.891	1.248
2.209	11.069	18.3	1.256
2.216	10.939	18.213	1.286
2.224	11.174	19.261	1.268
2.231	11.358	18.299	1.282
2.238	11.087	18.08	1.263
2.245	11.146	18.19	1.252
2.252	11.278	18.407	1.293
2.259	10.837	18.282	1.264
2.267	11.117	18.427	1.244
2.274	11.633	18.637	1.28
2.281	11.996	18.283	1.282
2.288	11.146	17.623	1.228
2.295	11.362	18.131	1.274
2.302	11.627	17.835	1.264
2.309	10.949	17.707	1.202
2.317	11.69	17.625	1.233
2.324	11.947	18.514	1.279
2.331	11.934	17.933	1.272
2.338	12.059	18.188	1.256
2.345	12.36	17.888	1.248
2.352	12.308	18.108	1.288
2.359	12.043	17.912	1.243
2.367	12.008	17.958	1.256
2.374	11.874	17.562	1.236
2.381	12.538	17.788	1.249
2.388	12.506	18.258	1.265
2.395	12.205	17.883	1.244
2.402	12.325	17.887	1.26
2.409	12.313	17.772	1.264
2.417	12.456	17.911	1.255
2.424	12.731	18.107	1.256
2.431	12.693	18.062	1.249
2.438	13.259	18.292	1.263
2.445	12.818	18.34	1.246
2.452	12.21	17.544	1.224
2.46	12.881	18.737	1.266
2.467	12.639	17.853	1.237
2.474	13.156	17.871	1.243
2.481	13.104	17.913	1.248
2.488	12.792	17.398	1.261
2.495	12.615	17.454	1.255
2.502	13.105	18.414	1.327
2.51	12.988	17.633	1.27
2.517	12.477	17.637	1.261
2.524	12.597	17.756	1.285
2.531	12.752	17.657	1.262
2.538	12.879	17.814	1.258
2.545	12.467	17.251	1.244
2.552	12.663	17.821	1.275
2.56	12.313	17.824	1.293
2.567	12.657	17.49	1.255
2.574	13.156	17.664	1.294
2.581	12.678	17.523	1.281
2.588	12.921	17.77	1.274
2.595	12.653	18.29	1.298
2.603	12.583	18.061	1.285
2.61	12.676	18.286	1.293
2.617	12.261	17.323	1.262
2.624	12.262	17.968	1.261
2.631	12.546	17.585	1.264
2.638	12.667	18.181	1.29
2.645	12.278	17.246	1.244
2.653	12.84	18.769	1.339
2.66	12.226	17.266	1.296
2.667	12.565	17.864	1.301
2.674	12.36	17.4	1.333
2.681	12.468	17.807	1.271
2.688	12.452	17.959	1.302
2.695	12.461	17.706	1.285
2.703	12.467	17.735	1.337
2.71	12.407	17.647	1.269
2.717	12.073	17.62	1.266
2.724	12.707	17.608	1.298
2.731	12.514	17.538	1.264
2.738	12.713	17.162	1.281
2.746	12.341	17.59	1.292
2.753	12.222	17.457	1.239
2.76	12.496	17.722	1.278
2.767	12.801	18.239	1.311
2.774	12.474	17.244	1.253
2.781	12.626	17.607	1.239
2.788	12.133	18.045	1.243
2.796	12.484	17.987	1.235
2.803	12.419	17.523	1.275
2.81	12.349	17.049	1.249
2.817	12.318	17.058	1.236
2.824	12.407	17.295	1.235
2.831	12.769	17.722	1.211
2.838	12.934	17.573	1.243
2.846	13.609	17.675	1.272
2.853	13.394	17.295	1.256
2.86	12.951	16.782	1.21
2.867	13.016	16.777	1.214
2.874	13.805	17.654	1.263
2.881	13.518	17.586	1.249
2.889	13.572	16.842	1.234
2.896	15.6	17.181	1.233
2.903	13.318	17.761	1.197
2.91	13.986	17.257	1.234
2.917	14.513	17.562	1.26
2.924	13.994	16.966	1.235
2.931	14.108	16.724	1.205
2.939	14.221	17.059	1.226
2.946	14.186	16.948	1.272
2.953	14.026	17.117	1.226
2.96	14.82	18.904	1.23
2.967	14.64	17.782	1.247
2.974	14.421	17.123	1.229
2.981	14.413	16.789	1.23
2.989	14.827	17.233	1.266
2.996	14.975	16.958	1.245
3.003	15.046	16.826	1.213
3.01	15.222	17.749	1.289
3.017	15.793	17.426	1.235
3.024	15.511	17.9	1.258
3.032	15.122	17.154	1.278
3.039	15.032	17.522	1.243
3.046	14.8	18.035	1.233
3.053	14.929	16.884	1.247
3.06	14.953	16.962	1.267
3.067	15.012	17.335	1.238
3.074	14.658	16.46	1.208
3.082	14.9	16.874	1.239
3.089	15.455	17.374	1.224
3.096	14.649	16.672	1.232
3.103	15.112	16.981	1.268
3.11	14.885	16.972	1.266
3.117	14.624	16.661	1.251
3.124	13.99	16.274	1.203
3.132	14.645	17.118	1.263
3.139	14.432	16.467	1.262
3.146	14.428	17.05	1.292
3.153	14.272	16.995	1.242
3.16	14.38	17.33	1.213
3.167	14.307	16.945	1.253
3.175	14.017	17.276	1.232
3.182	14.144	17.087	1.264
3.189	13.923	17.706	1.283
3.196	13.918	16.88	1.217
3.203	13.84	17.089	1.203
3.21	13.959	17.436	1.261
3.217	13.906	17.656	1.283
3.225	14.013	17.167	1.266
3.232	13.675	17.603	1.276
3.239	13.61	17.195	1.231
3.246	13.394	17.786	1.24
3.253	13.096	17.324	1.26
3.26	13.993	18.272	1.282
3.267	13.621	17.859	1.254
3.275	13.466	17.877	1.236
3.282	12.98	18.314	1.263
3.289	12.611	17.188	1.306
3.296	13.41	18.643	1.267
3.303	12.911	18.075	1.25
3.31	12.536	17.868	1.251
3.318	13.544	18.198	1.243
3.325	12.825	17.644	1.264
3.332	12.843	17.974	1.243
3.339	12.295	18.412	1.258
3.346	12.538	17.426	1.231
3.353	12.242	17.652	1.27
3.36	12.403	17.261	1.252
3.368	12.562	17.621	1.272
3.375	12.31	17.511	1.257
3.382	12.338	17.673	1.245
3.389	12.028	16.772	1.231
3.396	12.364	18.032	1.276
3.403	12.022	18.021	1.222
3.41	11.797	17.221	1.24
3.418	12.062	17.749	1.264
3.425	12.083	17.467	1.254
3.432	11.954	17.265	1.219
3.439	11.613	17.881	1.241
3.446	11.994	18.148	1.271
3.453	11.763	16.868	1.206
3.461	11.46	16.912	1.197
3.468	11.831	17.68	1.267
3.475	10.713	16.6	1.156
3.482	11.999	17.695	1.243
3.489	11.967	17.706	1.242
3.496	12.155	17.517	1.291
3.503	11.396	17.095	1.25
3.511	11.924	17.497	1.247
3.518	11.585	17.163	1.269
3.525	11.884	17.376	1.268
3.532	11.687	17.108	1.257
3.539	11.702	17.635	1.281
3.546	11.381	17.036	1.255
3.553	11.452	16.963	1.249
3.561	11.178	16.538	1.226
3.568	10.82	16.369	1.212
3.575	11.498	17.514	1.26
3.582	11.842	16.866	1.251
3.589	11.686	17.198	1.277
3.596	11.589	18.035	1.315
3.604	11.52	17.181	1.246
3.611	11.636	18.597	1.255
3.618	11.63	17.127	1.254
3.625	11.712	18.232	1.247
3.632	11.492	17.746	1.244
3.639	11.221	16.834	1.285
3.646	11.266	17.287	1.241
3.654	11.311	17.628	1.298
3.661	10.992	16.915	1.244
3.668	11.77	18.407	1.283
3.675	11.148	17.545	1.252
3.682	11.344	17.654	1.267
3.689	10.972	17.228	1.253
3.696	11.509	17.511	1.252
3.704	11.321	17.597	1.324
3.711	11.4	17.411	1.245
3.718	11.317	17.453	1.266
3.725	11.572	17.349	1.258
3.732	11.437	17.546	1.267
3.739	10.964	17.189	1.216
3.747	11.166	17.656	1.256
3.754	11.265	17.777	1.269
3.761	11.382	17.511	1.257
3.768	11.665	17.766	1.268
3.775	10.773	16.724	1.195
3.782	11.141	18.022	1.256
3.789	10.624	17.442	1.255
3.797	11.408	17.712	1.247
3.804	10.506	17.169	1.225
3.811	11.355	17.782	1.256
3.818	11.58	17.949	1.308
3.825	11.063	18.139	1.262
3.832	11.103	17.213	1.25
3.839	10.988	17.565	1.245
3.847	11.274	17.799	1.285
3.854	11.201	17.305	1.377
3.861	11.201	17.996	1.274
3.868	11.221	17.647	1.293
3.875	11.122	17.775	1.272
3.882	11.429	17.559	1.267
3.89	11.193	19.809	1.322
3.897	11.278	18.158	1.287
3.904	11.04	17.617	1.265
3.911	11.484	18.381	1.315
3.918	11.429	18.703	1.333
3.925	11.265	18.089	1.294
3.932	11.094	17.549	1.274
3.94	11.52	17.941	1.306
3.947	11.229	17.599	1.296
3.954	11.644	18.792	1.312
3.961	11.571	18.481	1.287
3.968	11.187	17.813	1.299
3.975	11.648	18.429	1.328
3.982	11.591	18.374	1.297
3.99	11.018	17.905	1.267
3.997	11.219	17.766	1.287
4.004	11.488	18.153	1.308
4.011	11.853	17.54	1.304
4.018	11.406	17.607	1.299
4.025	11.35	17.461	1.294
4.032	11.429	17.741	1.297
4.04	11.208	17.537	1.315
4.047	11.562	17.312	1.281
4.054	11.419	17.447	1.3
4.061	11.354	17.581	1.302
4.068	11.413	17.734	1.33
4.075	11.784	17.852	1.336
4.083	11.354	17.711	1.343
4.09	11.395	17.521	1.336
4.097	11.122	16.755	1.273
4.104	11.762	17.354	1.298
4.111	11.527	17.013	1.304
4.118	11.497	17.661	1.371
4.125	11.467	18.477	1.329
4.133	11.215	17.803	1.352
4.14	11.425	17.636	1.324
4.147	11.477	17.287	1.338
4.154	11.529	18.743	1.316
4.161	11.656	17.833	1.345
4.168	11.511	17.097	1.344
4.175	11.277	17.45	1.316
4.183	11.591	17.482	1.309
4.19	11.71	18.081	1.324
4.197	11.586	17.108	1.316
4.204	11.773	17.499	1.355
4.211	11.688	17.084	1.317
4.218	11.793	17.285	1.33
4.226	11.405	16.954	1.318
4.233	11.865	17.376	1.335
4.24	11.673	17.154	1.35
4.247	12.565	17.324	1.35
4.254	11.667	17.198	1.344
4.261	11.429	17.236	1.317
4.268	11.652	17.23	1.35
4.276	12.07	17.018	1.358
4.283	11.665	17.165	1.334
4.29	11.445	16.957	1.312
4.297	11.117	18.006	1.278
4.304	11.9	16.992	1.322
4.311	11.543	17.128	1.332
4.318	11.509	16.919	1.34
4.326	11.677	16.82	1.322
4.333	11.401	16.609	1.33
4.34	11.972	16.996	1.365
4.347	11.022	16.08	1.262
4.354	11.691	17.117	1.347
4.361	11.622	17.328	1.323
4.369	11.244	16.731	1.321
4.376	11.601	17.279	1.325
4.383	11.645	17.455	1.328
4.39	11.513	16.962	1.293
4.397	11.36	17.01	1.288
4.404	11.401	16.783	1.28
4.411	11.467	17.16	1.326
4.419	11.959	17.619	1.321
4.426	11.68	17.259	1.321
4.433	12.607	17.262	1.329
4.44	11.629	17.267	1.341
4.447	11.397	17.15	1.334
4.454	11.381	16.96	1.301
4.461	11.784	17.487	1.333
4.469	11.596	17.019	1.33
4.476	11.99	16.81	1.345
4.483	11.628	17.135	1.355
4.49	11.624	17.274	1.316
4.497	11.466	16.963	1.31
4.504	11.933	17.155	1.311
4.512	11.448	17.175	1.329
4.519	11.667	17.711	1.324
4.526	11.878	17.103	1.312
4.533	11.923	17.66	1.341
4.54	11.796	17.539	1.356
4.547	11.771	17.04	1.343
4.554	11.638	17.551	1.307
4.562	11.656	17.166	1.313
4.569	11.646	17.139	1.322
4.576	11.629	16.966	1.327
4.583	11.467	17.685	1.316
4.59	11.792	17.786	1.318
4.597	11.853	16.684	1.302
4.604	11.554	17.142	1.328
4.612	12.092	17.586	1.323
4.619	12.214	17.449	1.318
4.626	11.727	17.054	1.3
4.633	11.72	16.726	1.325
4.64	11.733	16.91	1.326
4.647	11.898	17.04	1.316
4.655	11.556	16.818	1.407
4.662	12.013	17.226	1.303
4.669	11.863	16.707	1.321
4.676	12.163	17.597	1.34
4.683	12.274	17.294	1.338
4.69	12.183	17.873	1.326
4.697	12.493	17.018	1.331
4.705	12.292	16.636	1.299
4.712	12.414	16.912	1.305
4.719	12.791	16.891	1.347
4.726	12.942	17.224	1.369
4.733	12.761	17.153	1.341
4.74	12.016	16.263	1.261
4.747	13.314	18.234	1.336
4.755	13.576	17.072	1.366
4.762	13.411	17.445	1.379
4.769	13.326	16.882	1.392
4.776	13.481	16.937	1.381
4.783	13.778	16.753	1.374
4.79	14.296	16.86	1.393
4.798	14.261	16.664	1.367
4.805	15.223	17.257	1.429
4.812	15.044	17.361	1.41
4.819	15.395	17.296	1.415
4.826	15.261	16.943	1.419
4.833	15.853	17.099	1.419
4.84	15.566	17.183	1.419
4.848	15.817	17.358	1.439
4.855	16.516	17.528	1.414
4.862	16.276	17.755	1.439
4.869	16.199	17.653	1.41
4.876	16.349	17.6	1.425
4.883	16.79	17.297	1.433
4.89	16.146	16.829	1.359
4.898	16.438	17.259	1.399
4.905	16.483	17.639	1.381
4.912	16.657	17.506	1.382
4.919	16.355	17.442	1.39
4.926	16.355	17.408	1.367
4.933	16.835	17.789	1.37
4.941	16.712	17.808	1.35
4.948	16.311	17.088	1.324
4.955	17.51	17.969	1.346
4.962	16.306	17.542	1.336
4.969	16.419	17.71	1.322
4.976	14.976	16.474	1.212
4.983	16.849	17.965	1.326
4.991	16.478	17.855	1.341
4.998	15.767	17.734	1.294
5.005	15.617	17.743	1.279
5.012	15.472	18.089	1.289
5.019	15.265	18.277	1.286
5.026	14.975	18.002	1.278
5.033	14.436	17.7	1.259
5.041	14.513	17.776	1.262
5.048	14.066	17.833	1.262
5.055	14.443	18.153	1.297
5.062	14.449	18.449	1.337
5.069	14.1	17.966	1.298
5.076	13.845	18.063	1.307
5.084	13.565	18.24	1.278
5.091	13.578	17.297	1.274
5.098	13.548	17.766	1.293
5.105	13.737	17.532	1.322
5.112	13.014	17.422	1.314
5.119	13.329	17.592	1.31
5.126	13.121	17.789	1.328
5.134	12.968	17.626	1.326
5.141	13.33	17.691	1.355
5.148	12.815	17.855	1.354
5.155	12.885	17.128	1.316
5.162	12.106	16.64	1.308
5.169	12.43	17.448	1.323
5.176	12.789	17.923	1.311
5.184	12.488	16.663	1.317
5.191	12.462	16.874	1.328
5.198	12.523	16.974	1.342
5.205	12.336	16.456	1.295
5.212	12.888	16.834	1.369
5.219	12.362	16.511	1.345
5.227	12.232	16.339	1.32
5.234	12.446	16.488	1.285
5.241	12.706	16.163	1.329
5.248	13.067	15.941	1.297
5.255	12.997	16.067	1.306
5.262	13.251	16.084	1.325
5.269	13.887	16.221	1.316
5.277	13.437	15.816	1.251
5.284	14.255	15.602	1.324
5.291	14.442	15.414	1.288
5.298	15.017	15.268	1.336
5.305	15.229	14.909	1.313
5.312	15.47	14.905	1.306
5.319	15.84	14.708	1.301
5.327	15.988	15.207	1.296
5.334	16.835	14.232	1.324
5.341	16.912	14.49	1.304
5.348	17.259	14.817	1.304
5.355	17.109	13.809	1.272
5.362	17.611	13.882	1.271
5.37	18.548	14.492	1.346
5.377	18.339	15.573	1.311
5.384	18.158	13.861	1.311
5.391	18.812	14.025	1.321
5.398	18.755	13.725	1.344
5.405	19.251	14.072	1.322
5.412	19.656	14.877	1.31
5.42	19.11	14.03	1.345
5.427	18.742	14.109	1.342
5.434	19.382	14.213	1.307
5.441	19.482	14.34	1.371
5.448	18.9	13.99	1.313
5.455	19.523	14.17	1.333
5.462	19.032	14.497	1.35
5.47	19.526	14.905	1.383
5.477	18.594	14.8	1.372
5.484	18.217	14.181	1.29
5.491	18.73	14.875	1.399
5.498	18.464	14.817	1.32
5.505	17.97	14.455	1.322
5.513	18.226	14.971	1.354
5.52	18.274	15.248	1.324
5.527	18.166	14.621	1.34
5.534	17.744	14.922	1.358
5.541	18.207	15.046	1.487
5.548	17.803	15.354	1.374
5.555	17.323	14.713	1.34
5.563	17.968	15.42	1.412
5.57	17.459	15.186	1.377
5.577	17.37	15.121	1.381
5.584	16.966	15.215	1.339
5.591	16.652	15.393	1.317
5.598	17.204	15.253	1.34
5.605	16.125	14.974	1.296
5.613	16.417	15.498	1.35
5.62	16.496	15.614	1.361
5.627	16.564	15.652	1.349
5.634	16.501	15.856	1.334
5.641	16.365	15.778	1.352
5.648	16.509	16.605	1.351
5.656	16.45	15.901	1.303
5.663	18.938	15.954	1.361
5.67	16.9	16.157	1.357
5.677	16.097	16.196	1.318
5.684	16.154	16.185	1.325
5.691	16.249	15.902	1.323
5.698	16.752	16.469	1.334
5.706	16.4	15.983	1.333
5.713	15.998	15.883	1.334
5.72	15.982	16.785	1.33
5.727	16.119	15.908	1.318
5.734	16.205	16.536	1.375
5.741	15.679	16.049	1.318
5.748	15.566	16.044	1.287
5.756	15.658	16.748	1.335
5.763	15.229	16.228	1.326
5.77	15.087	16.436	1.315
5.777	15.466	17.074	1.332
5.784	15.25	16.144	1.329
5.791	14.661	16.41	1.295
5.799	14.998	16.894	1.341
5.806	14.32	16.939	1.298
5.813	15.133	16.742	1.344
5.82	15.603	17.634	1.387
5.827	14.074	16.623	1.332
5.834	14.408	17.547	1.292
5.841	14.61	16.862	1.312
5.849	14.626	17.037	1.357
5.856	14.284	17.062	1.339
5.863	14.416	16.986	1.324
5.87	14.214	17.408	1.315
5.877	13.976	17.165	1.361
5.884	13.857	18.046	1.33
5.891	14.424	18.318	1.354
5.899	14.111	17.785	1.329
5.906	13.964	17.158	1.297
5.913	13.729	17.428	1.341
5.92	13.881	17.46	1.363
5.927	13.41	17.862	1.356
5.934	13.51	17.453	1.419
5.942	13.295	17.87	1.405
5.949	13.1	17.711	1.324
5.956	13.883	18.074	1.398
5.963	13.667	18.671	1.368
5.97	13.154	18.935	1.317
5.977	13.131	17.934	1.363
5.984	13.314	18.531	1.373
5.992	13.198	17.885	1.376
5.999	12.578	17.715	1.37
6.006	13.333	18.431	1.422
6.013	12.875	18.884	1.456
6.02	13.198	18.606	1.413
6.027	12.555	18.592	1.362
6.034	13.329	18.375	1.43
6.042	12.584	18.124	1.336
6.049	12.705	18.333	1.36
6.056	13.247	18.386	1.394
6.063	12.525	18.048	1.361
6.07	12.872	18.18	1.366
6.077	12.569	18.002	1.337
6.084	13.419	18.063	1.388
6.092	12.432	18.071	1.397
6.099	12.331	18.007	1.369
6.106	12.549	18.185	1.37
6.113	12.148	17.222	1.349
6.12	12.872	17.933	1.368
6.127	13.429	17.83	1.519
6.135	12.223	18.126	1.407
6.142	12.344	17.827	1.385
6.149	11.732	17.766	1.367
6.156	12.301	17.785	1.403
6.163	11.964	17.543	1.317
6.17	12.213	17.901	1.405
6.177	12.192	18.465	1.434
6.185	12.361	18.637	1.441
6.192	12.381	18.485	1.408
6.199	12.098	18.323	1.474
6.206	11.698	17.811	1.413
6.213	11.944	18.026	1.416
6.22	12.165	18.082	1.41
6.227	11.921	17.665	1.38
6.235	11.863	18.258	1.403
6.242	12.24	18.023	1.447
6.249	12.517	18.502	1.399
6.256	12.384	18.244	1.423
6.263	12.576	17.838	1.409
6.27	12.002	18.163	1.395
6.278	11.737	17.625	1.384
6.285	12.162	17.882	1.422
6.292	12.042	17.398	1.365
6.299	12.514	17.796	1.381
6.306	12.162	16.958	1.358
6.313	12.198	17.501	1.413
6.32	12.039	17.673	1.365
6.328	11.929	16.967	1.371
6.335	12.563	18.831	1.42
6.342	12.524	17.851	1.429
6.349	12.363	17.531	1.39
6.356	12.81	17.585	1.374
6.363	12.501	17.52	1.391
6.37	12.143	17.144	1.326
6.378	12.009	17.767	1.333
6.385	12.728	18.536	1.382
6.392	12.518	17.605	1.373
6.399	12.308	17.159	1.343
6.406	12.578	17.439	1.35
6.413	12.682	17.716	1.345
6.421	12.652	17.68	1.35
6.428	12.604	17.762	1.333
6.435	12.336	17.224	1.343
6.442	12.444	17.565	1.345
6.449	12.847	17.636	1.352
6.456	12.732	17.898	1.343
6.463	12.388	17.175	1.301
6.471	12.583	17.864	1.326
6.478	12.329	17.044	1.287
6.485	12.746	17.231	1.323
6.492	12.829	17.988	1.317
6.499	12.531	17.484	1.331
6.506	12.969	17.828	1.343
6.513	12.321	16.992	1.255
6.521	12.967	17.651	1.337
6.528	13.085	17.546	1.327
6.535	12.947	17.502	1.324
6.542	12.361	17.276	1.316
6.549	13.767	17.551	1.324
6.556	12.945	18.037	1.33
6.564	12.908	18.227	1.323
6.571	12.663	17.246	1.306
6.578	12.735	17.867	1.402
6.585	13.277	17.664	1.336
6.592	13.195	17.901	1.349
6.599	12.891	17.564	1.308
6.606	12.894	17.974	1.385
6.614	12.66	17.878	1.34
6.621	12.921	18.431	1.346
6.628	12.406	17.526	1.302
6.635	12.953	18.116	1.341
6.642	12.93	23.819	1.354
6.649	12.483	18.608	1.327
6.656	13.012	17.756	1.349
6.664	12.242	17.543	1.291
6.671	12.7	17.708	1.35
6.678	12.639	17.739	1.338
6.685	12.879	18.481	1.327
6.692	13.2	17.784	1.334
6.699	13.176	18.425	1.342
6.707	12.911	18.192	1.35
6.714	12.902	18.688	1.338
6.721	13.288	18.528	1.354
6.728	12.991	18.32	1.338
6.735	12.886	18.315	1.325
6.742	12.716	18.385	1.332
6.749	13.083	18.88	1.356
6.757	13.064	18.236	1.319
6.764	13.19	17.882	1.323
6.771	13.099	18.006	1.333
6.778	13.052	18.739	1.395
6.785	12.801	18.045	1.362
6.792	13.157	18.033	1.323
6.799	13.914	17.668	1.354
6.807	13.016	17.221	1.314
6.814	13.822	17.566	1.335
6.821	13.794	17.607	1.391
6.828	13.581	18.914	1.466
6.835	13.688	17.415	1.359
6.842	13.853	18.041	1.4
6.85	13.576	16.974	1.367
6.857	13.526	17.396	1.402
6.864	13.072	16.731	1.352
6.871	13.734	17.894	1.398
6.878	13.084	17.106	1.344
6.885	13.596	17.466	1.402
6.892	13.522	17.141	1.403
6.9	13.622	17.532	1.401
6.907	13.151	17.428	1.368
6.914	13.364	17.172	1.411
6.921	12.724	17.183	1.411
6.928	13.282	18.193	1.444
6.935	12.848	18.032	1.444
6.942	12.917	17.872	1.422
6.95	12.767	18.824	1.437
6.957	12.742	18.179	1.462
6.964	13.304	18.902	1.479
6.971	12.185	18.101	1.402
6.978	12.399	18.237	1.449
6.985	12.525	19.274	1.502
6.993	12.207	18.677	1.438
7	11.69	18.404	1.383
7.007	11.755	18.369	1.438
7.014	11.798	18.56	1.42
7.021	11.525	19.218	1.439
7.028	11.195	18.294	1.402
7.035	11.548	19.791	1.466
7.043	11.151	19.843	1.43
7.05	10.953	19.652	1.425
7.057	10.805	19.234	1.405
7.064	11.516	19.314	1.442
7.071	11.014	19.051	1.441
7.078	11.047	20.692	1.487
7.085	10.74	18.999	1.387
7.093	10.852	19.086	1.406
7.1	11.11	19.197	1.43
7.107	10.804	18.943	1.378
7.114	11.495	19.46	1.411
7.121	10.928	18.872	1.413
7.128	11.24	19.243	1.412
7.136	11.483	19.016	1.442
7.143	11.072	18.911	1.402
7.15	11.558	19.014	1.399
7.157	11.747	19.187	1.417
7.164	11.573	18.871	1.411
7.171	11.583	19.063	1.429
7.178	11.945	19.441	1.412
7.186	13.149	18.426	1.397
7.193	12.087	19.16	1.42
7.2	12.044	18.733	1.455
7.207	12.168	18.845	1.405
7.214	12.079	18.757	1.379
7.221	12.196	18.751	1.376
7.228	12.542	18.74	1.356
7.236	12.89	18.665	1.378
7.243	13.16	19.251	1.425
7.25	12.877	18.427	1.351
7.257	13.294	18.814	1.369
7.264	12.928	18.334	1.356
7.271	13.055	18.639	1.359
7.279	13.096	18.185	1.348
7.286	13.171	17.811	1.329
7.293	12.946	17.56	1.292
7.3	13.154	17.743	1.299
7.307	12.98	16.937	1.288
7.314	13.577	17.509	1.303
7.321	13.705	17.267	1.287
7.329	13.548	17.731	1.284
7.336	13.731	16.706	1.277
7.343	14.051	16.975	1.271
7.35	13.771	16.461	1.254
7.357	14.191	16.565	1.275
7.364	14.435	17.42	1.285
7.371	13.792	16.467	1.263
7.379	15.662	16.601	1.255
7.386	14.23	16.379	1.262
7.393	13.513	15.785	1.182
7.4	14.559	16.07	1.269
7.407	15.869	16.2	1.316
7.414	14.799	16.149	1.295
7.422	15.119	15.737	1.26
7.429	15.019	15.828	1.258
7.436	15.354	15.837	1.271
7.443	15.981	16.142	1.325
7.45	15.595	15.839	1.268
7.457	15.942	15.361	1.253
7.464	15.882	15.248	1.264
7.472	16.146	15.177	1.249
7.479	16.683	15.663	1.313
7.486	16.996	15.944	1.294
7.493	16.875	15.017	1.252
7.5	17.348	15.436	1.289
7.507	17.51	15.387	1.286
7.514	18.353	15.138	1.316
7.522	18.496	14.716	1.312
7.529	18.641	14.534	1.319
7.536	19.141	14.523	1.331
7.543	19.714	14.061	1.345
7.55	19.988	13.594	1.317
7.557	20.745	14.019	1.344
7.565	21.223	13.466	1.362
7.572	21.728	13.575	1.36
7.579	24.206	14.774	1.398
7.586	23.388	13.411	1.37
7.593	23.135	13.258	1.372
7.6	23.847	13.478	1.415
7.607	24.712	13.417	1.414
7.615	24.425	12.839	1.396
7.622	25.052	13.077	1.396
7.629	25.44	13.595	1.475
7.636	25.739	13.591	1.451
7.643	25.065	13.477	1.411
7.65	24.606	13.824	1.43
7.657	24.833	13.826	1.435
7.665	24.385	13.65	1.413
7.672	24.224	14.143	1.476
7.679	23.921	14.162	1.385
7.686	24.05	15.127	1.386
7.693	22.577	14.435	1.355
7.7	22.097	15.463	1.388
7.708	20.946	14.941	1.313
7.715	20.873	15.483	1.365
7.722	19.995	16.278	1.349
7.729	19.879	15.934	1.34
7.736	18.513	15.885	1.29
7.743	18.256	16.407	1.325
7.75	18.302	17.707	1.341
7.758	17.475	16.764	1.297
7.765	16.511	17.037	1.287
7.772	16.579	17.384	1.296
7.779	16.303	17.321	1.311
7.786	16.626	17.662	1.305
7.793	15.192	17.91	1.282
7.8	14.963	18.156	1.296
7.808	14.442	17.554	1.276
7.815	14.395	17.684	1.285
7.822	14.12	18.188	1.303
7.829	13.816	17.71	1.306
7.836	13.931	17.417	1.266
7.843	14.021	18.604	1.315
7.851	14.031	18.265	1.292
7.858	13.407	17.6	1.346
7.865	13.614	18.512	1.305
7.872	13.599	18.23	1.295
7.879	13.317	18.473	1.291
7.886	13.434	18.269	1.293
7.893	13.15	17.863	1.305
7.901	13.102	18.314	1.286
7.908	12.833	18.541	1.269
7.915	12.829	18.6	1.29
7.922	13.244	18.403	1.318
7.929	12.912	18.761	1.312
7.936	13.125	18.667	1.3
7.943	12.572	18.626	1.278
7.951	12.38	18.531	1.255
7.958	12.675	18.236	1.269
7.965	12.901	18.455	1.306
7.972	12.549	18.238	1.219
7.979	12.796	18.154	1.288
7.986	12.917	18.679	1.253
7.994	12.64	18.374	1.232
8.001	12.519	17.887	1.21
8.008	12.785	18.418	1.271
8.015	12.892	18.418	1.242
8.022	12.803	18.257	1.263
8.029	12.815	18.356	1.236
8.036	12.911	18.056	1.204
8.044	12.899	19.186	1.24
8.051	12.75	17.969	1.211
8.058	12.982	18.02	1.206
8.065	12.801	18.063	1.222
8.072	12.799	18.08	1.232
8.079	12.982	18.449	1.264
8.086	12.666	18.09	1.21
8.094	12.747	18.776	1.256
8.101	12.201	17.637	1.192
8.108	12.904	18.495	1.256
8.115	12.887	18.876	1.272
8.122	12.732	18.154	1.247
8.129	12.241	18.203	1.258
8.137	13.014	18.245	1.316
8.144	12.415	18.221	1.254
8.151	12.396	18.427	1.282
8.158	12.292	18.443	1.265
8.165	12.296	18.46	1.262
8.172	12.028	18.836	1.266
8.179	12.004	18.501	1.275
8.187	12.26	18.746	1.296
8.194	12.015	18.942	1.331
8.201	11.662	19.311	1.285
8.208	12.711	18.821	1.282
8.215	11.92	19.032	1.314
8.222	10.959	17.605	1.239
8.229	9.623	16.482	1.12
8.237	11.708	18.915	1.341
8.244	11.088	18.302	1.311
8.251	11.029	18.62	1.32
8.258	10.995	19.21	1.33
8.265	11.479	19.152	1.343
8.272	11.534	18.796	1.385
8.279	11.279	19.031	1.362
8.287	10.094	18.237	1.301
8.294	10.892	18.726	1.32
8.301	10.8	18.682	1.36
8.308	11.246	18.867	1.374
8.315	10.382	18.866	1.345
8.322	10.577	19.652	1.391
8.33	11.167	19.498	1.396
8.337	10.823	19.969	1.427
8.344	10.561	18.551	1.375
8.351	10.554	19.45	1.395
8.358	11.737	19.253	1.393
8.365	10.759	19.263	1.404
8.372	13.942	19.177	1.447
8.38	11.03	18.995	1.438
8.387	11.145	23.15	1.552
8.394	10.949	19.342	1.411
8.401	11.241	19.02	1.461
8.408	10.968	20.435	1.402
8.415	11.267	17.976	1.413
8.422	11.455	19.687	1.413
8.43	10.894	19.336	1.408
8.437	11.082	19.772	1.421
8.444	11.435	19.47	1.474
8.451	11.308	19.283	1.466
8.458	11.732	18.414	1.398
8.465	11.407	19.03	1.448
8.473	11.847	18.784	1.447
8.48	11.226	18.068	1.404
8.487	12.235	19.56	1.472
8.494	11.871	18.745	1.471
8.501	11.886	18.608	1.456
8.508	11.963	19.288	1.446
8.515	11.861	18.169	1.475
8.523	12.154	18.333	1.483
8.53	12.13	17.971	1.456
8.537	12.182	18.099	1.493
8.544	12.351	18.387	1.449
8.551	12.177	17.79	1.445
8.558	12.663	19.151	1.45
8.565	12.152	17.838	1.432
8.573	12.458	18.387	1.494
8.58	12.293	17.92	1.452
8.587	12.716	18.165	1.456
8.594	12.853	18.065	1.441
8.601	13.287	18.286	1.471
8.608	13.267	18.52	1.481
8.616	13.108	18.394	1.462
8.623	13.612	18.297	1.465
8.63	13.678	17.675	1.451
8.637	13.624	17.96	1.441
8.644	14.166	18.468	1.462
8.651	13.772	17.277	1.404
8.658	13.88	18.001	1.396
8.666	13.89	17.952	1.416
8.673	14.401	17.5	1.468
8.68	14.549	17.648	1.385
8.687	14.186	17.204	1.386
8.694	14.678	17.874	1.402
8.701	14.103	17.027	1.337
8.708	14.419	17.328	1.357
8.716	14.809	17.706	1.371
8.723	15.186	17.512	1.35
8.73	14.572	17.423	1.309
8.737	14.735	17.098	1.282
8.744	15.049	16.528	1.307
8.751	14.481	16.151	1.263
8.759	15.07	17.011	1.32
8.766	15.262	16.297	1.266
8.773	15.1	16.229	1.251
8.78	15.253	16.398	1.26
8.787	16.078	15.515	1.258
8.794	17.382	15.285	1.248
8.801	16.54	14.834	1.244
8.809	16.779	14.598	1.279
8.816	17.554	15.007	1.282
8.823	18.473	14.024	1.269
8.83	19.012	14.135	1.287
8.837	18.966	13.757	1.308
8.844	20.002	13.596	1.281
8.851	20.878	13.327	1.314
8.859	21.446	13.325	1.289
8.866	21.823	13.396	1.348
8.873	22.483	13.134	1.385
8.88	22.477	12.77	1.323
8.887	23.161	13.027	1.362
8.894	23.44	13.348	1.358
8.902	23.451	13.064	1.373
8.909	23.559	13.204	1.358
8.916	23.64	14.301	1.396
8.923	23.997	13.194	1.378
8.93	23.59	13.04	1.388
8.937	23.879	13.646	1.394
8.944	22.918	13.539	1.364
8.952	22.937	13.826	1.373
8.959	22.926	13.87	1.386
8.966	22.628	14.106	1.368
8.973	21.657	15.974	1.362
8.98	21.207	14.623	1.378
8.987	20.437	15.272	1.383
8.994	20.001	15.17	1.349
9.002	18.441	14.77	1.305
9.009	18.708	15.052	1.332
9.016	18.349	15.311	1.35
9.023	17.928	15.858	1.329
9.03	17.601	15.395	1.331
9.037	17.26	14.646	1.282
9.045	17.381	15.336	1.296
9.052	16.45	15.253	1.272
9.059	16.868	15.246	1.294
9.066	16.743	15.352	1.325
9.073	16.07	14.684	1.291
9.08	16.125	14.158	1.27
9.087	16.346	14.626	1.288
9.095	16.61	15.038	1.254
9.102	16.083	14.578	1.24
9.109	16.605	14.991	1.272
9.116	16.628	14.205	1.236
9.123	17.163	14.813	1.309
9.13	17.418	14.743	1.278
9.137	17.665	15.239	1.291
9.145	17.342	14.121	1.263
9.152	17.434	14.001	1.229
9.159	18.341	14.281	1.255
9.166	18.924	13.663	1.256
9.173	19.884	13.897	1.315
9.18	19.756	12.967	1.262
9.188	21.047	13.009	1.35
9.195	22.78	12.366	1.284
9.202	22.979	12.315	1.35
9.209	24.168	12.422	1.37
9.216	24.951	13.044	1.386
9.223	24.485	11.733	1.366
9.23	26.592	12.298	1.406
9.238	25.637	12.222	1.39
9.245	25.788	12.367	1.355
9.252	26.305	13.345	1.476
9.259	26.3	12.812	1.445
9.266	26.48	13.268	1.461
9.273	27.351	13.501	1.5
9.28	26.451	13.551	1.456
9.288	26.685	14.371	1.488
9.295	25.226	14.276	1.435
9.302	25.22	15.116	1.475
9.309	24.296	15.161	1.45
9.316	23.877	18.018	1.486
9.323	23.647	16.317	1.446
9.331	22.457	16.517	1.452
9.338	22.278	16.951	1.482
9.345	20.862	17.008	1.4
9.352	21.26	17.116	1.417
9.359	19.687	16.951	1.389
9.366	19.362	16.79	1.37
9.373	19.083	19.201	1.389
9.381	19.073	17.903	1.357
9.388	18.076	18.42	1.366
9.395	18.292	18.747	1.367
9.402	17.096	17.284	1.314
9.409	17.57	17.702	1.324
9.416	16.857	17.867	1.34
9.423	18.047	19.287	1.311
9.431	16.769	17.965	1.341
9.438	16.273	17.769	1.321
9.445	16.806	18.185	1.322
9.452	15.797	17.881	1.281
9.459	15.778	18.48	1.312
9.466	15.632	18.545	1.287
9.474	15.493	18.64	1.308
9.481	15.33	18.765	1.336
9.488	14.8	18.738	1.293
9.495	15.046	19.35	1.318
9.502	16.236	19.019	1.307
9.509	14.328	19.096	1.329
9.516	14.146	19.073	1.337
9.524	14.472	18.673	1.341
9.531	13.629	18.772	1.349
9.538	13.437	19.07	1.333
9.545	13.415	19.806	1.391
9.552	13.356	19.682	1.454
9.559	12.881	19.127	1.396
9.566	12.891	19.635	1.412
9.574	12.743	20.161	1.429
9.581	12.869	19.456	1.419
9.588	12.483	19.073	1.416
9.595	12.628	18.916	1.431
9.602	12.122	18.506	1.417
9.609	12.102	19.67	1.428
9.617	11.52	17.747	1.335
9.624	12.173	19.476	1.441
9.631	12.322	19.301	1.416
9.638	12.82	19.101	1.441
9.645	12.571	18.906	1.432
9.652	12.821	18.562	1.432
9.659	12.429	18.636	1.39
9.667	12.685	18.473	1.387
9.674	12.464	18.679	1.385
9.681	13.216	18.566	1.345
9.688	12.619	17.824	1.344
9.695	13.538	17.993	1.417
9.702	13.402	18.462	1.413
9.709	13.587	18.466	1.444
9.717	13.485	18.057	1.398
9.724	13.188	17.302	1.37
9.731	14.109	17.831	1.344
9.738	14.346	17.466	1.382
9.745	14.335	16.899	1.366
9.752	14.824	17.096	1.346
9.76	15.138	16.502	1.337
9.767	15.285	16.59	1.318
9.774	15.866	16.343	1.33
9.781	17.348	16.557	1.357
9.788	17.209	16.428	1.334
9.795	17.328	15.957	1.316
9.802	17.48	16.124	1.331
9.81	17.478	15.904	1.275
9.817	18.057	15.493	1.326
9.824	17.842	14.967	1.282
9.831	18.926	15.205	1.309
9.838	19.078	14.456	1.287
9.845	20.134	14.725	1.379
9.852	21	14.714	1.293
9.86	22.478	13.801	1.3
9.867	21.974	13.921	1.312
9.874	21.76	13.112	1.308
9.881	22.503	13.403	1.328
9.888	23.816	13.552	1.372
9.895	23.085	13.704	1.366
9.903	23.35	12.779	1.328
9.91	24.791	13.181	1.354
9.917	24.842	13.062	1.355
9.924	24.897	12.588	1.344
9.931	25.907	12.386	1.411
9.938	25.403	12.436	1.396
9.945	26.477	12.998	1.421
9.953	27.058	13.041	1.432
9.96	27.082	13.278	1.425
9.967	26.4	12.918	1.419
9.974	25.048	12.945	1.395
9.981	25.558	13.999	1.421
9.988	25.23	13.631	1.446
9.995	24.988	14.784	1.439
10.003	25.175	14.946	1.459
10.01	24.321	14.635	1.407
10.017	23.772	14.905	1.388
10.024	23.653	15.013	1.402
10.031	21.652	14.63	1.295
10.038	21.943	15.641	1.366
10.045	21.517	17.249	1.387
10.053	21.364	16.441	1.341
10.06	21.016	16.74	1.336
10.067	20.392	16.981	1.325
10.074	20.215	17.609	1.329
10.081	19.116	17.97	1.305
10.088	18.896	17.743	1.316
10.096	18.727	17.844	1.301
10.103	19.105	18.211	1.312
10.11	18.653	18.434	1.297
10.117	18.357	17.715	1.327
10.124	17.598	18.449	1.295
10.131	17.316	17.73	1.294
10.138	17.494	17.665	1.281
10.146	17.12	18.068	1.278
10.153	17.2	18.132	1.319
10.16	16.23	18.047	1.236
10.167	16.519	18.113	1.262
10.174	16.505	18.644	1.25
10.181	16.805	18.26	1.288
10.189	16.839	18.334	1.27
10.196	16.672	18.484	1.272
10.203	16.63	18.442	1.267
10.21	16.076	18.451	1.31
10.217	16.281	18.177	1.308
10.224	15.898	18.611	1.303
10.231	16.497	18.069	1.313
10.239	15.757	18.365	1.287
10.246	15.87	17.964	1.308
10.253	16.24	18.523	1.308
10.26	16.437	19.207	1.312
10.267	15.655	18.139	1.301
10.274	15.99	18.604	1.327
10.281	16.013	17.955	1.289
10.289	15.271	17.782	1.305
10.296	15.721	17.672	1.298
10.303	15.686	18.01	1.287
10.31	15.755	18.148	1.314
10.317	16.091	17.494	1.274
10.324	15.92	17.935	1.285
10.332	15.608	17.176	1.329
10.339	15.972	17.4	1.292
10.346	15.265	17.649	1.284
10.353	15.326	16.502	1.258
10.36	15.188	16.766	1.261
10.367	15.571	16.852	1.251
10.374	15.595	16.544	1.265
10.382	15.753	16.565	1.253
10.389	16.001	16.746	1.283
10.396	15.72	16.256	1.289
10.403	16.074	16.448	1.284
10.41	16.363	16.692	1.303
10.417	16.188	16.213	1.274
10.424	15.937	15.809	1.256
10.432	17.117	15.69	1.275
10.439	16.065	15.14	1.217
10.446	17.33	16.161	1.301
10.453	17.235	15.971	1.25
10.46	17.347	15.222	1.262
10.467	17.165	15.221	1.241
10.474	17.497	16.665	1.251
10.482	17.815	15.022	1.258
10.489	18.599	14.822	1.265
10.496	17.242	14.775	1.3
10.503	17.572	14.239	1.209
10.51	17.819	14.685	1.225
10.517	18.198	14.346	1.236
10.525	18.128	14.656	1.237
10.532	17.579	13.487	1.189
10.539	18.78	13.959	1.238
10.546	17.501	13.925	1.182
10.553	19.084	14.179	1.247
10.56	18.631	13.64	1.275
10.567	19.299	13.688	1.247
10.575	20.146	13.756	1.243
10.582	19.779	13.229	1.221
10.589	20.548	12.819	1.261
10.596	21.265	12.868	1.277
10.603	22.277	12.452	1.299
10.61	23.062	12.82	1.303
10.617	23.178	11.986	1.316
10.625	23.69	12.706	1.284
10.632	24.32	12.161	1.364
10.639	25.322	12.44	1.372
10.646	25.091	11.594	1.362
10.653	25.786	12.1	1.36
10.66	27.3	12.217	1.407
10.668	25.554	11.363	1.307
10.675	27.387	12.367	1.399
10.682	26.489	11.913	1.343
10.689	27.358	12.283	1.409
10.696	27.072	12.226	1.368
10.703	27.718	12.746	1.383
10.71	26.319	12.823	1.382
10.718	27.713	13.365	1.396
10.725	26.694	13.286	1.404
10.732	25.639	14.52	1.38
10.739	25.149	14.273	1.372
10.746	25.531	14.631	1.372
10.753	24.082	15.015	1.353
10.76	24.382	15.598	1.36
10.768	22.102	15.885	1.307
10.775	23.132	16.365	1.278
10.782	20.736	16.858	1.31
10.789	19.426	17.107	1.264
10.796	19.944	17.583	1.294
10.803	18.786	17.395	1.225
10.811	19.063	17.746	1.281
10.818	17.773	17.659	1.233
10.825	18.594	18.218	1.229
10.832	17.748	18.156	1.221
10.839	17.783	18.525	1.244
10.846	17.125	18.658	1.208
10.853	16.315	17.597	1.148
10.861	16.43	18.609	1.206
10.868	16.818	18.831	1.223
10.875	16.308	18.619	1.223
10.882	15.705	18.221	1.222
10.889	15.462	18.426	1.159
10.896	15.449	18.225	1.189
10.903	15.286	18.194	1.192
10.911	14.61	18.497	1.162
10.918	14.43	17.969	1.165
10.925	14.631	18.158	1.212
10.932	14.143	18.607	1.197
10.939	14.024	18.153	1.205
10.946	14.116	17.605	1.135
10.954	14.087	18.088	1.17
10.961	14.062	18.759	1.206
10.968	13.437	18.546	1.18
10.975	13.688	19.09	1.203
10.982	13.321	18.646	1.187
10.989	13.028	18.624	1.206
10.996	12.972	18.53	1.198
11.004	13.312	18.822	1.167
11.011	12.953	18.856	1.2
11.018	12.604	18.912	1.2
11.025	13.011	18.767	1.199
11.032	12.801	19.699	1.184
11.039	12.175	19.275	1.192
11.046	12.666	19.066	1.214
11.054	12.321	19.425	1.212
11.061	12.665	19.93	1.256
11.068	12.064	18.42	1.147
11.075	11.785	19.559	1.194
11.082	12.251	19.617	1.238
11.089	11.865	18.836	1.198
11.097	12.707	20.036	1.227
11.104	12.191	19.573	1.209
11.111	12.367	21.518	1.257
11.118	12.539	19.97	1.165
11.125	12.371	20.118	1.194
11.132	12.29	20.205	1.244
11.139	11.949	20.011	1.225
11.147	11.948	19.641	1.199
11.154	12.27	19.628	1.222
11.161	11.267	19.096	1.193
11.168	11.613	19.746	1.193
11.175	11.661	20.118	1.222
11.182	12.259	20.048	1.229
11.189	11.517	20.417	1.235
11.197	11.018	19.627	1.219
11.204	11.381	19.991	1.198
11.211	11.271	19.821	1.218
11.218	11.083	19.641	1.227
11.225	11.264	20.864	1.266
11.232	11.22	21.059	1.261
11.24	11.501	19.786	1.235
11.247	11.49	20.435	1.242
11.254	11.287	20.111	1.23
11.261	10.957	20.095	1.235
11.268	10.992	20.05	1.283
11.275	10.922	20.041	1.242
11.282	10.942	20.128	1.265
11.29	10.712	20.16	1.243
11.297	10.69	19.932	1.294
11.304	11.049	20.05	1.258
11.311	10.85	20.251	1.263
11.318	10.381	20.447	1.245
11.325	11.139	19.443	1.229
11.332	10.722	19.647	1.337
11.34	10.328	19.83	1.238
11.347	10.712	20.193	1.261
11.354	11.82	19.927	1.284
11.361	10.737	19.714	1.269
11.368	10.897	19.066	1.255
11.375	10.895	19.656	1.265
11.383	11.401	19.787	1.287
11.39	10.835	20.027	1.29
11.397	10.784	19.244	1.295
11.404	10.472	19.626	1.253
11.411	10.447	19.101	1.239
11.418	10.719	20.228	1.262
11.425	10.728	19.184	1.258
11.433	10.798	19.528	1.282
11.44	10.723	19.326	1.245
11.447	10.796	19.219	1.266
11.454	11.09	19.503	1.263
11.461	10.797	18.894	1.245
11.468	10.578	18.905	1.243
11.475	10.968	19.228	1.289
11.483	10.875	19.112	1.266
11.49	10.57	18.73	1.264
11.497	10.502	19.314	1.243
11.504	10.828	19.418	1.267
11.511	10.593	19.743	1.246
11.518	10.511	18.853	1.275
11.526	10.745	18.574	1.256
11.533	10.2	18.23	1.229
11.54	10.492	18.182	1.24
11.547	10.59	18.945	1.312
11.554	10.176	18.256	1.243
11.561	10.328	18.511	1.315
11.568	10.258	18.571	1.254
11.576	10.528	18.802	1.295
11.583	10.583	18.773	1.305
11.59	10.333	18.748	1.307
11.597	10.474	18.685	1.31
11.604	10.408	18.723	1.298
11.611	10.513	18.551	1.389
11.618	10.241	18.52	1.296
11.626	10.12	18.571	1.299
11.633	10.696	18.501	1.305
11.64	10.274	18.61	1.334
11.647	10.341	18.257	1.317
11.654	10.018	18.533	1.301
11.661	10.183	18.325	1.366
11.669	10.274	18.927	1.363
11.676	10.093	17.922	1.328
11.683	10.382	18.302	1.43
11.69	10.266	18.012	1.326
11.697	10.263	18.556	1.368
11.704	10.2	18.555	1.364
11.711	10.841	18.016	1.39
11.719	10.268	17.913	1.371
11.726	10.121	18.174	1.355
11.733	10.572	18.353	1.438
11.74	10.343	19.284	1.374
11.747	10.585	18.365	1.37
11.754	10.594	19.305	1.385
11.761	10.272	17.556	1.319
11.769	10.661	17.904	1.36
11.776	10.575	18.261	1.309
11.783	10.827	17.749	1.417
11.79	10.646	17.822	1.332
11.797	11.433	17.65	1.315
11.804	11.089	17.654	1.333
11.812	11.161	17.518	1.309
11.819	10.697	17.195	1.295
11.826	11.035	16.883	1.321
11.833	11.395	16.843	1.298
11.84	11.003	16.999	1.284
11.847	11.357	17.359	1.297
11.854	11.601	16.921	1.281
11.862	11.532	16.716	1.264
11.869	11.693	18.551	1.267
11.876	11.746	16.475	1.245
11.883	12.153	16.659	1.268
11.89	11.993	16.344	1.207
11.897	12.374	15.928	1.186
11.904	12.608	16.54	1.229
11.912	13.045	16.455	1.217
11.919	12.816	16.309	1.221
11.926	12.823	15.583	1.187
11.933	13.371	15.389	1.18
11.94	13.457	15.511	1.169
11.947	14.301	15.651	1.205
11.955	14.212	15.954	1.214
11.962	14.354	15.022	1.207
11.969	14.215	14.74	1.178
11.976	14.887	14.898	1.177
11.983	14.382	14.312	1.169
11.99	15.996	14.815	1.18
11.997	15.706	14.526	1.197
12.005	15.649	14.354	1.209
12.012	15.944	13.938	1.179
12.019	15.937	13.725	1.183
12.026	17.167	13.579	1.201
12.033	17.847	14.455	1.238
12.04	18.003	13.888	1.214
12.047	19.025	13.961	1.255
12.055	20.138	13.44	1.237
12.062	19.392	13.399	1.284
12.069	20.081	13.815	1.28
12.076	21.075	13.58	1.311
12.083	21.838	13.745	1.345
12.09	21.9	13.648	1.329
12.097	21.772	13.557	1.345
12.105	22.716	13.55	1.35
12.112	23.745	13.868	1.413
12.119	23.973	13.429	1.418
12.126	24.164	13.585	1.39
12.133	25.309	13.794	1.414
12.14	24.797	13.076	1.392
12.148	26.546	13.45	1.459
12.155	25.778	13.335	1.422
12.162	26.54	13.608	1.453
12.169	26.954	13.751	1.492
12.176	26.528	13.836	1.437
12.183	27.825	13.566	1.498
12.19	27.66	13.521	1.494
12.198	26.277	13.53	1.465
12.205	27.049	13.746	1.47
12.212	26.685	13.885	1.498
12.219	27.005	13.939	1.471
12.226	25.831	14.597	1.442
12.233	26.146	13.766	1.439
12.24	25.481	14.043	1.423
12.248	25.951	14.988	1.44
12.255	25.042	14.719	1.449
12.262	24.402	14.643	1.448
12.269	23.881	14.703	1.367
12.276	23.629	14.833	1.442
12.283	24.121	15.578	1.434
12.291	22.387	14.622	1.337
12.298	22.663	16.079	1.4
12.305	21.22	14.821	1.303
12.312	22.036	16.342	1.338
12.319	22.004	16.143	1.375
12.326	21.482	15.607	1.349
12.333	22.548	16.145	1.342
12.341	20.347	16.043	1.342
12.348	19.889	16.672	1.325
12.355	19.887	16.04	1.307
12.362	19.442	16.253	1.321
12.369	18.934	16.403	1.274
12.376	19.243	16.775	1.294
12.383	19.193	17.066	1.295
12.391	18.593	16.624	1.263
12.398	18.117	16.412	1.225
12.405	17.822	16.869	1.257
12.412	18.072	17.753	1.27
12.419	17.559	16.96	1.271
12.426	17.069	16.88	1.214
12.434	17.099	17.648	1.224
12.441	17.65	18.219	1.246
12.448	18.423	17.071	1.232
12.455	17.109	17.672	1.253
12.462	17.243	17.752	1.231
12.469	16.838	17.66	1.215
12.476	16.692	17.63	1.208
12.484	18.011	17.719	1.195
12.491	16.809	17.343	1.221
12.498	16.555	17.464	1.199
12.505	17.505	18.247	1.233
12.512	16.366	18.092	1.248
12.519	16.649	17.313	1.198
12.526	17.128	17.959	1.242
12.534	17.112	18.3	1.269
12.541	16.929	18.284	1.224
12.548	17.072	18.628	1.254
12.555	17.043	18.202	1.226
12.562	17.135	18.874	1.274
12.569	17.13	18.4	1.231
12.577	16.867	18.392	1.262
12.584	16.571	18.729	1.206
12.591	16.93	18.317	1.255
12.598	16.686	19.318	1.273
12.605	16.249	18.646	1.248
12.612	16.222	18.822	1.235
12.619	15.903	19.083	1.226
12.627	16.136	19.135	1.216
12.634	16.511	19.162	1.253
12.641	15.856	19.29	1.249
12.648	15.627	18.979	1.227
12.655	15.178	19.346	1.196
12.662	15.684	19.426	1.248
12.669	15.415	19.581	1.235
12.677	15.423	19.894	1.251
12.684	14.857	18.974	1.202
12.691	14.706	20.144	1.219
12.698	14.607	19.306	1.208
12.705	13.993	19.97	1.184
12.712	13.697	18.752	1.189
12.72	13.987	19.661	1.198
12.727	13.805	19.119	1.197
12.734	13.603	19.76	1.216
12.741	13.251	19.29	1.181
12.748	13.616	19.526	1.187
12.755	13.102	19.996	1.195
12.762	12.843	20.061	1.215
12.77	12.746	19.519	1.194
12.777	12.336	19.972	1.185
12.784	12.193	19.787	1.159
12.791	12.685	20.503	1.2
12.798	12.117	19.643	1.188
12.805	12.341	20.705	1.18
12.812	11.882	19.622	1.138
12.82	11.58	19.333	1.166
12.827	12.187	20.319	1.183
12.834	11.853	19.534	1.178
12.841	11.365	19.44	1.194
12.848	11.563	19.683	1.177
12.855	11.853	20.497	1.197
12.863	11.513	19.878	1.173
12.87	12.515	19.283	1.168
12.877	11.545	19.647	1.184
12.884	11.475	19.397	1.165
12.891	11.38	19.662	1.19
12.898	11.002	19.095	1.176
12.905	11.454	19.518	1.183
12.913	11.367	19.384	1.17
12.92	11.313	19.655	1.179
12.927	11.319	19.853	1.195
12.934	11.019	19.05	1.158
12.941	11.652	19.759	1.21
12.948	11.152	18.862	1.166
12.955	11.419	19.873	1.184
12.963	11.64	19.616	1.192
12.97	11.242	19.11	1.189
12.977	11.216	19.242	1.203
12.984	11.05	18.516	1.191
12.991	11.144	18.579	1.187
12.998	11.369	19.307	1.197
13.006	11.277	18.353	1.181
13.013	11.311	19.724	1.18
13.02	11.226	19.062	1.21
13.027	11.333	19.895	1.235
13.034	10.822	18.63	1.19
13.041	11.29	18.713	1.195
13.048	11.056	18.54	1.206
13.056	11.117	18.615	1.195
13.063	11.415	18.802	1.217
13.07	11.6	18.794	1.206
13.077	11.099	18.542	1.203
13.084	11.178	18.535	1.228
13.091	11.292	18.974	1.221
13.098	11.182	18.913	1.213
13.106	11.248	18.494	1.215
13.113	11.473	19.054	1.272
13.12	10.827	18.192	1.185
13.127	11.136	18.564	1.199
13.134	10.585	18.191	1.193
13.141	10.637	18.218	1.183
13.149	10.977	19.169	1.197
13.156	10.819	18.833	1.204
13.163	11.254	19.237	1.231
13.17	11.774	19.795	1.253
13.177	10.988	18.466	1.221
13.184	11.133	19.254	1.226
13.191	10.76	19.295	1.229
13.199	10.702	19.118	1.191
13.206	11.357	19.718	1.27
13.213	11.145	19.052	1.254
13.22	10.705	19.272	1.273
13.227	10.924	19.656	1.221
13.234	10.665	19.213	1.235
13.241	11.182	19.668	1.255
13.249	11.657	19.429	1.259
13.256	10.963	19.512	1.253
13.263	10.998	20.446	1.25
13.27	10.851	19.963	1.278
13.277	10.949	20.197	1.255
13.284	11.079	20.955	1.259
13.292	10.738	19.615	1.246
13.299	10.927	20.663	1.272
13.306	10.96	20.347	1.27
13.313	11.222	20.997	1.284
13.32	10.815	19.575	1.222
13.327	11.295	20.466	1.283
13.334	10.927	20.539	1.27
13.342	11.194	20.813	1.261
13.349	11.086	21.786	1.287
13.356	10.996	20.713	1.27
13.363	11.037	20.913	1.258
13.37	11.091	20.671	1.254
13.377	11.123	20.949	1.247
13.384	11.271	21.096	1.267
13.392	11.044	20.979	1.256
13.399	11.355	20.815	1.218
13.406	11.432	21.465	1.291
13.413	11.369	22.691	1.267
13.42	11.566	21.767	1.298
13.427	11.486	21.293	1.27
13.435	11.439	21.849	1.253
13.442	11.19	20.435	1.232
13.449	11.457	21.006	1.231
13.456	11.909	21.737	1.241
13.463	11.285	21.121	1.24
13.47	11.906	21.864	1.263
13.477	11.799	21.767	1.275
13.485	11.648	21.584	1.247
13.492	11.752	21.602	1.252
13.499	12.105	21.997	1.258
13.506	12.064	23.118	1.251
13.513	11.977	21.933	1.266
13.52	11.828	21.779	1.361
13.527	11.712	21.116	1.286
13.535	11.614	21.352	1.225
13.542	12.075	21.349	1.256
13.549	11.865	21.473	1.226
13.556	11.545	21.24	1.217
13.563	11.743	21.353	1.256
13.57	11.741	21.503	1.251
13.578	11.383	21.043	1.204
13.585	11.721	21.902	1.235
13.592	11.884	21.817	1.27
13.599	11.8	21.737	1.231
13.606	11.742	21.152	1.267
13.613	11.839	20.736	1.229
13.62	11.808	22.049	1.281
13.628	11.391	21.376	1.277
13.635	11.58	21.081	1.241
13.642	11.361	21.337	1.222
13.649	11.399	21.35	1.268
13.656	11.489	21.583	1.304
13.663	11.388	21.009	1.268
13.67	11.382	21.254	1.284
13.678	11.767	21.017	1.251
13.685	11.525	21.895	1.268
13.692	11.192	21.441	1.247
13.699	10.881	20.615	1.289
13.706	11.286	20.915	1.27
13.713	10.93	21.655	1.288
13.721	11.48	21.238	1.309
13.728	11.352	21.837	1.261
13.735	11.12	21.252	1.266
13.742	11.079	21.578	1.27
13.749	10.85	21.113	1.248
13.756	10.722	21.244	1.238
13.763	10.914	21.162	1.265
13.771	11.013	21.091	1.279
13.778	10.752	20.357	1.259
13.785	11.555	21.405	1.301
13.792	10.491	20.457	1.335
13.799	11.165	20.387	1.304
13.806	11.25	21.075	1.297
13.813	10.743	20.253	1.314
13.821	10.851	19.97	1.274
13.828	10.985	19.966	1.269
13.835	10.775	19.904	1.279
13.842	11.585	20.383	1.276
13.849	11.132	20.816	1.317
13.856	11.153	20.301	1.285
13.864	10.562	19.765	1.249
13.871	10.453	19.829	1.285
13.878	10.573	20.498	1.278
13.885	10.688	20.362	1.262
13.892	10.372	19.785	1.248
13.899	10.308	20.16	1.259
13.906	10.878	20.549	1.261
13.914	10.585	20.165	1.279
13.921	10.456	19.968	1.259
13.928	10.79	20.536	1.284
13.935	10.44	20.183	1.28
13.942	10.518	20.452	1.297
13.949	10.733	20.313	1.273
13.956	10.505	21.363	1.283
13.964	10.59	20.55	1.286
13.971	10.652	20.54	1.307
13.978	10.629	21.243	1.278
13.985	10.357	20.416	1.289
13.992	10.416	19.882	1.24
13.999	10.466	20.715	1.283
14.007	10.603	20.658	1.273
14.014	10.204	20.102	1.27
14.021	10.427	20.454	1.27
14.028	10.831	20.658	1.28
14.035	10.726	21.286	1.31
14.042	11.093	20.547	1.294
14.049	10.595	20.555	1.307
14.057	10.719	20.584	1.309
14.064	10.666	20.698	1.289
14.071	10.811	20.119	1.333
14.078	10.685	20.628	1.335
14.085	10.644	19.788	1.279
14.092	11.036	20.316	1.322
14.099	10.89	20.83	1.33
14.107	11.309	20.483	1.324
14.114	10.388	19.296	1.269
14.121	11.235	20.559	1.315
14.128	11.052	20.734	1.352
14.135	10.865	19.936	1.3
14.142	10.87	19.674	1.301
14.149	11.004	20.58	1.347
14.157	10.865	19.735	1.325
14.164	10.678	19.784	1.296
14.171	10.923	19.768	1.293
14.178	11.267	19.743	1.306
14.185	10.86	19.492	1.317
14.192	10.77	19.606	1.363
14.2	10.554	19.303	1.283
14.207	10.52	19.12	1.29
14.214	10.668	19.24	1.308
14.221	10.806	19.825	1.316
14.228	10.435	19.619	1.292
14.235	10.485	18.785	1.324
14.242	10.535	19.214	1.3
14.25	10.589	19.468	1.33
14.257	10.421	19.305	1.311
14.264	10.645	19.263	1.294
14.271	10.074	18.897	1.316
14.278	10.563	19.549	1.342
14.285	10.281	18.825	1.298
[truncated: 749 more rows]

## Sheet: 14RM
Distance from commissure [mm]	Mg/Ca [mmol/mol]	Na/Ca [mmol/mol]	Sr/Ca [mmol/mol]
-1.335e-10	17.946	13.012	1.213
0.007	18.841	13.612	1.284
0.014	17.476	12.12	1.206
0.021	19.052	13.752	1.29
0.029	17.964	12.574	1.218
0.036	18.026	12.995	1.335
0.043	18.928	13.173	1.289
0.05	18.912	13.725	1.266
0.057	18.099	12.925	1.239
0.064	18.644	13.112	1.34
0.072	18.204	13.307	1.272
0.079	19.498	12.284	1.197
0.086	17.994	12.97	1.343
0.093	17.944	12.797	1.268
0.1	18.357	12.819	1.292
0.107	17.95	12.67	1.262
0.114	18.15	12.76	1.315
0.122	17.59	12.42	1.27
0.129	17.976	12.248	1.269
0.136	17.797	12.189	1.319
0.143	18.443	12.401	1.267
0.15	17.403	12.217	1.271
0.157	17.801	12.204	1.288
0.164	18.143	12.509	1.293
0.172	17.677	11.978	1.306
0.179	17.444	11.901	1.268
0.186	17.796	12.205	1.268
0.193	17.452	11.828	1.255
0.2	17.256	12.442	1.242
0.207	18.711	12.125	1.302
0.215	17.037	11.735	1.268
0.222	18.08	12.485	1.313
0.229	17.914	11.921	1.292
0.236	16.557	11.293	1.184
0.243	17.572	12.051	1.327
0.25	18.764	13.309	1.278
0.257	17.263	11.964	1.215
0.265	16.473	11.535	1.295
0.272	16.566	11.942	1.234
0.279	16.621	11.83	1.26
0.286	17.44	11.933	1.262
0.293	16.238	12.252	1.183
0.3	15.833	12.117	1.257
0.307	16.662	11.822	1.275
0.315	16.172	11.79	1.202
0.322	15.716	11.888	1.219
0.329	15.905	11.854	1.209
0.336	15.288	12.038	1.197
0.343	15.44	11.957	1.204
0.35	14.721	11.553	1.174
0.357	15.266	12.614	1.171
0.365	15.824	12.335	1.252
0.372	15.725	12.555	1.219
0.379	14.467	12.139	1.176
0.386	14.274	12.031	1.184
0.393	14.386	12.418	1.22
0.4	14.199	11.915	1.17
0.408	15.279	12.063	1.186
0.415	13.756	11.947	1.158
0.422	13.467	12.327	1.213
0.429	13.686	12.25	1.203
0.436	14.536	12.443	1.231
0.443	13.617	12.287	1.17
0.45	12.984	11.746	1.151
0.458	13.987	12.645	1.223
0.465	13.169	12.124	1.203
0.472	12.713	12.177	1.159
0.479	13.242	12.321	1.178
0.486	12.68	12.339	1.154
0.493	12.921	12.338	1.146
0.5	12.653	12.941	1.133
0.508	12.582	12.364	1.153
0.515	12.636	12.605	1.183
0.522	13.186	13.293	1.156
0.529	12.525	12.267	1.126
0.536	11.863	11.888	1.143
0.543	11.915	12.268	1.136
0.551	12.457	12.461	1.148
0.558	12.063	13.282	1.138
0.565	12.131	13.123	1.149
0.572	11.612	13.142	1.132
0.579	11.464	12.511	1.096
0.586	11.3	12.812	1.128
0.593	11.4	12.551	1.155
0.601	10.824	12.535	1.108
0.608	11.195	13.149	1.148
0.615	10.972	12.783	1.114
0.622	10.421	12.534	1.038
0.629	10.868	12.993	1.063
0.636	11.079	12.911	1.262
0.643	11.186	13.718	1.14
0.651	10.845	13.118	1.114
0.658	11.109	13.003	1.11
0.665	10.964	14.243	1.15
0.672	11.66	13.498	1.114
0.679	10.575	13.28	1.088
0.686	11.181	13.265	1.086
0.694	10.088	13.288	1.09
0.701	10.244	12.854	1.095
0.708	10.57	12.923	1.067
0.715	10.261	12.916	1.052
0.722	9.966	13.532	1.095
0.729	10.535	13.07	1.072
0.736	10.161	13.89	1.09
0.744	10.558	13.409	1.087
0.751	10.255	13.607	1.106
0.758	10.431	13.721	1.089
0.765	9.894	13.229	1.081
0.772	10.592	14.468	1.11
0.779	10.589	13.309	1.106
0.786	8.848	11.422	0.903
0.794	10.216	13.621	1.078
0.801	9.835	13.042	1.057
0.808	10.253	13.438	1.086
0.815	10.13	13.449	1.112
0.822	10.178	14.382	1.085
0.829	10.048	13.456	1.065
0.837	9.823	13.251	1.052
0.844	10.055	13.939	1.111
0.851	10.465	14.357	1.13
0.858	10.427	13.669	1.151
0.865	10.175	14.182	1.108
0.872	10.406	13.586	1.085
0.879	9.627	14.099	1.038
0.887	9.983	13.327	1.067
0.894	10.426	13.788	1.093
0.901	10.031	13.527	1.099
0.908	9.894	13.55	1.047
0.915	10.227	13.38	1.074
0.922	9.985	13.455	1.093
0.929	9.799	13.145	1.056
0.937	9.749	12.961	1.095
0.944	9.734	12.887	1.052
0.951	10.559	13.187	1.147
0.958	10.018	13.342	1.081
0.965	10.099	12.915	1.091
0.972	10.688	13.878	1.087
0.98	10.366	12.65	1.056
0.987	9.52	12.991	1.008
0.994	10.049	13.161	1.085
1.001	10.482	13.111	1.073
1.008	10.611	13.5	1.119
1.015	10.356	12.754	1.089
1.022	10.168	12.956	1.051
1.03	10.436	12.634	1.05
1.037	10.392	12.687	1.068
1.044	10.805	12.734	1.095
1.051	10.477	12.361	1.092
1.058	10.676	12.763	1.086
1.065	10.747	12.958	1.076
1.072	11.201	13.77	1.08
1.08	10.837	12.348	1.062
1.087	11.371	12.164	1.113
1.094	11.557	12.128	1.088
1.101	11.111	12.566	1.093
1.108	11.649	12.737	1.128
1.115	11.303	12.31	1.076
1.123	11.634	13.141	1.138
1.13	11.662	12.912	1.09
1.137	12.162	12.61	1.155
1.144	12.616	12.748	1.111
1.151	13.579	12.028	1.094
1.158	12.721	12.487	1.145
1.165	12.127	12.249	1.134
1.173	12.77	12.111	1.125
1.18	12.929	11.882	1.149
1.187	12.438	11.906	1.204
1.194	13.008	12.202	1.123
1.201	12.106	11.696	1.115
1.208	12.577	11.691	1.127
1.215	12.659	12.001	1.141
1.223	13.249	11.672	1.133
1.23	13.208	11.579	1.118
1.237	13.511	11.936	1.138
1.244	13.149	11.772	1.147
1.251	12.811	11.334	1.13
1.258	13.845	11.248	1.113
1.266	14.011	11.139	1.141
1.273	13.865	11.542	1.161
1.28	14.403	11.009	1.162
1.287	14.556	11.517	1.228
1.294	14.429	11.719	1.16
1.301	15.181	11.216	1.162
1.308	14.777	11.719	1.184
1.316	14.249	10.75	1.17
1.323	15.099	11.678	1.178
1.33	14.431	10.788	1.163
1.337	14.698	10.709	1.192
1.344	15.327	11.49	1.172
1.351	14.781	11.196	1.223
1.358	15.033	11.052	1.257
1.366	14.573	10.75	1.157
1.373	16.84	11.602	1.209
1.38	15.351	11.345	1.24
1.387	16.127	11.027	1.196
1.394	15.724	11.07	1.201
1.401	15.577	11.151	1.166
1.409	15.546	11.212	1.203
1.416	16.27	10.854	1.217
1.423	15.437	11.119	1.18
1.43	16.109	11.239	1.234
1.437	15.479	11.393	1.243
1.444	16.154	11.214	1.178
1.451	15.86	11.076	1.18
1.459	15.466	10.931	1.18
1.466	16.094	10.864	1.169
1.473	16.194	10.744	1.194
1.48	14.89	10.577	1.144
1.487	15.911	10.535	1.175
1.494	15.485	11.257	1.211
1.501	15.597	11.319	1.183
1.509	15.547	10.857	1.192
1.516	16.234	11.858	1.252
1.523	15.494	11.277	1.213
1.53	15.666	11.426	1.168
1.537	15.631	11.189	1.243
1.544	15.564	10.895	1.2
1.552	15.726	11.456	1.214
1.559	15.235	11.587	1.24
1.566	15.476	11.047	1.184
1.573	14.884	10.903	1.217
1.58	14.421	10.86	1.196
1.587	14.934	11.096	1.185
1.594	14.852	11.578	1.187
1.602	14.874	11.103	1.173
1.609	14.156	10.835	1.15
1.616	14.391	11.234	1.131
1.623	14.592	11.004	1.163
1.63	14.158	11.981	1.211
1.637	14.519	11.31	1.146
1.644	14.188	11.627	1.184
1.652	14.08	11.72	1.237
1.659	13.733	11.887	1.169
1.666	14.042	12.216	1.184
1.673	13.105	12.087	1.159
1.68	13.847	12.456	1.198
1.687	13.561	12.316	1.164
1.695	12.358	11.369	1.075
1.702	13.158	12.337	1.156
1.709	12.684	12.102	1.119
1.716	12.759	12.322	1.166
1.723	12.35	12.226	1.145
1.73	12.065	12.193	1.148
1.737	12.292	12.294	1.128
1.745	12.758	12.867	1.161
1.752	12.157	12.479	1.122
1.759	12.842	13.069	1.149
1.766	12.093	12.36	1.181
1.773	12.116	13.219	1.159
1.78	12.173	13.263	1.131
1.787	12.155	13.114	1.153
1.795	12.291	12.878	1.138
1.802	11.912	13.103	1.135
1.809	11.721	13.124	1.128
1.816	11.332	13.29	1.096
1.823	11.445	13.215	1.12
1.83	11.624	12.824	1.116
1.838	11.58	13.384	1.123
1.845	11.489	13.665	1.149
1.852	11	13.172	1.082
1.859	10.9	13.178	1.113
1.866	10.527	13.075	1.086
1.873	10.856	13.731	1.116
1.88	10.827	13.765	1.127
1.888	10.933	14.036	1.124
1.895	10.139	13.071	1.053
1.902	11.259	14.353	1.09
1.909	10.229	13.688	1.065
1.916	10.684	14.939	1.093
1.923	10.394	14.095	1.101
1.93	10.845	14.061	1.122
1.938	10.546	14.057	1.098
1.945	10.54	14.627	1.144
1.952	10.412	14.057	1.078
1.959	10.607	14.429	1.113
1.966	10.294	14.584	1.085
1.973	10.181	15.019	1.085
1.98	10.006	15.788	1.087
1.988	10.021	15.045	1.074
1.995	10.037	15.327	1.112
2.002	10.59	16.273	1.111
2.009	10.059	14.916	1.079
2.016	10.249	15.199	1.089
2.023	10.073	15.22	1.076
2.031	9.834	15.929	1.105
2.038	10.176	15.744	1.098
2.045	9.837	15.705	1.109
2.052	9.749	16.379	1.118
2.059	9.778	15.313	1.156
2.066	10.093	16.122	1.124
2.073	10.388	16.595	1.085
2.081	9.777	15.976	1.11
2.088	10.073	16.162	1.137
2.095	9.886	15.807	1.095
2.102	9.831	16.157	1.101
2.109	9.68	15.911	1.099
2.116	9.689	16.028	1.103
2.123	9.507	16.312	1.078
2.131	9.853	16.517	1.138
2.138	10.037	16.571	1.113
2.145	9.785	17.16	1.179
2.152	9.506	17.384	1.061
2.159	9.517	16.837	1.071
2.166	9.966	17.174	1.118
2.174	9.697	16.751	1.075
2.181	9.413	16.911	1.142
2.188	9.498	16.77	1.071
2.195	9.547	16.555	1.082
2.202	9.937	17.407	1.074
2.209	9.784	17.266	1.083
2.216	9.977	17.67	1.126
2.224	9.969	17.402	1.111
2.231	10.232	17.343	1.138
2.238	9.529	16.907	1.062
2.245	10.066	17.867	1.142
2.252	9.976	17.688	1.093
2.259	9.897	17.819	1.105
2.267	10.15	17.878	1.104
2.274	10.077	17.896	1.084
2.281	9.688	17.831	1.078
2.288	10.381	17.855	1.098
2.295	10.004	17.271	1.088
2.302	10.339	18.497	1.108
2.309	10.119	18.187	1.103
2.317	9.951	18.336	1.078
2.324	10.545	18.933	1.106
2.331	10.391	19.032	1.076
2.338	10.092	17.804	1.097
2.345	10.136	18.187	1.1
2.352	10.453	18.84	1.136
2.359	10.195	17.79	1.109
2.367	9.868	18.362	1.14
2.374	10.093	18.474	1.088
2.381	10.425	18.826	1.087
2.388	9.976	17.351	1.075
2.395	10.146	18.62	1.102
2.402	9.756	18.018	1.074
2.409	9.959	17.312	1.055
2.417	10.286	18.059	1.106
2.424	10.425	18.099	1.073
2.431	9.872	18.25	1.072
2.438	10.509	17.91	1.085
2.445	10.382	18.302	1.119
2.452	10.25	18.287	1.103
2.46	10.279	18.508	1.085
2.467	9.96	17.437	1.088
2.474	10.002	17.8	1.077
2.481	9.969	17.968	1.061
2.488	10.034	17.931	1.066
2.495	10.069	18.051	1.052
2.502	10.052	17.776	1.042
2.51	10.287	18.051	1.087
2.517	10.259	17.974	1.053
2.524	10.395	17.692	1.054
2.531	10.434	18.404	1.081
2.538	10.339	18.08	1.066
2.545	10.269	18.87	1.067
2.552	10.462	17.769	1.089
2.56	10.329	17.763	1.074
2.567	10.357	18.018	1.065
2.574	10.453	18.129	1.084
2.581	10.414	18.168	1.046
2.588	10.718	18.308	1.086
2.595	10.439	17.728	1.071
2.603	10.304	17.644	1.035
2.61	10.336	17.136	1.059
2.617	11.1	18.288	1.047
2.624	10.715	17.229	1.056
2.631	10.695	17.988	1.075
2.638	10.903	18.297	1.064
2.645	10.616	17.565	1.064
2.653	11.082	17.869	1.063
2.66	10.94	17.154	1.052
2.667	10.92	18.128	1.086
2.674	11.074	17.497	1.042
2.681	11.358	17.786	1.105
2.688	11.259	17.524	1.102
2.695	11.111	17.587	1.085
2.703	10.841	16.825	1.066
2.71	11.205	17.857	1.087
2.717	11.184	16.907	1.078
2.724	11.114	17.387	1.076
2.731	11.015	16.997	1.075
2.738	11.292	17.268	1.079
2.746	10.771	17.166	1.074
2.753	11.05	16.897	1.083
2.76	10.655	16.517	1.065
2.767	10.962	17.048	1.077
2.774	11.02	17.393	1.083
2.781	10.636	16.767	1.071
2.788	10.88	16.758	1.088
2.796	10.867	16.899	1.078
2.803	10.947	17.271	1.073
2.81	10.81	17.294	1.098
2.817	10.817	17.337	1.081
2.824	10.866	16.908	1.081
2.831	10.615	16.906	1.071
2.838	10.713	16.995	1.072
2.846	10.507	16.699	1.065
2.853	10.645	17.558	1.097
2.86	10.569	17.127	1.084
2.867	10.61	16.775	1.073
2.874	10.274	16.645	1.081
2.881	10.705	17.05	1.092
2.889	10.461	17.055	1.058
2.896	10.522	16.587	1.086
2.903	10.273	16.878	1.069
2.91	10.654	17.165	1.133
2.917	10.648	16.825	1.098
2.924	10.604	17.419	1.09
2.931	10.258	16.792	1.103
2.939	10.582	17.091	1.116
2.946	10.089	16.782	1.1
2.953	10.033	16.732	1.089
2.96	10.304	17.31	1.111
2.967	9.895	16.701	1.085
2.974	9.859	16.671	1.109
2.981	9.895	16.347	1.094
2.989	10.009	16.402	1.072
2.996	10.254	16.814	1.074
3.003	10.106	16.855	1.095
3.01	10.133	17.987	1.121
3.017	9.873	16.929	1.122
3.024	10.039	17.162	1.097
3.032	10.105	17.405	1.105
3.039	10.202	17.97	1.114
3.046	9.981	16.8	1.068
3.053	10.152	17.185	1.118
3.06	9.608	16.209	1.061
3.067	10.4	16.976	1.07
3.074	10.085	17.309	1.114
3.082	10.449	16.856	1.062
3.089	10.228	17.378	1.125
3.096	10.251	16.659	1.096
3.103	10.257	16.851	1.082
3.11	10.399	17.009	1.094
3.117	10.349	17.261	1.076
3.124	10.419	17.206	1.076
3.132	10.402	17.087	1.087
3.139	10.635	17.222	1.106
3.146	10.614	17.466	1.102
3.153	10.383	16.585	1.068
3.16	10.483	16.601	1.086
3.167	10.618	16.767	1.105
3.175	10.451	16.433	1.074
3.182	10.766	17.167	1.092
3.189	10.977	17.203	1.07
3.196	10.908	17	1.082
3.203	10.928	16.593	1.058
3.21	11.148	17.083	1.137
3.217	10.9	16.657	1.062
3.225	11.04	17.213	1.083
3.232	10.975	16.478	1.061
3.239	11.362	16.358	1.049
3.246	11.348	16.775	1.079
3.253	11.545	16.34	1.08
3.26	12.072	16.715	1.091
3.267	11.822	16.11	1.077
3.275	11.781	16.861	1.08
3.282	12.111	16.276	1.099
3.289	12.343	16.366	1.069
3.296	12.716	16.548	1.079
3.303	12.842	16.484	1.075
3.31	12.419	16.125	1.049
3.318	13.427	16.58	1.075
3.325	13.147	16.246	1.051
3.332	12.962	16.121	1.083
3.339	13.322	15.819	1.08
3.346	13.223	15.795	1.07
3.353	13.576	15.636	1.08
3.36	14.202	16.29	1.114
3.368	13.616	15.794	1.086
3.375	14.037	15.723	1.075
3.382	14.312	16.263	1.104
3.389	14.228	15.994	1.102
3.396	14.073	16.053	1.11
3.403	14.578	16.146	1.128
3.41	14.456	15.69	1.099
3.418	14.323	15.635	1.093
3.425	14.695	15.964	1.114
3.432	14.532	15.51	1.136
3.439	14.729	15.898	1.11
3.446	14.285	15.497	1.1
3.453	14.303	16.276	1.102
3.461	14.764	15.927	1.13
3.468	14.826	15.885	1.117
3.475	15.098	15.429	1.109
3.482	14.766	16.43	1.13
3.489	15.521	17.055	1.129
3.496	14.487	16.616	1.112
3.503	15.141	16.484	1.138
3.511	15.103	16.607	1.126
3.518	15.217	17.213	1.142
3.525	14.515	16.81	1.149
3.532	15.054	17.096	1.135
3.539	14.519	16.702	1.118
3.546	14.811	16.631	1.126
3.553	14.675	16.578	1.147
3.561	14.092	16.428	1.087
3.568	14.615	16.485	1.109
3.575	14.936	17.288	1.152
3.582	14.642	16.303	1.117
3.589	14.407	16.542	1.086
3.596	14.552	16.975	1.111
3.604	14.993	16.858	1.102
3.611	14.421	16.323	1.109
3.618	14.514	16.473	1.093
3.625	14.242	16.852	1.055
3.632	14.239	16.133	1.062
3.639	14.71	16.964	1.111
3.646	14.229	16.044	1.069
3.654	14.796	17.051	1.131
3.661	14.436	16.759	1.101
3.668	14.578	16.4	1.112
3.675	15.032	16.462	1.083
3.682	14.451	15.84	1.085
3.689	15.001	16.703	1.093
3.696	15.079	16.343	1.089
3.704	14.766	16.032	1.064
3.711	15.203	15.97	1.086
3.718	15.198	15.444	1.067
3.725	15.512	15.845	1.092
3.732	15.304	15.362	1.097
3.739	15.897	15.76	1.116
3.747	16.175	15.622	1.092
3.754	16.496	15.76	1.13
3.761	16.24	15.556	1.11
3.768	16.541	15.811	1.124
3.775	16.073	15.37	1.121
3.782	16.219	15.087	1.122
3.789	16.648	15.231	1.124
3.797	16.615	15.137	1.119
3.804	16.414	15.061	1.114
3.811	16.289	14.906	1.093
3.818	16.609	14.59	1.137
3.825	16.669	14.784	1.138
3.832	16.488	14.693	1.13
3.839	16.487	15.249	1.14
3.847	16.609	15.311	1.131
3.854	16.468	15.59	1.136
3.861	16.451	15.351	1.134
3.868	16.028	14.855	1.163
3.875	16.973	15.755	1.168
3.882	15.308	14.791	1.145
3.89	16.046	14.864	1.13
3.897	15.525	15.031	1.115
3.904	15.284	15.051	1.145
3.911	14.827	15.09	1.109
3.918	15.242	15.506	1.132
3.925	14.622	15.09	1.127
3.932	14.997	15.194	1.17
3.94	15.094	15.75	1.146
3.947	14.724	16.216	1.114
3.954	14.645	15.698	1.146
3.961	14.102	15.312	1.101
3.968	13.96	16.071	1.125
3.975	13.852	15.758	1.109
3.982	14.087	16.022	1.116
3.99	13.41	15.454	1.117
3.997	13.343	15.161	1.078
4.004	13.624	15.325	1.11
4.011	13.599	16.027	1.102
4.018	13.276	15.399	1.059
4.025	13.253	15.072	1.049
4.032	13.769	15.577	1.107
4.04	13.68	15.431	1.132
4.047	14.492	15.64	1.088
4.054	14.59	16.651	1.115
4.061	15.581	15.605	1.094
4.068	15.186	15.801	1.119
4.075	15.517	15.526	1.107
4.083	15.363	15.023	1.088
4.09	15.448	15.291	1.133
4.097	15.928	15.137	1.098
4.104	16.752	15.432	1.114
4.111	16.291	15.285	1.106
4.118	16.477	15.232	1.085
4.125	17.265	15.354	1.13
4.133	17.546	15.204	1.116
4.14	17.642	15.601	1.123
4.147	18.101	15.671	1.175
4.154	17.196	14.873	1.123
4.161	17.959	15.226	1.131
4.168	18.217	15.72	1.137
4.175	18.12	15.05	1.131
4.183	18.364	16.257	1.154
4.19	18.313	14.824	1.134
4.197	18.744	15.48	1.142
4.204	18.722	15.218	1.142
4.211	18.479	15.575	1.12
4.218	17.961	15.034	1.155
4.226	18.318	15.505	1.128
4.233	18.098	16.093	1.126
4.24	17.745	15.844	1.122
4.247	17.606	15.447	1.104
4.254	17.524	15.479	1.128
4.261	18.275	15.881	1.154
4.268	17.563	15.232	1.1
4.276	17.572	16.008	1.105
4.283	17.14	15.987	1.117
4.29	16.034	15.12	1.08
4.297	16.91	15.993	1.109
4.304	17.152	15.923	1.121
4.311	16.316	15.917	1.123
4.318	17.337	16.496	1.125
4.326	16.301	16.634	1.136
4.333	16.077	16.495	1.108
4.34	15.865	16.415	1.108
4.347	16.092	16.555	1.12
4.354	15.428	16.692	1.094
4.361	15.325	16.385	1.119
4.369	14.952	16.473	1.109
4.376	15.654	16.332	1.092
4.383	14.82	16.551	1.096
4.39	14.843	17.336	1.121
4.397	14.915	17.551	1.118
4.404	15.548	17.431	1.152
4.411	14.608	17.818	1.129
4.419	14.657	17.709	1.146
4.426	14.453	17.888	1.128
4.433	14.116	17.636	1.126
4.44	13.618	17.855	1.116
4.447	13.785	17.68	1.122
4.454	13.52	17.742	1.116
4.461	13.799	18.36	1.124
4.469	13.869	16.752	1.091
4.476	13.184	18.124	1.11
4.483	13.28	18.111	1.129
4.49	13.369	18.124	1.121
4.497	13.459	17.826	1.121
4.504	13.223	18.014	1.148
4.512	13.328	17.788	1.143
4.519	13.299	18.433	1.13
4.526	12.882	17.737	1.106
4.533	13.061	18.399	1.106
4.54	13.249	18.214	1.108
4.547	13.143	18.447	1.142
4.554	12.948	17.995	1.124
4.562	12.937	18.253	1.145
4.569	12.69	18.291	1.128
4.576	12.708	17.849	1.106
4.583	12.617	18.548	1.114
4.59	12.678	18.764	1.146
4.597	12.913	18.785	1.136
4.604	12.402	18.382	1.128
4.612	12.369	18.161	1.104
4.619	12.255	18.014	1.109
4.626	12.194	18.061	1.114
4.633	11.967	17.803	1.117
4.64	12.197	18.082	1.087
4.647	11.952	17.763	1.092
4.655	11.808	18.041	1.099
4.662	11.788	18.307	1.096
4.669	11.648	18.124	1.091
4.676	11.982	18.047	1.106
4.683	11.919	18.642	1.133
4.69	11.392	18.034	1.108
4.697	11.883	17.78	1.109
4.705	11.421	17.926	1.087
4.712	11.163	18.047	1.108
4.719	11.128	18.369	1.114
4.726	10.94	18.407	1.103
4.733	11.304	18.445	1.11
4.74	11.119	18.567	1.085
4.747	11.408	19.346	1.121
4.755	10.866	18.053	1.059
4.762	10.78	18.291	1.107
4.769	10.73	18.485	1.119
4.776	10.943	18.546	1.129
4.783	10.836	17.971	1.085
4.79	10.576	17.561	1.094
4.798	10.573	17.927	1.101
4.805	10.882	18.262	1.102
4.812	10.7	18.147	1.093
4.819	10.535	18.178	1.103
4.826	10.546	18.375	1.109
4.833	11.383	18.445	1.102
4.84	10.565	18.442	1.108
4.848	10.354	18.265	1.126
4.855	10.432	18.029	1.107
4.862	10.344	18.293	1.102
4.869	10.078	17.586	1.107
4.876	10.267	17.806	1.111
4.883	10.239	18.178	1.103
4.89	10.103	18.014	1.089
4.898	10.001	17.823	1.099
4.905	9.989	17.881	1.1
4.912	10.001	18.216	1.113
4.919	9.656	17.731	1.079
4.926	9.751	17.936	1.104
4.933	10.028	18.439	1.108
4.941	10.003	18.298	1.094
4.948	9.781	17.747	1.097
4.955	9.968	18.461	1.106
4.962	10.002	18.457	1.107
4.969	9.766	18.221	1.084
4.976	10.075	18.46	1.125
4.983	9.888	18.275	1.111
4.991	9.932	18.883	1.122
4.998	9.574	17.853	1.063
5.005	10.154	18.742	1.117
5.012	9.733	18.722	1.1
5.019	9.762	18.032	1.092
5.026	9.462	17.954	1.067
5.033	9.718	18.538	1.103
5.041	10.011	18.691	1.109
5.048	9.897	17.703	1.106
5.055	9.631	18.239	1.087
5.062	9.639	18.323	1.119
5.069	9.442	18.414	1.101
5.076	9.776	18.619	1.084
5.084	9.797	18.192	1.07
5.091	9.952	18.902	1.112
5.098	9.384	18.552	1.086
5.105	9.402	18.154	1.082
5.112	9.553	18.914	1.091
5.119	9.223	18.249	1.065
5.126	9.632	18.918	1.119
5.134	9.818	19.128	1.096
5.141	9.549	18.728	1.106
5.148	9.633	18.932	1.117
5.155	9.391	19.06	1.084
5.162	9.499	19.317	1.144
5.169	9.507	19.124	1.083
5.176	9.917	19.663	1.148
5.184	9.824	19.044	1.091
5.191	9.161	18.029	1.068
5.198	9.932	19.602	1.102
5.205	9.326	19.206	1.103
5.212	9.447	19.39	1.095
5.219	9.405	19.217	1.103
5.227	9.205	19.224	1.092
5.234	9.904	19.375	1.124
5.241	9.433	18.782	1.113
5.248	9.59	19.13	1.095
5.255	9.183	18.886	1.102
5.262	9.732	18.745	1.175
5.269	9.372	19.405	1.109
5.277	9.608	18.628	1.105
5.284	9.721	19.305	1.106
5.291	9.166	18.515	1.062
5.298	9.799	19.166	1.128
5.305	9.507	19.357	1.124
5.312	9.389	19.676	1.117
5.319	9.511	19.092	1.08
5.327	9.255	19.466	1.088
5.334	9.567	19.701	1.116
5.341	9.504	19.381	1.106
5.348	9.485	19.654	1.108
5.355	9.43	19.54	1.092
5.362	9.336	19.997	1.075
5.37	9.393	19.792	1.106
5.377	9.523	20.003	1.11
5.384	9.268	19.338	1.078
5.391	9.174	19.817	1.094
5.398	9.796	19.615	1.105
5.405	9.303	19.773	1.103
5.412	9.373	19.952	1.09
5.42	9.521	21.298	1.104
5.427	9.577	20.037	1.128
5.434	9.454	19.748	1.103
5.441	9.266	19.821	1.141
5.448	9.37	20.43	1.123
5.455	9.458	20.088	1.125
5.462	9.46	20.228	1.108
5.47	9.186	20.662	1.094
5.477	9.065	19.53	1.087
5.484	9.168	19.543	1.1
5.491	9.465	19.927	1.093
5.498	9.05	20.281	1.085
5.505	9.425	20.277	1.145
5.513	9.373	20.052	1.109
5.52	9.395	19.834	1.115
5.527	9.302	20.061	1.107
5.534	9.094	20.02	1.089
5.541	9.164	20.158	1.114
5.548	9.265	20.572	1.121
5.555	9.123	20.19	1.112
5.563	8.834	20.353	1.106
5.57	9.206	20.628	1.132
5.577	9.365	19.798	1.089
5.584	8.991	19.815	1.072
5.591	9.159	20.034	1.094
5.598	9.242	20.429	1.108
5.605	9.277	20.3	1.122
5.613	9.134	20.061	1.094
5.62	9.271	20.869	1.12
5.627	8.916	19.476	1.115
5.634	9.238	19.493	1.173
5.641	9.057	20.167	1.102
5.648	9.065	19.319	1.119
5.656	9.007	19.582	1.119
5.663	8.991	19.956	1.12
5.67	9.153	19.826	1.135
5.677	9.109	19.6	1.144
5.684	9.069	19.556	1.106
5.691	9.249	19.916	1.15
5.698	8.808	19.459	1.108
5.706	9.108	19.686	1.13
5.713	9.181	19.514	1.125
5.72	8.97	19.516	1.109
5.727	9.122	19.841	1.142
5.734	9.097	19.385	1.114
5.741	8.915	19.767	1.109
5.748	9.304	20.058	1.145
5.756	9.234	20.08	1.15
5.763	9.626	20.399	1.173
5.77	8.938	20.09	1.133
5.777	9.337	20.241	1.16
5.784	9.239	20.239	1.121
5.791	9.179	20.174	1.139
5.799	9.169	20.447	1.155
5.806	9.597	20.563	1.186
5.813	9.057	20.102	1.187
5.82	9.329	21.2	1.195
5.827	9.02	19.925	1.159
5.834	9.573	20.797	1.207
5.841	9.366	21.118	1.167
5.849	8.868	20.202	1.146
5.856	9.347	20.018	1.169
5.863	9.327	21.502	1.214
5.87	9.329	21.016	1.181
5.877	9.373	20.577	1.198
5.884	9.413	20.663	1.185
5.891	8.946	20.216	1.178
5.899	9.344	20.496	1.209
5.906	9.435	20.579	1.21
5.913	9.207	19.964	1.161
5.92	9.172	20.614	1.212
5.927	9.425	20.805	1.198
5.934	9.2	19.851	1.205
5.942	9.153	19.793	1.206
5.949	9.35	20.01	1.218
5.956	9.426	20.089	1.204
5.963	8.997	19.324	1.198
5.97	9.331	19.569	1.183
5.977	9.566	19.797	1.211
5.984	9.146	20.575	1.197
5.992	35.244	21.633	1.225
5.999	9.372	19.066	1.224
6.006	9.412	19.873	1.202
6.013	9.669	19.063	1.23
6.02	9.366	19.291	1.185
6.027	9.348	19.045	1.239
6.034	9.496	19.378	1.241
6.042	9.7	19.29	1.206
6.049	9.629	19.887	1.221
6.056	9.601	19.277	1.205
6.063	9.599	19.739	1.188
6.07	9.704	19.521	1.217
6.077	9.763	19.233	1.193
6.085	9.537	20.45	1.184
6.092	10.19	20.826	1.241
6.099	9.951	20.517	1.243
6.106	9.958	19.703	1.213
6.113	9.895	19.203	1.193
6.12	10.046	19.933	1.218
6.127	9.558	19.369	1.171
6.135	9.819	19.292	1.199
6.142	9.984	20.111	1.211
6.149	9.947	18.981	1.197
6.156	9.914	19.66	1.206
6.163	9.917	19.255	1.156
6.17	9.922	19.143	1.16
6.177	10.302	20.429	1.213
6.185	9.894	18.913	1.235
6.192	10.148	19.612	1.148
6.199	9.731	18.87	1.146
6.206	10.115	20.038	1.181
6.213	10.015	19.409	1.138
6.22	10.128	19.075	1.155
6.227	10.478	18.486	1.144
6.235	10.461	19.055	1.16
6.242	10.585	18.857	1.148
6.249	10.532	19.306	1.163
6.256	10.506	18.205	1.128
6.263	10.55	18.357	1.134
6.27	10.479	17.788	1.123
6.278	10.55	18.198	1.136
6.285	10.927	18.051	1.121
6.292	11.112	18.278	1.133
6.299	10.892	18.216	1.125
6.306	11.006	17.579	1.132
6.313	11.116	17.461	1.118
6.32	11.498	17.269	1.109
6.328	11.523	17.368	1.132
6.335	11.514	16.519	1.102
6.342	11.915	16.992	1.113
6.349	12.1	17.073	1.145
6.356	11.802	16.875	1.13
6.363	12.065	16.879	1.117
6.37	12.444	16.857	1.135
6.378	12.259	16.866	1.123
6.385	12.455	16.417	1.137
6.392	13.085	16.749	1.143
6.399	12.758	16.128	1.123
6.406	13.216	16.113	1.147
6.413	12.68	15.957	1.145
6.421	12.384	15.445	1.12
6.428	12.858	16.044	1.136
6.435	12.458	16.132	1.132
6.442	12.713	15.819	1.169
6.449	13.013	16.047	1.154
6.456	13.179	15.13	1.128
6.463	13.12	16.086	1.165
6.471	13.309	16.675	1.16
6.478	12.845	16.613	1.184
6.485	12.967	15.986	1.16
6.492	12.662	16.445	1.212
6.499	12.865	16.081	1.17
6.506	12.329	15.97	1.135
6.513	12.604	16.204	1.166
6.521	12.441	16.115	1.2
6.528	12.019	15.349	1.145
6.535	12.226	15.318	1.115
6.542	12.025	15.499	1.132
6.549	12.197	15.311	1.153
6.556	12.308	15.571	1.181
6.564	11.779	14.965	1.148
6.571	11.805	14.702	1.173
6.578	11.679	15.104	1.148
6.585	11.962	15.413	1.162
6.592	11.814	14.68	1.124
6.599	11.7	14.48	1.154
6.606	11.637	14.507	1.123
6.614	11.695	14.63	1.152
6.621	11.806	14.356	1.12
6.628	11.788	14.071	1.121
6.635	12.512	14.851	1.147
6.642	12.501	14.64	1.151
6.649	12.602	14.532	1.139
6.656	13.214	14.523	1.14
6.664	13.192	14.473	1.132
6.671	13.517	14.039	1.151
6.678	14.17	14.098	1.149
6.685	14.509	14.059	1.157
6.692	15.183	13.868	1.202
6.699	15.233	13.762	1.158
6.707	15.751	13.556	1.172
6.714	16.047	13.189	1.182
6.721	16.638	13.159	1.191
6.728	17.534	13.418	1.241
6.735	17.782	13.488	1.221
6.742	17.953	13.254	1.221
6.749	18.47	13.519	1.234
6.757	18.823	13.515	1.219
6.764	19.736	13.596	1.259
6.771	19.046	12.924	1.241
6.778	19.974	12.786	1.252
6.785	20.222	13.127	1.268
6.792	20.523	12.955	1.259
6.799	20.524	13.038	1.262
6.807	21.408	13.303	1.273
6.814	21.138	12.748	1.248
6.821	21.239	12.399	1.284
6.828	21.123	13.212	1.267
6.835	21.828	12.867	1.274
6.842	21.551	13.294	1.27
6.85	21.662	12.9	1.336
6.857	22.304	13.173	1.292
6.864	21.458	12.73	1.265
6.871	21.307	13.229	1.295
6.878	21.145	12.798	1.257
6.885	21.626	13.036	1.285
6.892	22.29	13.016	1.291
6.9	21.332	13.005	1.288
6.907	21.066	13.268	1.283
6.914	21.076	13.242	1.273
6.921	20.008	12.993	1.259
6.928	20.602	13.486	1.3
6.935	20.425	13.92	1.26
6.942	20.059	13.475	1.251
6.95	19.416	13.658	1.271
6.957	18.75	13.831	1.251
6.964	18.926	13.614	1.245
6.971	18.738	13.93	1.231
6.978	18.497	14.27	1.234
6.985	17.959	13.833	1.185
6.993	17.874	14.731	1.237
7	16.63	14.072	1.189
7.007	17.266	14.917	1.192
7.014	16.715	14.54	1.212
7.021	16.43	14.223	1.199
7.028	15.759	14.788	1.174
7.035	15.687	14.47	1.188
7.043	15.474	14.761	1.146
7.05	15.409	15.337	1.16
7.057	14.971	14.941	1.162
7.064	14.941	14.641	1.142
7.071	14.832	14.851	1.171
7.078	14.595	15.305	1.154
7.085	14.345	14.965	1.136
7.093	14.647	15.093	1.132
7.1	14.18	14.921	1.13
7.107	14.174	14.806	1.139
7.114	14.333	15.115	1.168
7.121	14.793	15.483	1.173
7.128	14.686	15.063	1.189
7.136	13.734	14.395	1.106
7.143	15.086	15.06	1.153
7.15	14.185	14.777	1.151
7.157	14.308	14.903	1.131
7.164	15.081	15.073	1.156
7.171	14.589	14.972	1.174
7.178	15.326	14.865	1.176
7.186	14.506	14.382	1.146
7.193	14.895	14.458	1.174
7.2	15.159	14.829	1.175
7.207	15.189	15.124	1.194
7.214	15.078	14.246	1.186
7.221	15.002	14.736	1.137
7.228	15.079	14.259	1.166
7.236	15.821	15.034	1.189
7.243	15.782	15.227	1.165
7.25	15.615	14.948	1.164
7.257	15.526	14.475	1.155
7.264	15.819	15.021	1.18
7.271	15.737	14.745	1.186
7.279	16.132	14.533	1.176
7.286	15.497	14.713	1.16
7.293	15.486	14.356	1.156
7.3	15.921	14.935	1.177
7.307	15.48	14.006	1.146
7.314	15.435	14.49	1.188
7.321	15.454	14.377	1.211
7.329	16.168	14.337	1.182
7.336	15.48	14.304	1.199
7.343	16.127	15.18	1.217
7.35	15.986	14.185	1.195
7.357	16.251	14.732	1.186
7.364	15.116	13.859	1.153
7.371	15.732	14.361	1.188
7.379	15.612	14.462	1.221
7.386	15.706	14.581	1.188
7.393	15.212	14.245	1.185
7.4	15.191	14.543	1.175
7.407	12.616	11.769	1.092
7.414	14.889	14.522	1.167
7.422	14.958	13.584	1.146
7.429	14.965	14.401	1.191
7.436	14.622	14.686	1.15
7.443	14.727	14.336	1.179
7.45	14.928	14.639	1.18
7.457	15.045	14.326	1.162
7.464	14.347	14.436	1.185
7.472	14.396	14.018	1.148
7.479	14.236	14.223	1.164
7.486	14.887	14.722	1.183
7.493	14.394	14.474	1.154
7.5	14.212	14.356	1.212
7.507	13.479	14.247	1.14
7.514	13.741	14.541	1.141
7.522	13.998	14.708	1.168
7.529	13.533	14.417	1.155
7.536	13.236	14.66	1.148
7.543	13.588	15.205	1.152
7.55	13.381	14.853	1.147
7.557	13.147	15.673	1.147
7.565	13.357	14.517	1.176
7.572	12.961	14.655	1.116
7.579	13.007	14.685	1.136
7.586	13.198	14.985	1.151
7.593	12.187	14.408	1.092
7.6	12.911	15.544	1.129
7.607	13.101	15.507	1.125
7.615	12.693	15.136	1.138
7.622	12.881	15.931	1.157
7.629	12.283	14.453	1.082
7.636	13.121	16.023	1.094
7.643	12.124	15.016	1.097
7.65	12.28	15.176	1.094
7.657	12.546	15.426	1.107
7.665	11.774	14.087	1.049
7.672	12.174	14.884	1.066
7.679	12.367	15.3	1.1
7.686	12.133	15.473	1.095
7.693	11.703	14.922	1.083
7.7	11.923	14.969	1.081
7.708	11.522	15.099	1.079
7.715	11.657	15.234	1.077
7.722	11.898	15.227	1.055
7.729	11.792	14.674	1.06
7.736	11.211	15.199	1.066
7.743	11.724	15.441	1.099
7.75	11.895	15.435	1.113
7.758	11.681	14.761	1.04
7.765	11.694	15.441	1.062
7.772	11.287	15.521	1.1
7.779	11.369	14.888	1.052
7.786	11.266	14.887	1.035
7.793	11.667	15.101	1.059
7.8	12.67	15.155	1.044
7.808	11.365	15.375	1.057
7.815	11.295	15.396	1.033
7.822	10.815	15.178	1.021
7.829	11.189	15.095	1.048
7.836	11.154	16.009	1.061
7.843	11.276	15.904	1.082
7.851	11.098	15.436	1.024
7.858	11.341	15.007	1.044
7.865	11.039	15.224	1.019
7.872	11.146	15.121	1.008
7.879	11.437	14.706	1.032
7.886	11.037	14.908	1.008
7.893	11.194	15.638	1.02
7.901	10.956	15.706	1.038
7.908	11.114	15.685	1.025
7.915	11.293	15.681	1.038
7.922	11.215	15.236	1.047
7.929	11.088	15.405	1.056
7.936	11.31	15.715	1.026
7.943	11.122	15.76	1.053
7.951	11.129	15.213	1.037
7.958	11.209	16.025	1.041
7.965	11.217	15.348	1.071
7.972	10.864	15.842	1.037
7.979	11.318	15.97	1.058
7.986	11.056	16.037	1.055
7.993	11.282	16.388	1.08
8.001	11.089	16.84	1.071
8.008	11.056	15.677	1.054
8.015	11.118	16.16	1.037
8.022	11.069	16.486	1.076
8.029	10.845	16.398	1.056
8.036	11.247	17.138	1.065
8.044	10.928	17.089	1.094
8.051	10.742	16.323	1.064
8.058	10.937	17.364	1.085
8.065	10.939	16.476	1.059
8.072	11.162	16.619	1.067
8.079	10.574	16.493	1.056
8.086	11.125	17.947	1.09
8.094	11.137	17.179	1.072
8.101	11.31	17.005	1.081
8.108	10.943	17.347	1.081
8.115	11.154	16.989	1.096
8.122	11.045	17.483	1.075
8.129	10.654	16.608	1.066
8.137	10.569	17.168	1.027
8.144	11.254	17.543	1.121
8.151	10.955	17.496	1.068
8.158	10.546	17.099	1.066
8.165	10.873	17.545	1.076
8.172	10.509	17.287	1.05
8.179	10.816	17.506	1.073
8.187	10.914	17.456	1.081
8.194	10.831	17.808	1.079
8.201	10.815	18.007	1.082
8.208	10.402	17.685	1.077
8.215	10.806	18.17	1.123
8.222	10.726	18.345	1.098
8.229	10.425	17.667	1.083
8.237	10.259	17.88	1.04
8.244	10.453	18.145	1.093
8.251	10.424	17.967	1.064
8.258	10.156	17.739	1.073
8.265	10.268	18.209	1.12
8.272	10.594	18.316	1.108
8.28	10.306	17.958	1.109
8.287	10.132	18.272	1.07
8.294	10.38	17.915	1.076
8.301	11.07	18.672	1.102
8.308	10.123	18.11	1.06
8.315	10.389	18.315	1.091
8.322	10.092	18.177	1.084
8.33	10.338	18.424	1.08
8.337	10.255	17.623	1.103
8.344	10.45	18.211	1.086
8.351	10.162	18.65	1.073
8.358	10.134	18.396	1.076
8.365	10.371	18.03	1.084
8.372	10.416	18.974	1.109
8.38	10.139	19.018	1.071
8.387	10.041	17.902	1.063
8.394	10.566	18.551	1.092
8.401	10.196	18.661	1.081
8.408	10.451	18.331	1.11
8.415	10.167	18.845	1.072
8.422	10.136	18.76	1.065
8.43	10.157	18.862	1.087
8.437	10.061	19.078	1.082
8.444	10.367	19.007	1.104
8.451	10.079	18.596	1.069
8.458	10.058	18.816	1.077
8.465	9.792	18.749	1.051
8.473	9.942	19.422	1.051
8.48	10.088	19.334	1.085
8.487	9.986	19.288	1.076
8.494	10.34	19.304	1.106
8.501	10.26	19.635	1.089
8.508	10.342	19.327	1.075
8.515	10.313	19.5	1.107
8.523	10.393	19.092	1.115
8.53	10.611	19.382	1.103
8.537	10.326	18.877	1.097
8.544	10.709	19.056	1.108
8.551	10.331	19.175	1.092
8.558	10.503	19.18	1.091
8.565	10.689	19.236	1.116
8.573	10.4	18.444	1.078
8.58	10.298	18.552	1.074
8.587	10.772	19.253	1.108
8.594	10.702	18.681	1.105
8.601	11.144	18.967	1.117
8.608	10.792	18.101	1.094
8.616	10.886	18.901	1.113
8.623	11.175	18.937	1.127
8.63	10.984	19.002	1.081
8.637	11.189	18.702	1.145
8.644	11.213	18.259	1.084
8.651	10.855	18.507	1.085
8.658	11.17	18.002	1.084
8.666	11.299	18.072	1.105
8.673	11.3	18.043	1.093
8.68	11.093	17.997	1.078
8.687	11.473	18.319	1.125
8.694	10.999	17.982	1.084
8.701	10.908	17.428	1.088
8.708	10.854	18.256	1.105
8.716	10.937	17.593	1.103
8.723	11.253	18.269	1.142
8.73	10.722	17.724	1.123
8.737	11.067	18.095	1.104
8.744	11.306	17.575	1.101
8.751	10.753	17.668	1.099
8.759	11.13	17.773	1.124
8.766	10.73	17.724	1.087
8.773	10.767	17.865	1.12
8.78	10.592	17.883	1.109
8.787	10.657	18.046	1.087
8.794	10.63	17.91	1.104
8.801	10.729	17.869	1.097
8.809	10.305	17.262	1.096
8.816	10.436	18.044	1.086
8.823	10.804	18.91	1.131
8.83	10.702	18.576	1.162
8.837	11.295	17.938	1.094
8.844	10.866	18.189	1.083
8.851	10.495	18.144	1.096
8.859	10.567	17.978	1.062
8.866	10.739	18.031	1.101
8.873	10.564	17.795	1.093
8.88	10.577	18.097	1.089
8.887	10.596	17.808	1.1
8.894	11.296	18.188	1.103
8.902	10.648	18.083	1.101
8.909	11.073	18.391	1.105
8.916	10.627	17.534	1.267
8.923	11.083	17.56	1.095
8.93	11.186	18.024	1.093
8.937	11.251	17.523	1.076
8.944	11.963	17.837	1.113
8.952	11.237	17.549	1.08
8.959	11.7	17.467	1.095
8.966	11.712	17.564	1.09
8.973	11.919	17.598	1.115
8.98	11.69	17.468	1.098
8.987	11.555	16.93	1.084
8.994	11.664	17.528	1.073
9.002	11.779	17.481	1.07
9.009	11.904	17.603	1.076
9.016	11.924	17.116	1.096
9.023	11.779	17.433	1.091
9.03	11.929	16.946	1.055
9.037	12.793	17.339	1.075
9.045	11.659	16.921	1.067
9.052	12.545	17.303	1.127
9.059	12.282	16.886	1.102
9.066	12.486	17.271	1.118
9.073	12.121	17.033	1.12
9.08	12.164	16.546	1.082
9.087	12.561	16.953	1.09
9.095	12.249	16.553	1.102
9.102	12.749	16.839	1.115
9.109	12.503	16.628	1.079
9.116	12.799	16.162	1.089
9.123	12.11	16.838	1.095
9.13	11.585	15.653	1.044
9.137	12.317	16.732	1.101
9.145	11.994	16.962	1.1
9.152	11.861	17.16	1.078
9.159	12.218	17.393	1.118
9.166	12.237	16.809	1.094
9.173	11.686	16.778	1.085
9.18	11.889	17.227	1.095
9.188	11.954	17.315	1.09
9.195	11.819	17.031	1.083
9.202	11.849	17.078	1.085
9.209	11.974	17.694	1.106
9.216	12.038	17.082	1.097
9.223	11.799	17.267	1.107
9.23	11.865	17.989	1.079
9.238	12.229	17.77	1.104
9.245	11.272	16.827	1.076
9.252	11.705	17.242	1.077
9.259	11.572	18.472	1.119
9.266	11.71	17.748	1.082
9.273	11.7	17.405	1.079
9.28	11.868	18.387	1.116
9.288	11.783	18.121	1.09
9.295	11.87	18.376	1.1
9.302	11.469	17.676	1.074
9.309	11.989	18.365	1.111
9.316	11.535	17.698	1.068
9.323	11.546	17.713	1.09
9.331	11.611	17.897	1.101
9.338	11.752	18.38	1.091
9.345	11.971	18.188	1.077
9.352	11.97	17.957	1.073
9.359	11.529	17.661	1.091
9.366	12.077	17.655	1.061
9.373	11.778	18.037	1.117
9.381	11.684	17.149	1.108
9.388	12.664	18.369	1.11
9.395	11.431	17.654	1.081
9.402	11.772	17.455	1.076
9.409	11.322	17.668	1.071
9.416	11.939	17.277	1.099
9.423	11.491	17.42	1.087
9.431	11.577	17.698	1.079
9.438	11.728	17.717	1.07
9.445	11.547	17.657	1.086
9.452	11.642	17.045	1.067
9.459	11.708	17.341	1.042
9.466	12.021	17.534	1.13
9.474	11.679	17.333	1.095
9.481	11.406	16.899	1.069
9.488	11.611	17.402	1.07
9.495	11.886	17.407	1.066
9.502	12.107	17.508	1.114
9.509	12.14	17.344	1.113
9.516	12.002	16.974	1.114
9.524	11.879	16.7	1.088
9.531	12.756	17.094	1.107
9.538	12.439	17.753	1.123
9.545	12.455	17.017	1.101
9.552	12.49	17.393	1.09
9.559	12.739	17.661	1.13
9.566	12.486	17.181	1.114
9.574	13.195	17.17	1.119
9.581	13.122	17.376	1.119
9.588	12.806	17.298	1.123
9.595	13.345	17.518	1.151
9.602	13.149	17.347	1.118
9.609	13.157	17.264	1.117
9.617	13.32	16.936	1.12
9.624	13.515	17.257	1.112
9.631	13.877	16.956	1.109
9.638	14.177	17.37	1.135
9.645	13.145	16.446	1.102
9.652	14.175	17.944	1.146
9.659	14.353	17.61	1.134
9.667	14.194	17.019	1.13
9.674	14.115	17.733	1.147
9.681	14.719	17.248	1.125
9.688	14.599	16.713	1.124
9.695	15.055	17.249	1.124
9.702	14.913	16.864	1.133
9.709	14.629	16.759	1.092
9.717	15.755	17.219	1.14
9.724	15.813	16.746	1.128
9.731	15.957	17.202	1.122
9.738	16.347	16.541	1.12
9.745	16.918	16.562	1.112
9.752	17.375	16.513	1.141
9.76	18.074	16.761	1.143
9.767	18.57	16.327	1.155
9.774	19.05	15.852	1.173
9.781	18.806	16.293	1.159
9.788	19.372	15.875	1.151
9.795	18.955	15.054	1.124
9.802	19.299	14.801	1.134
9.81	19.717	15.234	1.159
9.817	19.753	14.878	1.148
9.824	19.99	15.049	1.164
9.831	19.882	14.414	1.129
9.838	19.91	14.911	1.143
9.845	19.424	14.543	1.127
9.852	21.053	14.456	1.141
9.86	19.596	14.185	1.139
9.867	20.447	14.103	1.139
9.874	19.456	14.656	1.132
9.881	19.246	14.18	1.134
9.888	18.929	13.957	1.113
9.895	19.09	14.333	1.114
9.903	19.13	14.502	1.183
9.91	18.893	14.358	1.105
9.917	18.017	14.26	1.099
9.924	17.264	14.015	1.124
9.931	17.252	14.634	1.107
9.938	17.392	14.661	1.104
9.945	17.225	14.784	1.12
9.953	16.608	14.353	1.1
9.96	16.201	14.856	1.104
9.967	16.742	15.042	1.1
9.974	16.277	14.652	1.105
9.981	16.618	15.587	1.126
9.988	16.302	15.616	1.078
9.995	16.556	15.683	1.124
10.003	16.518	15.818	1.106
10.01	16.444	15.797	1.087
10.017	16.472	16.065	1.064
10.024	16.332	15.957	1.077
10.031	16.656	16.554	1.116
10.038	15.768	16.011	1.083
10.045	15.889	16.243	1.073
10.053	16.288	16.991	1.108
10.06	16.435	16.948	1.115
10.067	16.289	17.201	1.096
10.074	15.903	17.161	1.125
10.081	15.756	17.065	1.078
10.088	15.509	17.734	1.088
10.096	15.409	17.58	1.106
10.103	15.563	17.543	1.089
10.11	14.858	16.862	1.081
10.117	15.157	17.588	1.106
10.124	14.844	17.275	1.066
10.131	15.066	17.763	1.081
10.138	14.785	17.307	1.084
10.146	14.54	17.927	1.07
10.153	14.55	17.215	1.066
10.16	14.539	17.657	1.085
10.167	14.479	17.564	1.073
10.174	14.436	17.956	1.09
10.181	13.711	17.414	1.052
10.188	13.393	17.537	1.069
10.196	13.281	17.074	1.047
10.203	13.135	17.535	1.082
10.21	13.155	17.806	1.075
10.217	13.393	18.405	1.08
10.224	12.893	17.564	1.065
10.231	12.835	17.516	1.066
10.239	12.657	17.586	1.064
10.246	13.004	18.291	1.075
10.253	12.297	17.809	1.064
10.26	12.617	18.152	1.078
10.267	12.378	18.748	1.083
10.274	11.946	17.658	1.074
10.281	11.967	18.164	1.057
10.289	12.614	18.847	1.116
10.296	12.46	18.63	1.092
10.303	11.824	18.668	1.075
10.31	12.056	18.272	1.076
10.317	11.722	18.121	1.056
10.324	11.863	18.402	1.062
10.332	11.91	18.586	1.111
10.339	11.71	18.024	1.088
10.346	11.83	18.443	1.072
10.353	11.393	18.646	1.1
10.36	12.425	19.718	1.128
10.367	11.869	18.795	1.097
10.374	10.844	18.224	1.084
10.382	10.943	18.295	1.06
10.389	10.992	17.712	1.072
10.396	11.063	18.433	1.099
10.403	10.898	19.06	1.1
10.41	11.172	18.676	1.096
10.417	10.959	18.926	1.099
10.424	10.462	17.411	1.055
10.432	11.021	17.973	1.117
10.439	10.914	18.082	1.089
10.446	10.999	18.527	1.127
10.453	10.722	18.105	1.122
10.46	10.285	18.587	1.118
10.467	10.425	18.121	1.102
10.474	10.788	18.435	1.125
10.482	10.812	19.091	1.135
10.489	10.363	18.29	1.137
10.496	11.164	18.543	1.127
10.503	10.582	18.143	1.142
10.51	10.537	18.064	1.134
10.517	10.652	18.024	1.14
10.525	10.525	18.186	1.139
10.532	10.649	18.29	1.151
10.539	10.61	17.824	1.146
10.546	10.56	18.011	1.155
10.553	10.319	18.219	1.127
10.56	10.318	18.084	1.158
10.567	10.509	17.826	1.156
10.575	10.224	18.391	1.141
10.582	10.429	17.963	1.137
10.589	10.558	17.982	1.142
10.596	10.697	18.098	1.156
10.603	10.449	17.922	1.132
10.61	10.649	17.735	1.131
10.617	10.835	18.089	1.12
10.625	10.675	17.992	1.128
10.632	11.197	17.154	1.097
10.639	11.154	17.566	1.109
10.646	11.237	17.571	1.092
10.653	11.46	17.945	1.104
10.66	12.051	17.545	1.115
10.668	11.603	17.145	1.101
10.675	12.281	17.196	1.11
10.682	12.622	17.34	1.114
10.689	12.453	17.182	1.097
10.696	12.452	17.137	1.092
10.703	13.137	17.469	1.107
10.71	13.152	17.536	1.113
10.718	13.06	16.841	1.091
10.725	13.204	17.26	1.094
10.732	13.268	16.825	1.086
10.739	13.456	16.604	1.06
10.746	13.866	16.975	1.085
10.753	14.095	16.547	1.08
10.76	14.088	17.315	1.119
10.768	13.455	15.544	1.019
10.775	13.735	16.086	1.07
10.782	14.183	16.529	1.073
10.789	13.918	15.779	1.074
10.796	13.888	15.632	1.052
10.803	13.837	15.579	1.075
10.811	14.56	16.074	1.076
10.818	14.214	15.846	1.076
10.825	13.975	15.773	1.062
10.832	13.923	15.66	1.072
10.839	14.428	15.631	1.066
10.846	13.886	15.147	1.067
10.853	14.19	15.685	1.051
10.861	14.021	15.52	1.063
10.868	13.929	14.95	1.067
10.875	13.816	15.168	1.069
10.882	13.588	15.142	1.056
10.889	13.817	15.203	1.066
10.896	13.538	15.183	1.095
10.903	13.277	15.235	1.083
10.911	12.972	15.494	1.147
10.918	13.179	15.783	1.077
10.925	12.851	15.134	1.087
10.932	12.794	15.29	1.083
10.939	12.397	15.585	1.069
10.946	11.961	14.971	1.085
10.954	12.248	15.716	1.089
10.961	12.387	15.381	1.094
10.968	12.18	15.418	1.101
10.975	11.8	15.103	1.069
10.982	11.8	15.379	1.097
10.989	11.829	15.457	1.113
10.996	11.776	15.738	1.098
11.004	11.858	15.775	1.125
11.011	11.463	15.647	1.133
11.018	11.193	15.551	1.116
11.025	11.423	15.962	1.124
11.032	11.338	15.62	1.116
11.039	10.979	15.551	1.103
11.046	11.243	15.577	1.093
11.054	10.817	15.672	1.124
11.061	10.75	15.352	1.135
11.068	10.333	14.809	1.075
11.075	10.591	15.305	1.1
11.082	10.633	15.258	1.097
11.089	10.579	15.205	1.102
11.097	10.75	15.31	1.112
11.104	10.631	15.163	1.082
11.111	10.905	15.02	1.108
11.118	11.106	14.985	1.095
11.125	11.513	14.783	1.122
11.132	11.909	14.696	1.092
11.139	11.739	14.149	1.081
11.147	12.434	14.059	1.101
11.154	12.682	13.92	1.112
11.161	13.073	13.879	1.123
11.168	13	13.537	1.105
11.175	13.153	13.929	1.091
11.182	13.251	13.44	1.076
11.189	13.897	13.601	1.105
11.197	14.548	13.731	1.114
11.204	14.244	12.913	1.096
11.211	14.741	12.901	1.106
11.218	15.097	13.69	1.146
11.225	15.209	12.888	1.14
11.232	15.757	12.878	1.105
11.24	15.793	12.515	1.114
11.247	15.889	12.707	1.112
11.254	16.055	12.64	1.113
11.261	16.97	12.792	1.163
11.268	16.686	12.447	1.101
11.275	16.935	12.479	1.106
11.282	17.475	12.312	1.12
11.29	17.79	12.109	1.141
11.297	17.835	12.369	1.137
11.304	17.634	12.458	1.138
11.311	18.267	12.536	1.144
11.318	18.386	12.222	1.174
11.325	18.488	12	1.136
11.332	18.828	12.642	1.181
11.34	19.302	12.251	1.159
11.347	20.164	12.227	1.203
11.354	20.184	12.035	1.196
11.361	20.869	12.121	1.209
11.368	20.949	12.078	1.208
11.375	20.892	11.759	1.213
11.383	21.458	12.103	1.229
11.39	21.903	11.941	1.206
11.397	21.895	11.903	1.249
11.404	21.95	11.907	1.229
11.411	22.011	11.964	1.259
11.418	22.859	11.617	1.214
11.425	23.003	11.878	1.299
11.433	22.64	12.212	1.242
11.44	22.416	11.759	1.252
11.447	22.866	11.952	1.253
11.454	22.257	11.933	1.209
11.461	23.44	12.8	1.28
11.468	21.967	12.047	1.211
11.475	23.05	12.484	1.234
11.483	22.707	12.45	1.251
11.49	21.639	12.016	1.206
11.497	22.481	12.303	1.237
11.504	22.202	12.715	1.244
11.511	22.554	12.747	1.225
11.518	21.849	12.903	1.218
11.526	22.164	13.178	1.242
11.533	22.278	13.153	1.212
11.54	22.126	13.002	1.215
11.547	21.679	13.588	1.244
11.554	21.831	13.209	1.204
11.561	21.33	13.403	1.185
11.568	20.418	13.748	1.177
11.576	20.438	13.826	1.178
11.583	19.656	13.621	1.152
11.59	19.066	13.253	1.124
11.597	18.935	13.839	1.129
11.604	18.191	14.072	1.143
11.611	18.321	14.065	1.144
11.618	17.88	13.686	1.124
11.626	17.485	14.266	1.124
11.633	17.477	14.149	1.118
11.64	16.44	14.13	1.109
11.647	17.447	14.342	1.111
11.654	16.072	14.317	1.13
11.661	15.565	14.15	1.077
11.669	15.792	14.405	1.086
11.676	16.133	15.04	1.12
11.683	15.878	14.666	1.075
11.69	15.781	15.135	1.091
11.697	15.077	14.843	1.099
11.704	14.795	15.163	1.081
11.711	14.443	14.89	1.082
11.719	13.632	14.602	1.063
11.726	13.96	15.479	1.068
11.733	13.669	15.295	1.082
11.74	13.238	15.12	1.068
11.747	13.135	15.439	1.077
11.754	12.742	15.305	1.049
11.761	12.703	15.401	1.084
11.769	12.674	16.129	1.069
11.776	12.339	16.049	1.094
11.783	11.868	15.748	1.06
11.79	11.607	15.727	1.05
11.797	11.703	16.002	1.048
11.804	11.462	16.4	1.047
11.812	10.974	16.763	1.033
11.819	11.147	16.179	1.043
11.826	11.079	16.65	1.073
11.833	10.815	16.162	1.043
11.84	10.634	16.544	1.066
11.847	10.761	17.088	1.08
11.854	10.32	16.335	1.05
11.862	10.311	16.796	1.038
11.869	10.355	16.297	1.036
11.876	10	17.013	1.076
11.883	10.131	16.822	1.06
11.89	9.986	16.724	1.076
11.897	9.826	17.102	1.058
11.904	9.648	16.785	1.051
11.912	9.978	17.248	1.071
11.919	9.751	16.949	1.045
11.926	9.809	17.064	1.063
11.933	9.697	17.19	1.086
11.94	9.617	17.498	1.062
11.947	9.743	17.168	1.076
11.955	9.537	17.93	1.063
11.962	9.678	17.208	1.068
11.969	9.515	17.19	1.075
11.976	9.413	17.287	1.046
11.983	9.074	17.432	1.046
11.99	9.557	17.558	1.087
11.997	9.394	17.541	1.085
12.005	9.205	17.999	1.074
12.012	9.366	17.397	1.058
12.019	9.278	17.361	1.049
12.026	9.174	17.743	1.053
12.033	9.255	17.471	1.043
12.04	8.796	17.194	1.047
12.047	9.166	17.337	1.05
12.055	9.428	17.572	1.065
12.062	9.303	17.649	1.056
12.069	9.224	17.434	1.045
12.076	9.168	17.573	1.036
12.083	9.148	18.123	1.036
12.09	9.584	17.803	1.071
12.097	9.413	17.261	1.029
12.105	9.804	17.535	1.063
12.112	9.241	17.395	1.025
12.119	9.315	17.367	1.05
12.126	9.198	17.333	1.017
12.133	9.463	17.594	1.049
12.14	9.816	17.249	1.047
12.148	9.851	17.586	1.063
12.155	9.801	17.472	1.268
12.162	9.536	17.352	1.059
12.169	9.777	17.406	1.062
12.176	9.823	18.144	1.087
12.183	9.826	17.715	1.063
12.19	9.963	17.391	1.071
12.198	9.73	17.593	1.065
12.205	9.64	17.113	1.04
12.212	9.524	17.356	1.077
12.219	9.612	17.397	1.086
12.226	9.568	17.265	1.037
12.233	9.411	17.391	1.05
12.24	9.512	17.489	1.048
12.248	9.854	17.248	1.045
12.255	9.362	17.104	1.071
12.262	9.254	16.708	1.04
12.269	9.559	17.214	1.025
12.276	9.143	16.923	1.032
12.283	9.335	16.968	1.054
12.291	9.357	17.719	1.077
12.298	9.525	17.301	1.097
12.305	9.409	17.019	1.021
12.312	9.379	17.347	1.052
12.319	9.45	16.897	1.011
12.326	9.353	17.074	1.062
12.333	9.021	16.571	1.009
12.341	9.548	16.953	1.02
12.348	9.298	16.74	1.044
12.355	9.478	16.508	1.007
12.362	9.314	16.456	1.01
12.369	9.341	16.771	1.025
12.376	9.631	16.711	1.024
12.383	9.893	16.806	1.039
12.391	9.567	16.442	1.012
12.398	9.72	16.098	1.016
12.405	9.721	16.361	1.028
12.412	9.821	16.63	1.033
12.419	9.687	16.961	1.027
12.426	9.641	16.59	1.052
12.434	9.395	16.455	1.03
12.441	9.676	16.921	1.059
12.448	9.421	16.404	1.03
12.455	9.725	16.766	1.043
12.462	9.79	16.298	1.026
12.469	9.391	16.293	1.037
12.476	9.486	16.453	1.065
12.484	9.483	16.958	1.066
12.491	9.271	16.444	1.061
12.498	9.616	17.072	1.095
12.505	9.39	16.87	1.065
12.512	9.737	17.189	1.105
12.519	9.514	17.506	1.089
12.526	9.279	16.107	1.053
12.534	9.297	17.117	1.099
12.541	9.415	17.084	1.084
12.548	9.162	16.557	1.095
12.555	9.177	17.288	1.102
12.562	9.032	16.592	1.081
12.569	8.862	16.585	1.065
12.577	9.147	16.955	1.099
12.584	9.401	17.337	1.114
12.591	9.219	17.275	1.087
12.598	9.069	16.911	1.118
12.605	8.934	16.897	1.062
12.612	9.104	16.603	1.103
12.619	8.95	16.754	1.058
12.627	9.019	16.472	1.064
12.634	8.586	16.619	1.053
12.641	8.959	16.796	1.074
12.648	8.979	16.661	1.058
12.655	8.788	16.794	1.068
12.662	8.901	16.431	1.065
12.669	8.895	16.63	1.078
12.677	8.864	16.23	1.068
12.684	8.81	16.779	1.08
12.691	9.096	16.546	1.078
12.698	8.88	16.451	1.054
12.705	9.084	16.335	1.086
12.712	9.128	16.084	1.065
12.72	9.014	16.386	1.071
12.727	8.688	15.593	1.024
12.734	9.274	16.126	1.05
12.741	9.381	15.982	1.073
12.748	9.266	15.78	1.047
12.755	9.176	15.996	1.079
12.762	9.012	15.516	1.073
12.77	9.261	15.838	1.07
12.777	9.584	16.082	1.074
12.784	9.432	15.574	1.069
12.791	9.443	15.589	1.055
12.798	9.44	15.669	1.084
12.805	9.459	15.468	1.054
12.812	10.002	15.73	1.079
12.82	9.854	15.589	1.092
12.827	9.781	15.423	1.056
12.834	9.814	15.486	1.053
12.841	9.761	15.012	1.04
12.848	9.688	14.871	1.019
12.855	9.946	15.168	1.035
12.863	9.717	15.029	1.028
12.87	10.274	14.784	1.049
12.877	10.031	15.361	1.046
12.884	10.237	14.732	1.045
12.891	10.14	14.233	1.041
12.898	10.381	14.524	1.073
12.905	10.274	14.148	1.037
12.913	10.187	14.221	1.017
12.92	10.628	14.219	1.027
12.927	10.443	14.195	1.03
12.934	10.008	13.659	1.02
12.941	10.179	13.7	1.027
12.948	10.375	13.767	1.047
12.955	10.152	13.579	1.014
12.963	10.443	13.393	1.007
12.97	10.627	13.5	1.037
12.977	10.124	12.975	0.988
12.984	10.018	12.848	1.026
12.991	10.363	12.564	0.998
12.998	10.862	12.955	1.026
13.006	11.369	13.06	1.063
13.013	11.394	12.681	1.006
13.02	11.331	12.41	1.013
13.027	11.728	12.376	1.018
13.034	12.411	12.645	1.024
13.041	12.934	12.757	1.074
13.048	13.129	12.117	1.035
13.056	13.555	11.936	1.064
13.063	14.114	12.076	1.089
13.07	14.574	11.808	1.079
13.077	15.413	11.865	1.09
13.084	16.192	12.063	1.136
13.091	16.916	12.043	1.159
13.098	16.726	11.035	1.119
13.106	17.022	11.135	1.131
13.113	18.129	11.056	1.139
13.12	18.074	10.955	1.17
13.127	18.407	11.225	1.176
13.134	18.794	11.002	1.188
13.141	19.331	11.56	1.177
13.149	19.628	11.167	1.176
13.156	19.234	10.81	1.188
13.163	19.874	11.242	1.23
13.17	19.669	11.13	1.174
13.177	20.189	11.324	1.223
13.184	20.05	11.41	1.234
13.191	20.201	11.323	1.204
13.199	20.206	11.772	1.207
13.206	20.684	12.034	1.198
13.213	19.871	12.314	1.221
13.22	19.827	11.925	1.221
13.227	19.309	11.933	1.188
13.234	19.353	12.215	1.197
13.241	19.633	12.276	1.211
13.249	18.85	11.961	1.19
13.256	18.635	12.206	1.196
13.263	18.294	12.816	1.189
13.27	17.845	12.539	1.158
13.277	17.012	12.107	1.139
13.284	17.287	12.524	1.13
13.292	16.75	12.34	1.095
13.299	16.683	12.975	1.123
13.306	16.421	12.751	1.095
13.313	16.068	13.008	1.105
13.32	15.833	13.227	1.14
13.327	15.609	13.49	1.12
13.334	15.399	13.648	1.083
13.342	14.335	13.065	1.043
13.349	14.468	13.514	1.072
13.356	14.568	13.857	1.076
13.363	13.911	13.907	1.065
13.37	13.814	13.563	1.035
13.377	13.505	13.755	1.034
13.384	14.212	13.768	1.051
13.392	13.646	14.128	1.064
13.399	13.339	14.122	1.016
13.406	13.014	13.619	1.014
13.413	13.193	14.079	1.044
13.42	13.198	13.981	1.021
13.427	13.208	14.772	1.007
13.435	12.832	14.053	1.008
13.442	12.718	13.93	0.992
13.449	12.838	14.281	1.002
13.456	13.135	14.4	1.043
13.463	13.02	14.354	1.039
13.47	13.394	14.49	1.034
13.477	12.769	14.294	1.005
13.485	13.068	13.924	1.038
13.492	13.069	14.589	1.035
13.499	13.347	14.58	1.072
13.506	12.963	14.211	1.057
13.513	12.922	14.313	1.035
13.52	12.325	14.389	1.029
13.527	13.69	14.94	1.068
13.535	13.387	15.246	1.059
13.542	12.771	14.326	1.027
13.549	12.611	14.535	1.057
13.556	12.573	14.402	1.023
13.563	12.797	14.942	1.046
13.57	12.764	14.839	1.044
13.578	12.407	14.765	1.007
13.585	12.545	14.242	1.025
13.592	12.44	14.344	1.05
13.599	11.983	14.9	1.026
13.606	12.52	14.938	1.034
13.613	12.143	14.855	1.039
13.62	12.159	15.206	1.059
13.628	12.002	14.775	1.039
13.635	12.31	15.253	1.049
13.642	11.687	14.75	1.043
13.649	12.077	15.125	1.038
13.656	11.921	15.01	1.063
13.663	11.714	14.55	1.012
13.67	11.614	14.957	1.032
13.678	11.846	15.216	1.051
13.685	11.518	15.11	1.041
13.692	11.129	14.753	1.009
13.699	11.67	15.619	1.054
13.706	11.379	15.032	1.035
13.713	11.471	15.275	1.057
13.721	11.338	15.131	1.048
13.728	11.195	14.978	1.043
13.735	10.965	15.004	1.052
13.742	10.661	15.504	1.028
13.749	11.02	15.516	1.037
13.756	10.918	15.25	1.031
13.763	10.956	15.26	1.045
13.771	10.749	14.781	1.062
13.778	10.609	15.004	1.034
13.785	10.483	14.98	1.001
13.792	10.632	15.143	1.022
13.799	10.708	15.131	1.064
13.806	10.265	15.332	1.016
13.813	10.3	15.155	1.021
13.821	10.113	15.072	1.023
13.828	10.29	15.09	1.011
13.835	10.474	15.156	1.025
13.842	10.616	15.832	1.052
13.849	10.046	14.756	0.99
13.856	10.139	15.271	1.033
13.864	10.24	15.31	1.026
13.871	10.104	15.324	1.021
13.878	9.972	15.381	1.014
13.885	10.305	15.656	1.041
13.892	9.891	15.711	1.017
13.899	10.163	15.515	1.038
13.906	10.213	15.682	1.045
13.914	9.69	15.43	1.026
13.921	10.076	15.474	1.021
13.928	10.034	15.91	1.034
13.935	9.935	15.656	1.019
13.942	9.723	15.55	1.029
13.949	9.999	15.323	1.009
13.956	9.775	15.42	1.045
13.964	9.779	16.074	1.006
13.971	9.823	15.214	1.012
13.978	9.769	16.047	1.03
13.985	9.46	15.808	1.028
13.992	9.671	16.079	1.038
13.999	9.594	15.58	1.009
14.007	9.784	15.591	1.018
14.014	9.86	15.55	1.005
14.021	9.842	15.854	1.001
14.028	9.827	15.933	1.025
14.035	9.734	15.237	1.025
14.042	9.704	15.793	1.033
14.049	9.526	15.186	1.022
14.057	9.875	16.219	1.036
14.064	9.505	16.165	1.04
14.071	9.597	15.529	1.024
14.078	9.55	15.58	1.019
14.085	9.866	15.948	1.067
14.092	9.894	15.265	1.004
14.099	9.653	15.874	1.033
14.107	9.676	15.781	1.03
14.114	9.512	15.124	1.022
14.121	9.314	17.225	1.014
14.128	9.716	15.613	1.055
14.135	9.794	15.938	1.029
14.142	9.565	15.548	1.037
14.15	9.096	15.164	1.007
14.157	9.641	15.673	1.029
14.164	9.599	15.912	1.054
14.171	9.456	15.576	1.045
14.178	9.7	15.842	1.035
14.185	9.608	15.757	1.052
14.192	9.462	15.551	1.014
14.2	9.282	15.702	1.033
14.207	9.848	15.817	1.068
14.214	9.202	15.396	1.011
14.221	9.113	15.5	1.023
14.228	9.348	15.523	1.056
14.235	9.158	15.72	1.045
14.242	9.233	15.463	1.021
14.25	9.338	15.986	1.024
14.257	9.136	15.733	1.058
14.264	9.205	15.9	1.051
14.271	9.087	15.551	1.052
14.278	8.976	16.212	1.06
14.285	9.414	16.165	1.071
[truncated: 502 more rows]

## Sheet: 16RM
Distance from commissure [mm]	Mg/Ca [mmol/mol]	Na/Ca [mmol/mol]	Sr/Ca [mmol/mol]
-1.907e-11	25.327	3.902	1.599
0.007	25.898	5.934	1.614
0.014	30.889	8.189	1.569
0.021	34.205	9.14	1.55
0.029	31.362	9.345	1.496
0.036	33.538	9.631	1.603
0.043	32.656	9.661	1.503
0.05	34.296	9.964	1.528
0.057	33.066	9.094	1.456
0.064	35.661	9.815	1.552
0.072	34.667	9.923	1.546
0.079	36.003	9.787	1.553
0.086	35.095	9.86	1.589
0.093	36.123	10.029	1.544
0.1	35.371	10.033	1.552
0.107	35.167	11.634	1.554
0.114	35.303	10.074	1.559
0.122	34.81	10.117	1.57
0.129	35.209	9.903	1.565
0.136	36.127	10.152	1.609
0.143	33.686	10.051	1.522
0.15	34.102	10.314	1.602
0.157	35.449	10.94	1.609
0.164	34.208	11.13	1.55
0.172	34.597	11.043	1.558
0.179	34.715	11.233	1.595
0.186	34.506	11.032	1.567
0.193	34.123	11.136	1.575
0.2	33.532	11.213	1.557
0.207	33.386	11.56	1.568
0.215	32.793	11.618	1.558
0.222	34.486	12.483	1.574
0.229	31.941	11.65	1.522
0.236	32.189	12.503	1.62
0.243	33.177	12.499	1.58
0.25	32.353	12.508	1.559
0.257	31.418	12.338	1.567
0.265	31.642	12.942	1.562
0.272	30.353	13.336	1.579
0.279	30.193	13.228	1.517
0.286	31.169	13.721	1.599
0.293	29.249	12.841	1.422
0.3	29.188	14.095	1.497
0.307	29.399	14.451	1.549
0.315	28.623	14.608	1.538
0.322	27.679	14.52	1.502
0.329	27.582	14.458	1.499
0.336	26.48	14.689	1.491
0.343	26.325	14.963	1.494
0.35	25.906	15.004	1.509
0.357	25.626	15.231	1.54
0.365	25.851	15.586	1.511
0.372	24.473	15.167	1.475
0.379	24.504	15.482	1.484
0.386	24.432	16.186	1.462
0.393	23.817	16.308	1.452
0.4	23.567	16.132	1.437
0.408	23.195	16.453	1.467
0.415	21.518	15.955	1.396
0.422	22.408	16.115	1.463
0.429	22.337	16.456	1.417
0.436	22.355	17.021	1.435
0.443	20.929	16.376	1.393
0.45	20.807	16.312	1.386
0.458	20.586	16.083	1.417
0.465	19.882	16.163	1.358
0.472	19.403	16.192	1.336
0.479	19.599	16.059	1.378
0.486	19.192	16.068	1.412
0.493	19.043	16.03	1.342
0.5	19.043	16.427	1.384
0.508	17.91	16.76	1.329
0.515	17.799	16.531	1.392
0.522	17.898	16.516	1.288
0.529	17.554	16.295	1.332
0.536	17.362	16.689	1.328
0.543	16.98	16.046	1.301
0.551	17.276	16.416	1.317
0.558	18	16.835	1.306
0.565	17.599	16.802	1.342
0.572	16.667	16.333	1.293
0.579	16.327	15.982	1.287
0.586	16.695	16.49	1.308
0.593	15.937	16.117	1.259
0.601	16.046	16.186	1.305
0.608	15.883	16.247	1.314
0.615	16.008	16.414	1.267
0.622	15.329	16.006	1.247
0.629	16.042	16.487	1.328
0.636	15.489	15.931	1.261
0.643	16.022	15.647	1.27
0.651	15.609	15.798	1.3
0.658	15.571	15.581	1.257
0.665	15.792	15.652	1.257
0.672	15.776	15.066	1.246
0.679	15.275	15.007	1.232
0.686	15.434	15.205	1.262
0.694	15.71	14.915	1.258
0.701	15.816	14.826	1.222
0.708	16.097	15.062	1.247
0.715	16.111	14.736	1.268
0.722	15.879	14.81	1.251
0.729	16.084	14.837	1.249
0.736	16.229	14.505	1.253
0.744	16.803	14.857	1.293
0.751	16.891	14.666	1.265
0.758	16.54	14.724	1.233
0.765	16.702	14.518	1.272
0.772	16.914	14.524	1.268
0.779	16.747	14.268	1.271
0.786	16.774	14.008	1.252
0.794	16.594	13.92	1.255
0.801	16.626	14.542	1.263
0.808	16.35	13.797	1.217
0.815	16.615	14.152	1.264
0.822	16.548	13.978	1.283
0.829	16.841	13.543	1.228
0.837	17.433	13.574	1.278
0.844	16.905	13.775	1.262
0.851	17.822	14.259	1.295
0.858	17.309	13.458	1.286
0.865	17.267	13.353	1.267
0.872	17.352	13.201	1.3
0.879	17.696	13.476	1.285
0.887	17.711	14.393	1.281
0.894	18.376	13.287	1.304
0.901	18.077	13.38	1.278
0.908	18.112	13.469	1.284
0.915	19.343	13.231	1.307
0.922	18.371	13.148	1.308
0.929	19.065	13.517	1.308
0.937	18.457	13.131	1.297
0.944	18.935	13.515	1.317
0.951	18.826	13.711	1.337
0.958	19.179	13.288	1.311
0.965	19.331	13.458	1.306
0.972	19.581	13.27	1.293
0.98	19.814	13.37	1.327
0.987	19.203	13.499	1.341
0.994	20.047	13.472	1.388
1.001	19.743	13.062	1.304
1.008	19.472	13.304	1.344
1.015	20.066	13.117	1.334
1.022	20.395	13.72	1.391
1.03	19.822	13.352	1.333
1.037	20.006	13.096	1.326
1.044	20.166	13.553	1.364
1.051	20.242	13.365	1.345
1.058	19.939	13.361	1.338
1.065	20.606	13.48	1.332
1.072	19.731	13.291	1.325
1.08	19.705	13.312	1.327
1.087	19.97	13.101	1.307
1.094	20.556	14.099	1.404
1.101	19.927	13.4	1.303
1.108	18.471	12.508	1.248
1.115	20.059	13.697	1.355
1.123	20.024	13.441	1.323
1.13	19.727	13.61	1.332
1.137	19.783	13.475	1.312
1.144	20.007	13.792	1.354
1.151	20.209	13.738	1.312
1.158	21.848	13.323	1.366
1.165	19.567	14.364	1.312
1.173	19.249	13.982	1.286
1.18	19.435	14.557	1.333
1.187	22.092	14.109	1.35
1.194	19.336	14.229	1.342
1.201	19.539	13.951	1.319
1.208	20.567	14.35	1.326
1.215	19.12	14.243	1.345
1.223	19.235	14.339	1.356
1.23	19.526	14.263	1.33
1.237	18.978	14.426	1.326
1.244	19.158	14.528	1.324
1.251	18.775	14.464	1.333
1.258	18.133	14.941	1.272
1.266	18.409	14.142	1.285
1.273	19.18	14.549	1.299
1.28	18.303	14.366	1.288
1.287	18.037	14.49	1.289
1.294	17.798	14.568	1.256
1.301	18.376	14.852	1.386
1.308	17.83	14.513	1.322
1.316	17.379	14.682	1.258
1.323	17.725	14.567	1.346
1.33	16.918	14.637	1.291
1.337	17.461	15.65	1.385
1.344	17.405	15.626	1.421
1.351	16.198	14.543	1.324
1.358	16.96	15.125	1.317
1.366	15.571	14.632	1.275
1.373	15.667	14.394	1.245
1.38	17.753	15.528	1.401
1.387	16.728	16.336	1.321
1.394	16.473	15.11	1.297
1.401	15.921	15.615	1.318
1.409	16.189	15.797	1.267
1.416	15.893	15.511	1.269
1.423	16.472	16.405	1.302
1.43	15.603	15.095	1.233
1.437	15.421	14.599	1.241
1.444	15.381	15.424	1.248
1.451	15.85	15.444	1.288
1.459	15.291	15.346	1.251
1.466	15.758	15.447	1.28
1.473	14.942	15.442	1.24
1.48	14.83	15.185	1.349
1.487	14.416	14.955	1.242
1.494	15.336	15.963	1.313
1.501	14.639	15.544	1.281
1.509	14.665	15.651	1.282
1.516	14.244	15.645	1.236
1.523	15.12	15.803	1.27
1.53	14.752	15.962	1.326
1.537	15.384	16.075	1.346
1.544	14.95	15.7	1.237
1.552	15.01	16.107	1.287
1.559	14.937	16.405	1.288
1.566	16.032	16.507	1.3
1.573	14.001	15.239	1.179
1.58	15.386	16.183	1.257
1.587	14.78	15.846	1.267
1.594	14.884	16.031	1.25
1.602	14.257	15.514	1.22
1.609	14.987	16.82	1.305
1.616	14.071	16.441	1.232
1.623	14.716	15.666	1.341
1.63	14.778	16.389	1.32
1.637	15.041	16.446	1.279
1.644	14.708	17.266	1.346
1.652	15.085	16.415	1.298
1.659	14.433	16.411	1.323
1.666	15.113	16.827	1.333
1.673	15.426	17.154	1.283
1.68	15.398	17.117	1.355
1.687	15.665	16.702	1.279
1.695	14.365	16.676	1.252
1.702	14.512	15.841	1.242
1.709	14.519	17.046	1.272
1.716	15.345	16.612	1.226
1.723	14.558	16.471	1.258
1.73	14.571	16.999	1.299
1.737	14.8	17.084	1.333
1.745	15.632	16.618	1.307
1.752	14.603	16.635	1.25
1.759	14.984	17.406	1.294
1.766	14.428	16.274	1.289
1.773	14.72	16.859	1.344
1.78	14.649	16.289	1.273
1.787	14.963	16.804	1.313
1.795	14.735	17.177	1.282
1.802	14.859	16.488	1.282
1.809	14.274	16.164	1.251
1.816	14.695	16.593	1.297
1.823	14.754	16.727	1.263
1.83	14.853	17.356	1.299
1.838	15.207	19.181	1.32
1.845	15.022	16.879	1.29
1.852	14.613	16.993	1.306
1.859	15.4	17.085	1.29
1.866	15.208	17.11	1.281
1.873	15.138	16.992	1.382
1.88	14.47	16.708	1.277
1.888	14.678	16.637	1.283
1.895	14.398	16.718	1.287
1.902	14.873	17.089	1.302
1.909	15.04	17.147	1.304
1.916	14.723	16.189	1.294
1.923	14.104	16.2	1.246
1.93	14.47	16.904	1.306
1.938	14.094	16.413	1.244
1.945	14.356	16.684	1.314
1.952	15.511	17.198	1.489
1.959	14.23	16.259	1.246
1.966	13.194	14.805	1.142
1.973	14.194	16.119	1.271
1.98	14.355	16.705	1.3
1.988	14.129	16.952	1.256
1.995	13.827	16.209	1.245
2.002	14.031	17.269	1.236
2.009	14.132	16.197	1.311
2.016	14.326	16.563	1.282
2.023	13.315	15.886	1.193
2.031	14.635	17.411	1.309
2.038	14.279	16.692	1.339
2.045	14.091	16.038	1.239
2.052	14.71	17.057	1.242
2.059	14.712	17.009	1.294
2.066	14.038	17.08	1.311
2.073	14.98	16.636	1.297
2.081	14.199	16.866	1.349
2.088	14.623	16.996	1.331
2.095	13.983	16.566	1.299
2.102	15.061	18.727	1.28
2.109	14.561	16.355	1.298
2.116	15.402	17.189	1.307
2.123	14.128	15.745	1.27
2.131	14.348	16.271	1.259
2.138	13.931	16.494	1.272
2.145	13.575	15.441	1.225
2.152	13.757	15.632	1.251
2.159	14.263	16.554	1.252
2.166	14.138	15.884	1.248
2.174	16.38	15.507	1.244
2.181	14.172	15.645	1.269
2.188	13.34	15.502	1.226
2.195	13.599	15.142	1.225
2.202	13.751	15.585	1.207
2.209	13.717	15.388	1.238
2.216	13.916	15.959	1.259
2.224	13.577	15.45	1.274
2.231	13.766	15.974	1.273
2.238	14.583	16.411	1.291
2.245	13.249	15.187	1.178
2.252	13.514	15.566	1.197
2.259	14.376	16.795	1.27
2.267	13.714	16.921	1.281
2.274	13.143	16.454	1.238
2.281	13.62	17.222	1.279
2.288	13.613	17.248	1.322
2.295	12.703	16.944	1.212
2.302	13.445	17.169	1.226
2.309	13.759	17.824	1.259
2.317	13.554	17.337	1.242
2.324	13.456	18.31	1.267
2.331	13.316	18.076	1.267
2.338	13.267	18.426	1.263
2.345	13.288	18.48	1.249
2.352	12.953	18.569	1.247
2.359	13.505	18.489	1.277
2.367	13.165	18.748	1.27
2.374	12.922	18.468	1.255
2.381	13.819	19.977	1.312
2.388	13.127	19.168	1.253
2.395	12.747	18.576	1.204
2.402	12.915	19.155	1.278
2.409	12.804	19.477	1.253
2.417	12.805	20.096	1.254
2.424	12.452	19.815	1.254
2.431	12.432	19.744	1.263
2.438	12.541	20.956	1.278
2.445	11.935	20.679	1.242
2.452	12.046	20.554	1.297
2.46	12.101	20.598	1.257
2.467	12.468	21.169	1.325
2.474	11.732	20.564	1.274
2.481	11.843	20.861	1.272
2.488	11.965	20.556	1.267
2.495	11.736	21.013	1.291
2.502	11.905	21.052	1.277
2.51	11.561	21.064	1.3
2.517	11.614	21.165	1.291
2.524	11.548	21.094	1.261
2.531	11.643	20.72	1.265
2.538	11.741	21.158	1.267
2.545	12.159	21.095	1.271
2.552	11.637	21.033	1.26
2.56	11.756	20.566	1.261
2.567	12.033	20.639	1.269
2.574	12.011	20.194	1.244
2.581	12.037	20.441	1.245
2.588	12.182	20.596	1.262
2.595	12.058	19.879	1.225
2.603	12.387	20.012	1.248
2.61	12.06	19.802	1.259
2.617	12.001	19.499	1.234
2.624	12.124	19.185	1.225
2.631	12.028	18.952	1.22
2.638	12.031	19.206	1.261
2.645	11.679	18.679	1.213
2.653	11.767	18.225	1.222
2.66	12.059	18.343	1.22
2.667	11.966	17.959	1.201
2.674	12.414	18.103	1.216
2.681	12.18	17.352	1.187
2.688	12.362	17.378	1.203
2.695	12.716	16.682	1.158
2.703	13.72	16.293	1.198
2.71	14.26	15.923	1.222
2.717	14.784	15.548	1.215
2.724	15.801	15.203	1.212
2.731	16.331	14.793	1.23
2.738	16.983	15.054	1.232
2.746	17.878	14.716	1.247
2.753	17.571	14.28	1.254
2.76	17.968	14.823	1.24
2.767	18.758	14.687	1.275
2.774	18.822	14.644	1.269
2.781	18.333	14.215	1.246
2.788	18.697	14.684	1.253
2.796	18.884	14.356	1.276
2.803	19.193	14.262	1.284
2.81	19.779	14.264	1.266
2.817	19.373	14.146	1.294
2.824	19.502	14.594	1.315
2.831	20.669	14.57	1.326
2.838	20.203	14.443	1.302
2.846	20.424	14.491	1.309
2.853	21.573	14.573	1.37
2.86	21.25	14.628	1.345
2.867	21.619	14.397	1.344
2.874	21.664	14.356	1.348
2.881	21.96	14.194	1.364
2.889	21.961	13.977	1.332
2.896	22.919	13.945	1.37
2.903	23.301	13.856	1.39
2.91	23.379	14.017	1.405
2.917	23.893	13.67	1.373
2.924	24.363	13.834	1.371
2.931	24.771	13.809	1.412
2.939	24.921	13.419	1.415
2.946	24.724	13.417	1.41
2.953	26.112	13.784	1.45
2.96	25.79	13.313	1.419
2.967	25.838	13.191	1.449
2.974	26.395	13.346	1.452
2.981	26.396	12.769	1.459
2.989	27.31	12.975	1.519
2.996	27.432	12.987	1.484
3.003	27.739	13.178	1.482
3.01	27.476	12.515	1.504
3.017	27.781	12.832	1.469
3.024	27.918	13.148	1.5
3.032	28.876	12.851	1.538
3.039	30.107	13.347	1.555
3.046	29.501	12.854	1.532
3.053	29.602	13.291	1.533
3.06	28.652	12.996	1.499
3.067	30.106	13.131	1.512
3.074	29.705	13.31	1.578
3.082	29.736	13.187	1.563
3.089	29.634	13.352	1.564
3.096	29.447	13.781	1.55
3.103	29.431	14.011	1.559
3.11	29.446	14.12	1.573
3.117	29.898	14.474	1.562
3.124	28.273	15.153	1.532
3.132	27.981	14.467	1.503
3.139	27.964	15.567	1.523
3.146	27.44	15.317	1.524
3.153	28.215	15.876	1.549
3.16	26.595	15.727	1.458
3.167	26.29	16.124	1.504
3.175	26.243	16.315	1.478
3.182	26.089	16.874	1.483
3.189	24.796	17.309	1.537
3.196	24.324	17.189	1.461
3.203	24.144	17.291	1.47
3.21	24.004	20.114	1.44
3.217	23.313	17.991	1.419
3.225	23.204	18.687	1.437
3.232	23.1	18.514	1.416
3.239	22.435	18.165	1.384
3.246	22.338	18.492	1.383
3.253	21.237	18.39	1.386
3.26	21.047	18.631	1.358
3.267	21.256	19.393	1.404
3.275	20.438	19.222	1.372
3.282	20.632	19.502	1.401
3.289	20.19	19.262	1.395
3.296	19.874	19.506	1.346
3.303	19.678	19.688	1.381
3.31	19.201	19.514	1.353
3.318	18.944	19.586	1.322
3.325	18.453	19.346	1.314
3.332	18.585	20.033	1.347
3.339	18.596	19.853	1.302
3.346	18.95	19.971	1.319
3.353	18.079	20.573	1.33
3.36	17.771	19.911	1.307
3.368	17.922	20.548	1.301
3.375	17.649	19.922	1.293
3.382	17.17	19.876	1.318
3.389	17.217	20.12	1.347
3.396	16.733	20.012	1.271
3.403	17.219	20.344	1.285
3.41	16.858	20.483	1.277
3.418	16.955	20.407	1.298
3.425	16.167	19.642	1.25
3.432	16.396	20.027	1.251
3.439	16.157	20.38	1.262
3.446	16.483	20.48	1.277
3.453	16.438	20.787	1.259
3.461	16.307	20.773	1.28
3.468	15.416	20.378	1.237
3.475	15.846	20.268	1.293
3.482	15.507	20.293	1.23
3.489	15.617	21.261	1.257
3.496	15.879	20.492	1.247
3.503	15.839	20.212	1.259
3.511	15.227	21.014	1.227
3.518	15.604	20.716	1.252
3.525	15.129	20.641	1.224
3.532	15.275	20.885	1.259
3.539	15.109	20.158	1.225
3.546	14.803	20.331	1.211
3.553	14.679	20.209	1.206
3.561	14.834	20.17	1.208
3.568	15.073	20.432	1.244
3.575	14.706	19.768	1.206
3.582	15.604	20.131	1.23
3.589	14.847	20.262	1.218
3.596	14.782	20.474	1.256
3.604	14.527	20.012	1.201
3.611	14.378	20.096	1.224
3.618	14.231	20.415	1.214
3.625	14.624	19.92	1.211
3.632	13.593	19.862	1.196
3.639	14.316	20.671	1.221
3.646	14.231	20.582	1.216
3.654	14.225	20.519	1.239
3.661	13.903	20.159	1.191
3.668	13.926	19.8	1.206
3.675	13.937	20.484	1.207
3.682	14.046	20.604	1.212
3.689	13.705	20.46	1.18
3.696	13.752	20.475	1.223
3.704	13.532	20.39	1.207
3.711	13.518	20.093	1.188
3.718	14.055	20.686	1.22
3.725	13.666	21.065	1.208
3.732	13.549	20.313	1.2
3.739	13.765	20.823	1.179
3.747	13.457	20.265	1.191
3.754	13.593	20.839	1.2
3.761	13.641	20.08	1.209
3.768	13.422	20.637	1.211
3.775	13.556	20.582	1.181
3.782	13.187	20.122	1.19
3.789	13.694	20.936	1.201
3.797	13.428	20.999	1.211
3.804	13.424	20.963	1.187
3.811	13.544	20.002	1.195
3.818	12.997	19.508	1.2
3.825	13.391	20.194	1.159
3.832	13.027	19.715	1.188
3.839	13.013	20.984	1.136
3.847	13.267	20.532	1.204
3.854	12.845	20.086	1.163
3.861	13.222	20.549	1.182
3.868	13.037	20.642	1.168
3.875	13.225	20.399	1.173
3.882	13.031	20.619	1.187
3.89	13.143	20.518	1.201
3.897	13.251	20.377	1.167
3.904	13.346	20.722	1.177
3.911	12.91	19.94	1.174
3.918	13.057	20.265	1.177
3.925	13.149	21.122	1.163
3.932	13.32	21.005	1.2
3.94	12.862	20.418	1.209
3.947	13.032	20.281	1.168
3.954	13.082	20.631	1.164
3.961	13.281	20.003	1.161
3.968	12.926	20.63	1.209
3.975	13.144	20.397	1.168
3.982	12.957	20.181	1.157
3.99	13.079	20.312	1.184
3.997	12.842	19.856	1.142
4.004	12.769	19.836	1.162
4.011	12.639	19.856	1.152
4.018	13.178	20.091	1.164
4.025	13.107	21.167	1.177
4.032	12.911	19.708	1.157
4.04	12.789	19.564	1.159
4.047	13.034	20.265	1.18
4.054	12.916	19.622	1.144
4.061	13.142	20.198	1.192
4.068	13.017	20.012	1.155
4.075	12.337	19.428	1.128
4.083	12.646	19.799	1.152
4.09	12.458	19.465	1.147
4.097	12.839	19.439	1.166
4.104	12.649	19.152	1.151
4.111	13.089	19.467	1.192
4.118	13.774	19.741	1.183
4.125	13.168	19.486	1.16
4.133	12.394	19.022	1.135
4.14	13.039	20.221	1.166
4.147	12.542	18.57	1.147
4.154	12.607	18.916	1.131
4.161	12.661	19.322	1.176
4.168	12.33	18.795	1.116
4.175	12.255	19.317	1.12
4.183	12.337	19.111	1.141
4.19	13.028	18.852	1.171
4.197	12.661	19.11	1.159
4.204	11.808	19.086	1.135
4.211	12.913	19.206	1.173
4.218	12.433	18.834	1.141
4.226	12.451	18.994	1.137
4.233	12.265	19.642	1.123
4.24	11.924	18.734	1.116
4.247	12.483	18.646	1.144
4.254	12.212	18.531	1.153
4.261	12.299	18.483	1.114
4.268	12.186	18.165	1.119
4.276	12.098	18.21	1.111
4.283	12.357	18.713	1.135
4.29	12.468	19.956	1.151
4.297	12.477	18.477	1.145
4.304	12.129	19.209	1.138
4.311	11.993	18.331	1.13
4.318	12.294	18.682	1.126
4.326	12.226	18.287	1.155
4.333	12.214	18.314	1.14
4.34	11.794	17.673	1.111
4.347	11.878	17.995	1.103
4.354	12.232	18.235	1.126
4.361	12.101	18.14	1.16
4.369	12.779	19.246	1.124
4.376	12.29	19.277	1.122
4.383	12.124	18.255	1.137
4.39	11.891	18.855	1.104
4.397	12.206	18.391	1.128
4.404	12.365	18.486	1.14
4.411	11.944	17.8	1.106
4.419	12.394	18.884	1.129
4.426	12.071	18.532	1.138
4.433	12.182	18.451	1.154
4.44	11.845	17.882	1.134
4.447	12.081	18.634	1.147
4.454	11.8	18.328	1.205
4.461	12.139	18.298	1.147
4.469	12.132	18.605	1.154
4.476	11.957	18.878	1.176
4.483	12.25	18.627	1.163
4.49	12.126	19.072	1.14
4.497	12.268	18.978	1.17
4.504	12.392	18.414	1.132
4.512	12.419	19.492	1.167
4.519	12.044	18.618	1.136
4.526	11.941	18.531	1.125
4.533	12.177	18.849	1.142
4.54	12.064	19.464	1.152
4.547	12.466	19.501	1.143
4.554	12.335	19.242	1.178
4.562	12.093	19.589	1.174
4.569	13.147	18.998	1.124
4.576	12.123	18.947	1.161
4.583	12.238	19.399	1.161
4.59	12.268	18.874	1.155
4.597	12.229	18.713	1.148
4.604	12.293	19.103	1.173
4.612	12.257	19.473	1.152
4.619	11.807	19.062	1.111
4.626	12.448	19.315	1.163
4.633	12.242	19.335	1.161
4.64	12.195	18.979	1.171
4.647	12.233	19.633	1.164
4.655	12.017	19.225	1.157
4.662	12.065	19.29	1.134
4.669	11.893	18.847	1.116
4.676	12.03	19.464	1.15
4.683	11.975	19.814	1.16
4.69	11.981	19.529	1.13
4.697	12.336	20.272	1.153
4.705	11.844	19.074	1.123
4.712	12.018	19.747	1.141
4.719	11.78	19.586	1.117
4.726	11.951	19.591	1.129
4.733	11.799	19.162	1.123
4.74	11.842	19.584	1.126
4.747	11.814	19.248	1.109
4.755	11.99	20.067	1.15
4.762	11.998	20.026	1.136
4.769	11.948	20.188	1.136
4.776	11.935	19.935	1.136
4.783	11.68	19.338	1.111
4.79	11.761	19.768	1.125
4.798	11.748	19.797	1.13
4.805	11.414	19.003	1.098
4.812	11.918	19.726	1.123
4.819	11.573	19.262	1.114
4.826	11.374	19.052	1.103
4.833	11.459	19.578	1.118
4.84	11.668	19.951	1.126
4.848	11.594	19.5	1.121
4.855	11.332	19.196	1.111
4.862	11.76	20.188	1.115
4.869	11.566	19.258	1.097
4.876	11.857	19.956	1.129
4.883	11.558	19.673	1.128
4.89	11.478	19.434	1.123
4.898	12.051	19.432	1.123
4.905	11.397	19.679	1.148
4.912	11.541	19.773	1.146
4.919	11.605	19.568	1.12
4.926	11.633	20.222	1.141
4.933	11.645	19.872	1.117
4.941	11.337	19.818	1.127
4.948	11.387	20.061	1.107
4.955	11.394	20.164	1.132
4.962	11.448	20.703	1.141
4.969	11.46	20.484	1.13
4.976	11.01	19.799	1.141
4.983	11.105	20.463	1.132
4.991	11.034	20.036	1.13
4.998	10.999	20.121	1.138
5.005	11.159	20.385	1.119
5.012	11.091	20.431	1.139
5.019	11.347	20.557	1.14
5.026	10.926	20.41	1.157
5.033	11.234	20.668	1.146
5.041	11.223	20.191	1.141
5.048	11.163	20.677	1.141
5.055	11.08	20.988	1.18
5.062	11.357	21.122	1.166
5.069	11.249	21.625	1.143
5.076	11.139	20.894	1.157
5.084	10.867	20.084	1.124
5.091	10.77	20.501	1.149
5.098	10.806	20.056	1.144
5.105	10.872	20.344	1.146
5.112	11.086	20.746	1.167
5.119	10.975	20.604	1.15
5.126	11.044	20.841	1.177
5.134	10.723	20.619	1.171
5.141	10.782	21.263	1.143
5.148	10.895	20.604	1.161
5.155	11.03	21.334	1.157
5.162	10.999	21.573	1.153
5.169	10.984	21.535	1.172
5.176	10.653	20.901	1.151
5.184	11.009	21.716	1.202
5.191	9.789	19.433	1.054
5.198	10.603	20.856	1.153
5.205	10.741	21.547	1.165
5.212	10.727	22.069	1.174
5.219	10.634	21.313	1.157
5.227	10.823	21.814	1.159
5.234	10.452	22.205	1.152
5.241	10.657	21.535	1.157
5.248	10.619	22.133	1.206
5.255	10.787	22.361	1.178
5.262	10.855	22.897	1.188
5.269	10.329	22.039	1.16
5.277	10.583	22.311	1.18
5.284	10.565	22.331	1.17
5.291	10.33	22.265	1.17
5.298	10.434	22.465	1.173
5.305	10.585	22.663	1.159
5.312	10.434	22.024	1.168
5.319	10.257	22.049	1.175
5.327	10.391	22.312	1.174
5.334	10.51	21.753	1.155
5.341	10.191	21.968	1.172
5.348	10.565	22.634	1.184
5.355	10.333	22.016	1.168
5.362	10.186	21.909	1.152
5.37	10.529	22.668	1.139
5.377	10.339	21.832	1.149
5.384	10.471	22.462	1.172
5.391	10.267	21.355	1.156
5.398	10.279	22.336	1.176
5.405	10.449	22.427	1.158
5.412	10.257	21.744	1.138
5.42	10.56	22.647	1.193
5.427	10.207	21.727	1.148
5.434	10.322	21.988	1.181
5.441	10.423	21.865	1.162
5.448	10.42	22.57	1.155
5.455	10.143	21.95	1.137
5.462	10.439	22.091	1.14
5.47	10.455	21.918	1.146
5.477	10.155	21.367	1.138
5.484	10.272	21.556	1.15
5.491	10.08	21.884	1.146
5.498	10.177	21.698	1.162
5.505	10.324	22.193	1.154
5.513	10.128	22.238	1.135
5.52	10.159	21.597	1.138
5.527	10.346	22.154	1.152
5.534	10.205	21.971	1.167
5.541	10.287	22.219	1.145
5.548	10.32	22.383	1.15
5.555	10.095	21.487	1.14
5.563	10.129	21.789	1.109
5.57	10.195	21.757	1.141
5.577	10.408	22.347	1.159
5.584	10.238	22.028	1.167
5.591	10.133	21.71	1.152
5.598	10.073	22.113	1.139
5.605	10.496	22.076	1.154
5.613	10.28	22.311	1.159
5.62	10.369	22.389	1.154
5.627	10.253	22.443	1.135
5.634	10.298	21.512	1.149
5.641	10.366	22.107	1.154
5.648	10.672	22.532	1.172
5.656	10.55	22.134	1.164
5.663	10.353	21.988	1.14
5.67	10.189	22.037	1.123
5.677	10.415	22.236	1.166
5.684	10.23	22.085	1.142
5.691	10.086	21.915	1.127
5.698	10.325	21.984	1.141
5.706	10.312	22.227	1.136
5.713	10.359	22.061	1.153
5.72	10.375	22.359	1.167
5.727	10.298	21.91	1.139
5.734	10.175	21.515	1.137
5.741	10.304	22.675	1.172
5.748	10.302	21.548	1.134
5.756	10.538	22.05	1.156
5.763	10.228	21.776	1.115
5.77	10.283	21.341	1.143
5.777	10.435	21.947	1.158
5.784	10.311	21.731	1.161
5.791	10.203	21.937	1.159
5.799	10.33	21.621	1.172
5.806	10.301	21.543	1.152
5.813	10.058	21.221	1.161
5.82	10.236	22.281	1.134
5.827	10.339	21.991	1.163
5.834	10.388	22.672	1.202
5.841	10.095	21.594	1.149
5.849	10.155	21.307	1.157
5.856	10.003	21.796	1.172
5.863	10.258	21.803	1.199
5.87	10.36	22.157	1.183
5.877	10.334	21.838	1.179
5.884	10.175	21.618	1.144
5.891	10.113	21.704	1.159
5.899	10.123	21.498	1.155
5.906	10.059	22.179	1.154
5.913	10.041	21.673	1.146
5.92	10.231	21.768	1.171
5.927	9.787	21.167	1.111
5.934	10.073	21.69	1.144
5.942	10.04	21.35	1.147
5.949	10.361	21.253	1.164
5.956	10.079	21.244	1.17
5.963	9.825	20.991	1.156
5.97	9.784	20.859	1.155
5.977	10.239	21.599	1.154
5.984	9.522	20.531	1.135
5.992	10.039	21.353	1.172
5.999	9.689	21.174	1.135
6.006	9.954	21.668	1.157
6.013	9.973	21.198	1.172
6.02	9.724	21.163	1.152
6.027	9.593	20.747	1.119
6.034	9.977	20.669	1.175
6.042	9.944	20.547	1.148
6.049	9.815	20.682	1.158
6.056	9.709	20.639	1.142
6.063	9.332	20.484	1.128
6.07	10.001	20.835	1.167
6.077	9.967	20.367	1.184
6.085	9.696	20.317	1.14
6.092	9.703	20.086	1.123
6.099	9.922	21.485	1.174
6.106	9.826	20.27	1.149
6.113	9.344	19.91	1.108
6.12	9.128	19.697	1.102
6.127	9.897	20.93	1.138
6.135	9.937	20.875	1.163
6.142	9.863	20.052	1.152
6.149	9.691	20.049	1.143
6.156	9.861	20.799	1.168
6.163	9.749	20.467	1.156
6.17	9.759	20.171	1.139
6.177	9.742	20.264	1.17
6.185	9.781	20.373	1.139
6.192	9.659	20.361	1.154
6.199	9.75	20.36	1.166
6.206	9.614	20.155	1.147
6.213	9.559	20.068	1.159
6.22	9.592	19.68	1.151
6.227	9.399	20.266	1.137
6.235	9.327	19.296	1.13
6.242	9.501	20.024	1.132
6.249	9.579	20.66	1.16
6.256	9.572	19.887	1.13
6.263	9.246	19.428	1.122
6.27	9.625	19.595	1.159
6.278	9.742	20.877	1.148
6.285	9.658	19.897	1.125
6.292	9.557	19.379	1.136
6.299	9.497	19.238	1.14
6.306	9.227	19.696	1.126
6.313	9.405	19.479	1.13
6.32	9.543	18.905	1.125
6.328	9.629	19.798	1.156
6.335	9.253	18.677	1.098
6.342	9.336	19.162	1.101
6.349	9.306	18.989	1.116
6.356	9.321	19.097	1.13
6.363	9.561	18.902	1.124
6.37	9.461	19.585	1.135
6.378	9.265	18.707	1.119
6.385	9.445	19.22	1.132
6.392	9.507	19.582	1.117
6.399	9.381	18.922	1.102
6.406	9.18	19.041	1.13
6.413	9.812	19.344	1.119
6.421	9.289	19.037	1.137
6.428	9.401	18.569	1.117
6.435	9.326	19.044	1.107
6.442	9.21	19.276	1.103
6.449	9.162	18.47	1.111
6.456	9.287	19.197	1.113
6.463	9.098	18.335	1.093
6.471	9.632	18.424	1.119
6.478	9.475	18.746	1.125
6.485	9.297	18.783	1.116
6.492	9.232	18.671	1.125
6.499	9.593	19.046	1.139
6.506	9.315	18.269	1.091
6.513	9.327	18.845	1.134
6.521	9.258	18.608	1.097
6.528	9.192	18.609	1.093
6.535	9.18	18.517	1.089
6.542	9.07	17.88	1.092
6.549	9.407	18.094	1.118
6.556	9.503	18.488	1.157
6.564	9.413	18.795	1.119
6.571	9.279	18.223	1.133
6.578	9.31	18.127	1.121
6.585	9.394	18.427	1.119
6.592	9.368	18.049	1.108
6.599	8.913	16.735	1.056
6.606	9.199	18.306	1.147
6.614	9.19	17.613	1.095
6.621	9.546	18.415	1.115
6.628	9.197	17.807	1.093
6.635	9.104	18.007	1.097
6.642	9.268	19.006	1.146
6.649	8.945	17.302	1.072
6.656	9.08	18.001	1.061
6.664	9.175	17.562	1.066
6.671	9.378	17.694	1.156
6.678	8.871	17.3	1.097
6.685	9.106	17.889	1.111
6.692	9.086	18.359	1.086
6.699	9.292	17.705	1.094
6.707	9.272	17.857	1.112
6.714	9.333	17.751	1.124
6.721	9.116	18.087	1.118
6.728	9.144	17.154	1.09
6.735	9.157	17.956	1.09
6.742	9.163	18.129	1.097
6.749	9.009	17.81	1.09
6.757	9.09	17.137	1.077
6.764	9.259	17.086	1.099
6.771	9.525	17.873	1.079
6.778	9.239	17.839	1.141
6.785	9.011	17.337	1.103
6.792	9.528	17.656	1.108
6.799	9.909	17.719	1.126
6.807	9.246	17.222	1.09
6.814	9.269	17.344	1.106
6.821	9.077	17.285	1.109
6.828	9.09	17.104	1.1
6.835	9.021	17.327	1.065
6.842	9.736	17.404	1.111
6.85	9.414	17.349	1.088
6.857	9.34	17.282	1.073
6.864	9.474	17.326	1.116
6.871	9.278	17.358	1.11
6.878	9.388	17.158	1.084
6.885	9.649	18.489	1.143
6.892	9.207	16.869	1.062
6.9	9.588	17.197	1.131
6.907	9.618	17.329	1.105
6.914	9.874	17.113	1.107
6.921	9.559	17.045	1.075
6.928	10.083	17.927	1.119
6.935	9.848	17.42	1.125
6.942	9.658	16.881	1.077
6.95	9.627	16.965	1.071
6.957	9.725	17.851	1.126
6.964	9.519	17.046	1.076
6.971	9.844	17.269	1.101
6.978	10.012	18.169	1.125
6.985	9.918	17.295	1.112
6.993	9.72	17.7	1.094
7	9.868	17.704	1.086
7.007	10.038	17.636	1.114
7.014	9.729	17.339	1.119
7.021	10.088	17.781	1.092
7.028	10.146	17.656	1.116
7.035	10.024	17.368	1.084
7.043	10.317	18.017	1.119
7.05	10.072	17.958	1.103
7.057	10.29	17.91	1.101
7.064	9.98	18.248	1.126
7.071	9.911	17.491	1.111
7.078	10.195	17.965	1.107
7.085	10.289	17.517	1.119
7.093	10.196	18.209	1.105
7.1	10.241	17.808	1.113
7.107	10.212	17.677	1.084
7.114	10.311	17.874	1.097
7.121	10.29	18.35	1.129
7.128	10.261	18.214	1.122
7.136	10.226	18.182	1.151
7.143	10.205	17.624	1.094
7.15	9.926	18.288	1.087
7.157	10.425	18.076	1.138
7.164	10.359	17.574	1.121
7.171	10.262	17.84	1.143
7.178	10.505	18.191	1.128
7.186	10.312	17.819	1.119
7.193	10.26	18.368	1.097
7.2	10.436	17.913	1.109
7.207	10.702	18.166	1.139
7.214	10.239	17.85	1.134
7.221	10.206	17.717	1.084
7.228	10.529	17.879	1.147
7.236	10.583	18.297	1.146
7.243	10.671	18.205	1.135
7.25	10.568	18.462	1.14
7.257	10.676	18.705	1.201
7.264	10.66	18.634	1.129
7.271	10.475	17.711	1.153
7.279	10.483	18.418	1.125
7.286	10.707	18.337	1.118
7.293	10.587	18.166	1.136
7.3	10.604	18.195	1.169
7.307	10.746	18.281	1.159
7.314	10.862	18.748	1.172
7.321	10.569	18.28	1.148
7.329	10.496	18.325	1.141
7.336	10.282	18.419	1.149
7.343	10.536	17.865	1.127
7.35	10.628	19.109	1.147
7.357	10.453	18.47	1.127
7.364	10.77	18.546	1.133
7.371	11.14	18.614	1.159
7.379	10.638	18.505	1.153
7.386	10.654	19.06	1.154
7.393	10.301	18.464	1.144
7.4	10.252	18.45	1.142
7.407	10.654	18.961	1.177
7.414	10.263	18.588	1.151
7.422	10.601	19.122	1.192
7.429	10.504	19.145	1.178
7.436	9.925	18.156	1.11
7.443	10.754	18.935	1.147
7.45	10.556	18.5	1.162
7.457	10.459	19.173	1.163
7.464	10.761	19.093	1.151
7.472	10.347	19.414	1.158
7.479	10.149	18.518	1.122
7.486	10.601	19.041	1.162
7.493	10.576	19.585	1.173
7.5	10.375	19.574	1.151
7.507	10.173	18.749	1.134
7.514	10.444	19.361	1.162
7.522	10.485	19.349	1.148
7.529	10.467	19.263	1.151
7.536	10.514	19.488	1.172
7.543	10.256	18.969	1.138
7.55	10.468	20.269	1.149
7.557	10.155	19.163	1.13
7.565	10.54	19.578	1.134
7.572	10.3	19.331	1.145
7.579	10.016	19.29	1.114
7.586	10.247	19.212	1.141
7.593	10.98	19.539	1.134
7.6	11.198	19.906	1.133
7.607	10.388	19.826	1.147
7.615	10.368	19.434	1.125
7.622	10.232	19.79	1.113
7.629	10.363	19.563	1.166
7.636	10.738	19.984	1.137
7.643	10.458	19.639	1.139
7.65	10.837	20.121	1.149
7.657	10.578	20.061	1.128
7.665	10.759	21.415	1.134
7.672	10.849	19.695	1.129
7.679	11.026	20.684	1.145
7.686	10.818	20.175	1.166
7.693	10.833	19.978	1.132
7.7	11.062	20.008	1.138
7.708	11.328	19.989	1.106
7.715	11.54	20.477	1.158
7.722	11.474	20.475	1.139
7.729	11.86	19.976	1.155
7.736	11.773	20.185	1.133
7.743	12.015	19.629	1.153
7.75	12.421	20.072	1.189
7.758	12.804	21.069	1.18
7.765	12.926	20.368	1.179
7.772	13.269	20.228	1.169
7.779	13.515	20.771	1.165
7.786	13.66	20.276	1.173
7.793	13.626	19.922	1.171
7.8	14.156	19.925	1.206
7.808	14.345	19.494	1.197
7.815	13.994	19.633	1.2
7.822	14.262	19.806	1.202
7.829	14.636	19.85	1.235
7.836	14.461	19.711	1.193
7.843	14.897	19.451	1.183
7.851	14.982	19.196	1.205
7.858	14.657	19.386	1.221
7.865	15.538	19.74	1.209
7.872	15.53	19.132	1.207
7.879	15.398	18.86	1.253
7.886	15.819	19.169	1.216
7.893	15.785	19.332	1.205
7.901	16.123	18.993	1.224
7.908	16.063	18.946	1.218
7.915	16.807	19.531	1.241
7.922	16.855	18.843	1.249
7.929	16.76	18.884	1.247
7.936	17.256	18.536	1.249
7.943	17.549	18.959	1.272
7.951	17.659	18.583	1.248
7.958	18.19	18.626	1.273
7.965	17.943	18.386	1.249
7.972	17.791	18.172	1.255
7.979	18.386	18.335	1.272
7.986	18.931	18.881	1.307
7.993	18.449	18.162	1.267
8.001	19.404	18.327	1.323
8.008	19.318	18.696	1.325
8.015	19.882	18.456	1.333
8.022	20.014	18.972	1.369
8.029	20.371	19.379	1.333
8.036	19.833	18.576	1.315
8.044	19.89	18.462	1.317
8.051	20.273	18.662	1.343
8.058	20.44	18.792	1.347
8.065	20.51	19.702	1.342
8.072	20.293	18.54	1.344
8.079	20.42	19.287	1.334
8.086	21.169	19.322	1.343
8.094	20.416	18.887	1.314
8.101	20.692	19.434	1.334
8.108	20.177	19.081	1.295
8.115	20.327	19.187	1.33
8.122	20.249	19.845	1.326
8.129	20.09	19.033	1.301
8.137	20.3	19.734	1.33
8.144	20.09	20.344	1.36
8.151	19.845	19.555	1.296
8.158	19.527	19.268	1.272
8.165	19.866	20.144	1.329
8.172	19.149	19.325	1.256
8.179	18.997	19.719	1.279
8.187	19.006	19.891	1.301
8.194	18.668	19.898	1.262
8.201	18.778	20.652	1.287
8.208	18.399	19.917	1.254
8.215	19.369	20.509	1.293
8.222	18.479	20.442	1.271
8.229	17.898	20.33	1.266
8.237	17.63	20.533	1.274
8.244	17.3	20.407	1.245
8.251	17.348	20.367	1.265
8.258	16.983	20.496	1.239
8.265	16.147	19.36	1.178
8.272	16.249	20.452	1.233
8.28	16.413	20.096	1.22
8.287	17.025	21.28	1.272
8.294	15.909	19.863	1.181
8.301	16.367	21.373	1.238
8.308	16.196	20.928	1.25
8.315	16.269	20.695	1.225
8.322	16.284	21.126	1.229
8.33	16.034	21.397	1.26
8.337	15.902	21.564	1.243
8.344	16.009	22.251	1.264
8.351	15.694	21.111	1.26
8.358	15.739	21.195	1.228
8.365	15.36	21.418	1.222
8.372	15.735	21.156	1.237
8.38	15.161	20.807	1.212
8.387	15.203	21.188	1.248
8.394	15.271	21.235	1.244
8.401	15.17	21.963	1.241
8.408	15.225	21.077	1.231
8.415	14.874	20.922	1.232
8.422	14.74	21.599	1.239
8.43	14.832	21.031	1.234
8.437	14.912	21.369	1.224
8.444	14.617	21.446	1.207
8.451	14.013	20.493	1.166
8.458	14.726	21.792	1.256
8.465	14.56	22.662	1.234
8.473	14.62	22.044	1.209
8.48	14.989	22.031	1.25
8.487	14.422	21.729	1.224
8.494	14.588	22.166	1.224
8.501	14.636	22.297	1.249
8.508	15.022	21.46	1.201
8.515	15.145	22.804	1.257
8.523	14.418	21.948	1.221
8.53	14.618	21.603	1.218
8.537	14.434	22.073	1.251
8.544	14.642	22.239	1.224
8.551	14.423	22.8	1.226
8.558	14.255	22.981	1.222
8.565	13.973	22.458	1.179
8.573	14.397	23.045	1.226
8.58	13.977	22.433	1.202
8.587	14.571	22.747	1.229
8.594	14.351	22.531	1.208
8.601	13.945	23.15	1.22
8.608	13.432	22.115	1.178
8.616	13.883	22.518	1.223
8.623	13.694	22.489	1.187
8.63	14.079	22.152	1.193
8.637	13.685	22.531	1.231
8.644	13.84	24.215	1.22
8.651	13.84	22.664	1.208
8.658	13.657	22.388	1.204
8.666	13.922	24.869	1.222
8.673	13.409	22.275	1.183
8.68	13.594	23.294	1.238
8.687	13.498	22.803	1.202
8.694	13.677	22.661	1.211
8.701	13.689	22.796	1.222
8.708	13.613	22.485	1.225
8.716	13.761	23.032	1.23
8.723	13.282	22.507	1.228
8.73	13.261	23.888	1.219
8.737	13.379	22.818	1.211
8.744	13.087	22.322	1.185
8.751	13.13	22.744	1.188
8.759	12.978	22.884	1.208
8.766	13.127	24.041	1.203
8.773	13.078	22.836	1.217
8.78	12.816	22.531	1.202
8.787	13.076	24.682	1.226
8.794	12.607	22.331	1.198
8.801	12.987	22.289	1.183
8.809	13.122	22.542	1.21
8.816	13.025	23.177	1.214
8.823	12.901	22.327	1.196
8.83	13.177	22.628	1.219
8.837	12.782	22.754	1.199
8.844	12.767	22.388	1.199
8.851	12.45	22.99	1.22
8.859	12.695	22.334	1.285
8.866	12.528	22.4	1.196
8.873	12.654	22.113	1.214
8.88	12.258	21.93	1.155
8.887	12.188	21.175	1.149
8.894	12.554	22.41	1.202
8.902	12.244	21.939	1.17
8.909	12.361	22.4	1.193
8.916	12.465	21.958	1.194
8.923	12.433	22.059	1.199
8.93	12.407	22.417	1.22
8.937	12.778	22.556	1.214
8.944	12.204	22.06	1.211
8.952	12.491	22.13	1.178
8.959	12.576	22.794	1.206
8.966	12.219	22.53	1.212
8.973	12.186	22.284	1.218
8.98	12.374	22.19	1.226
8.987	12.318	22.933	1.235
8.994	12.342	22.606	1.216
9.002	11.954	22.379	1.188
9.009	12.529	22.79	1.233
9.016	12.071	22.116	1.23
9.023	11.996	22.645	1.216
9.03	12.041	22.736	1.206
9.037	12.039	22.618	1.219
9.045	12.127	23.067	1.213
9.052	11.495	22.254	1.175
9.059	11.972	23.001	1.23
9.066	11.945	23.324	1.237
9.073	11.768	22.505	1.237
9.08	11.751	22.339	1.217
9.087	11.72	22.74	1.234
9.095	11.946	23.153	1.259
9.102	11.883	22.919	1.241
9.109	11.664	23.344	1.22
9.116	12.09	23.019	1.251
9.123	11.771	22.815	1.26
9.13	11.409	22.538	1.208
9.137	11.624	23.078	1.249
9.145	11.784	23.626	1.245
9.152	11.73	23.218	1.276
9.159	11.834	23.412	1.264
9.166	11.591	23.115	1.281
9.173	11.396	22.852	1.241
9.18	11.796	23.434	1.271
9.188	11.911	23.705	1.255
9.195	12.404	24.253	1.275
9.202	11.92	23.341	1.252
9.209	11.531	23.875	1.262
9.216	12.042	23.87	1.266
9.223	12.176	24.135	1.256
9.23	11.741	23.43	1.247
9.238	11.739	23.971	1.272
9.245	11.702	23.577	1.251
9.252	11.962	23.658	1.208
9.259	11.698	24.193	1.258
9.266	11.843	23.382	1.233
9.273	12.091	24.037	1.252
9.28	11.629	23.805	1.245
9.288	11.568	23.718	1.242
9.295	11.55	23.841	1.232
9.302	11.513	23.422	1.26
9.309	11.783	24.336	1.259
9.316	11.438	23.676	1.238
9.323	11.579	23.89	1.254
9.331	11.392	23.69	1.233
9.338	11.582	23.959	1.218
9.345	11.649	24.45	1.198
9.352	11.536	23.814	1.229
9.359	11.374	23.654	1.255
9.366	11.407	23.659	1.214
9.373	11.707	23.896	1.211
9.381	11.521	23.89	1.214
9.388	11.381	23.475	1.195
9.395	11.361	23.264	1.212
9.402	11.423	24.16	1.223
9.409	11.433	23.858	1.307
9.416	11.665	24.602	1.251
9.423	11.186	23.557	1.199
9.431	11.694	24.226	1.252
9.438	11.197	23.925	1.207
9.445	11.523	24.002	1.207
9.452	11.439	23.731	1.192
9.459	11.744	25.374	1.229
9.466	11.404	23.976	1.248
9.474	10.864	22.709	1.204
9.481	11.452	23.925	1.244
9.488	11.303	24.388	1.22
9.495	11.209	23.269	1.207
9.502	10.988	23.401	1.2
9.509	11.395	23.915	1.254
9.516	10.894	23.07	1.224
9.524	11.344	23.758	1.276
9.531	11.083	23.245	1.238
9.538	11.418	24.085	1.293
9.545	11.016	23.15	1.227
9.552	10.806	23.346	1.228
9.559	10.864	23.134	1.242
9.566	11.076	23.929	1.242
9.574	10.996	23.426	1.258
9.581	10.979	22.805	1.236
9.588	11.119	23.832	1.268
9.595	10.944	23.813	1.276
9.602	10.299	22.256	1.198
9.609	11.072	23.606	1.289
9.617	10.835	23.895	1.268
9.624	10.727	23.552	1.271
9.631	10.628	23.028	1.273
9.638	10.508	23.119	1.254
9.645	10.823	23.204	1.275
9.652	10.587	23.681	1.29
9.659	10.582	22.701	1.259
9.667	10.312	22.607	1.274
9.674	10.728	23.975	1.313
9.681	10.778	24.101	1.29
9.688	10.515	22.944	1.289
9.695	10.63	23.257	1.29
9.702	10.725	22.774	1.289
9.709	10.65	22.84	1.296
9.717	10.811	23.964	1.35
9.724	10.508	23.242	1.279
9.731	10.119	22.553	1.295
9.738	10.184	23	1.308
9.745	10.119	22.622	1.274
9.752	9.994	23.42	1.319
9.76	10.292	23.348	1.284
9.767	9.95	22.968	1.268
9.774	10.306	23.188	1.317
9.781	10.057	22.807	1.272
9.788	10.349	23.521	1.327
9.795	10.534	23.373	1.322
9.802	10.587	23.411	1.371
9.81	10.114	23.08	1.28
9.817	9.891	22.712	1.265
9.824	10.124	22.677	1.303
9.831	10.092	22.936	1.289
9.838	10.403	23.819	1.326
9.845	10.356	23.975	1.302
9.852	10.175	22.427	1.283
9.86	10.202	22.935	1.282
9.867	9.974	22.589	1.272
9.874	10.026	22.48	1.277
9.881	9.813	22.377	1.262
9.888	10.171	22.581	1.324
9.895	10.14	22.699	1.303
9.903	10.551	22.208	1.29
9.91	10.168	21.872	1.274
9.917	10.224	22.207	1.285
9.924	9.966	21.964	1.298
9.931	9.947	21.718	1.256
9.938	10.104	21.986	1.251
9.945	10.113	21.888	1.255
9.953	10.21	22.099	1.279
9.96	10.061	21.901	1.262
9.967	9.847	21.258	1.226
9.974	10.143	21.505	1.263
9.981	9.967	21.575	1.226
9.988	10.101	21.428	1.24
9.995	9.987	21.454	1.241
10.003	9.747	20.703	1.207
10.01	9.936	21.123	1.227
10.017	10.143	21.299	1.219
10.024	10.044	20.87	1.234
10.031	10.236	21.118	1.263
10.038	10.084	20.867	1.248
10.045	9.976	20.558	1.222
10.053	8.661	18.192	1.112
10.06	9.705	20.238	1.192
10.067	9.97	20.909	1.225
10.074	10.562	21.208	1.259
10.081	9.925	20.251	1.216
10.088	9.924	20.305	1.212
10.096	9.815	19.523	1.166
10.103	10.796	20.772	1.226
10.11	10.374	20.257	1.224
10.117	9.858	20.155	1.204
10.124	9.86	20.001	1.176
10.131	10.186	20.14	1.215
10.138	9.853	19.794	1.182
10.146	9.857	20.446	1.216
10.153	9.601	19.73	1.277
10.16	10.321	19.765	1.213
10.167	10.357	20.179	1.167
10.174	10.023	19.861	1.169
10.181	9.916	19.445	1.221
10.188	9.659	19.405	1.166
10.196	9.754	19.135	1.179
10.203	9.877	18.988	1.209
10.21	10.038	19.765	1.173
10.217	10.014	19.402	1.19
10.224	9.776	19.093	1.211
10.231	9.885	19.108	1.178
10.239	9.907	19.031	1.176
10.246	9.652	18.602	1.185
10.253	10.139	18.763	1.193
10.26	9.694	18.721	1.145
10.267	9.807	19.444	1.159
10.274	9.967	18.629	1.161
10.281	9.896	19.161	1.168
10.289	9.896	17.569	1.135
10.296	9.964	18.32	1.19
10.303	10.034	18.394	1.135
10.31	9.697	17.685	1.126
10.317	9.762	17.686	1.158
10.324	10.161	18.33	1.198
10.332	10.231	17.68	1.123
10.339	10.523	18.21	1.169
10.346	9.621	17.331	1.093
10.353	10.127	18.353	1.138
10.36	10.118	17.769	1.181
10.367	10.427	18.239	1.179
10.374	10.248	17.824	1.132
10.382	10.387	17.77	1.173
10.389	10.711	17.679	1.101
10.396	10.228	19.124	1.125
10.403	10.163	17.224	1.124
10.41	10.636	17.254	1.185
10.417	10.722	17.259	1.117
10.424	10.393	17.538	1.127
10.432	10.309	17.186	1.1
10.439	10.532	17.53	1.141
10.446	10.813	18.32	1.215
10.453	10.641	16.647	1.115
10.46	10.722	16.897	1.097
10.467	10.82	17.419	1.146
10.474	11.061	16.841	1.138
10.482	11.138	16.465	1.131
10.489	10.781	16.986	1.141
10.496	10.968	16.69	1.122
10.503	11.176	16.917	1.182
10.51	11.103	16.973	1.148
10.517	11.324	16.6	1.13
10.525	11.343	16.651	1.123
10.532	11.46	16.864	1.132
10.539	11.196	16.565	1.144
10.546	11.31	16.571	1.134
10.553	11.211	16.206	1.143
10.56	11.322	16.882	1.161
10.567	11.277	16.25	1.126
10.575	11.567	16.927	1.165
10.582	12.122	16.423	1.138
10.589	11.574	16.862	1.12
10.596	11.631	16.344	1.135
10.603	11.681	16.235	1.108
10.61	11.752	16.159	1.12
10.617	11.846	16.129	1.108
10.625	11.479	16.136	1.131
10.632	12.142	15.897	1.118
10.639	12.076	16.105	1.142
10.646	11.986	15.974	1.135
10.653	12.048	16.148	1.141
10.66	12.12	16.314	1.128
10.668	12.064	16.08	1.158
10.675	11.887	15.942	1.12
10.682	11.784	15.922	1.13
10.689	12.2	15.898	1.185
10.696	12.477	16.3	1.135
10.703	12.799	16.192	1.166
10.71	13.074	16.117	1.138
10.718	12.719	15.917	1.137
10.725	12.533	15.827	1.128
10.732	12.341	15.94	1.148
10.739	12.336	17.253	1.275
10.746	12.389	16.012	1.143
10.753	12.808	15.978	1.159
10.76	12.68	16.124	1.184
10.768	12.483	16.183	1.166
10.775	12.593	16.514	1.148
10.782	12.728	16.137	1.224
10.789	12.4	16.137	1.183
10.796	12.876	16.591	1.176
10.803	12.719	16.462	1.163
10.811	12.997	16.95	1.179
10.818	13.189	17.018	1.149
10.825	12.221	15.622	1.103
10.832	13.065	16.475	1.163
10.839	12.324	15.977	1.109
10.846	12.924	16.656	1.16
10.853	12.772	16.413	1.152
10.861	13.089	16.999	1.162
10.868	13.051	16.845	1.161
10.875	12.42	15.65	1.115
10.882	13.485	16.735	1.172
10.889	13.442	17.187	1.184
10.896	13.848	17.064	1.212
10.903	13.535	17.102	1.211
10.911	13.287	17.312	1.196
10.918	13.359	16.7	1.178
10.925	16.912	17.011	1.19
10.932	13.27	16.394	1.156
10.939	13.685	17.333	1.184
10.946	13.165	16.396	1.168
10.954	13.155	17.086	1.184
10.961	13.289	17.168	1.207
10.968	13.653	17.198	1.201
10.975	13.326	17.014	1.241
10.982	13.678	17.091	1.202
10.989	13.467	17.607	1.176
10.996	13.889	17.42	1.227
11.004	13.976	17.34	1.183
11.011	13.752	17.52	1.202
11.018	13.384	17.4	1.198
11.025	13.466	16.977	1.188
11.032	13.674	16.951	1.186
11.039	13.366	16.943	1.2
11.046	13.812	17.414	1.201
11.054	13.743	17.175	1.191
11.061	13.664	17.004	1.197
11.068	13.95	17.04	1.187
11.075	14.028	17.361	1.17
11.082	14.444	17.335	1.196
11.089	14.281	17.402	1.203
11.097	13.948	17.234	1.192
11.104	13.921	17.566	1.189
11.111	14.115	17.161	1.197
11.118	14.276	17.28	1.178
11.125	14.01	17.05	1.177
11.132	14.109	17.324	1.169
11.139	14.168	18.946	1.191
11.147	14.092	17.069	1.176
11.154	14.331	17.033	1.186
11.161	14.44	17.092	1.215
11.168	13.921	17.29	1.195
11.175	13.634	16.962	1.146
11.182	14.231	17.261	1.165
11.189	14.681	17.6	1.187
11.197	14.031	17.131	1.184
11.204	14.567	17.539	1.186
11.211	14.114	16.845	1.176
11.218	14.189	17.1	1.193
11.225	14.113	16.858	1.171
11.232	14.646	17.182	1.178
11.24	14.483	17.363	1.2
11.247	14.669	17.6	1.191
11.254	14.704	17.293	1.181
11.261	15.336	16.798	1.193
11.268	15.025	16.147	1.183
11.275	16.855	16.918	1.222
11.282	16.322	16.083	1.197
11.29	16.144	16.127	1.197
11.297	16.351	15.912	1.195
11.304	16.907	15.902	1.206
11.311	17.402	15.457	1.226
11.318	17.817	15.114	1.236
11.325	17.996	14.828	1.277
11.332	18.811	15.453	1.284
11.34	18.928	15.124	1.261
11.347	19.383	14.715	1.266
11.354	20.115	14.424	1.274
11.361	20.531	14.858	1.3
11.368	20.426	14.273	1.319
11.375	21.151	14.842	1.34
11.383	21.313	14.686	1.354
11.39	21.313	14.396	1.349
11.397	21.494	14.426	1.369
11.404	22.117	14.421	1.332
11.411	22.546	14.207	1.363
11.418	22.141	14.469	1.377
11.425	22.384	14.254	1.341
11.433	22.485	14.387	1.366
11.44	22.727	14.771	1.399
11.447	23.012	14.615	1.334
11.454	22.576	14.699	1.371
11.461	22.515	15.343	1.353
11.468	22.574	14.626	1.374
11.475	23.002	15.337	1.386
11.483	21.847	14.876	1.373
11.49	22.872	15.489	1.416
11.497	22.542	15.627	1.411
11.504	22.476	15.681	1.39
11.511	21.831	15.61	1.329
11.518	22.03	15.856	1.362
11.526	23.022	16.199	1.397
11.533	21.252	16.559	1.361
11.54	22.386	16.927	1.422
11.547	21.142	16.958	1.367
11.554	20.603	16.551	1.357
11.561	20.822	16.721	1.373
11.568	20.975	16.877	1.361
11.576	20.76	18.726	1.359
11.583	19.742	17.665	1.345
11.59	19.558	17.537	1.313
11.597	20.393	18.04	1.348
11.604	19.84	18.141	1.354
11.611	17.796	16.853	1.262
11.618	18.803	19.114	1.323
11.626	18.153	18.013	1.326
11.633	18.206	18.875	1.339
11.64	17.206	18.252	1.266
11.647	17.411	19.058	1.299
11.654	17.419	19.142	1.318
11.661	17.293	18.704	1.308
11.669	16.425	19.729	1.303
11.676	16.18	19.188	1.266
11.683	16.294	19.431	1.291
11.69	15.457	19.136	1.285
11.697	15.029	19.2	1.255
11.704	15.194	19.644	1.305
11.711	14.945	19.73	1.257
11.719	14.95	19.919	1.248
11.726	15.036	20.178	1.265
11.733	14.573	19.614	1.256
11.74	14.408	19.779	1.265
11.747	13.917	19.635	1.224
11.754	14.111	20.069	1.242
11.761	13.549	19.372	1.213
11.769	14.228	19.861	1.233
11.776	13.714	20.422	1.257
11.783	13.684	20.328	1.233
11.79	13.724	19.876	1.206
11.797	13.732	19.9	1.241
11.804	14.052	20.515	1.25
11.812	13.325	19.607	1.217
11.819	13.916	20.096	1.229
11.826	13.551	20.265	1.231
11.833	13.592	20.415	1.25
11.84	13.555	20.067	1.267
11.847	13.515	19.822	1.262
11.854	13.31	21.67	1.239
11.862	13.278	20.522	1.226
11.869	13.155	19.723	1.214
11.876	12.971	19.725	1.209
11.883	13.238	20.137	1.244
11.89	13.324	20.511	1.226
11.897	13.176	20.759	1.301
11.904	13.028	19.974	1.236
11.912	12.88	19.978	1.239
11.919	13.369	20.961	1.272
11.926	12.582	19.941	1.235
11.933	12.782	20.63	1.263
11.94	12.573	20.622	1.265
11.947	12.788	20.198	1.259
11.955	12.802	20.619	1.247
11.962	12.612	20.189	1.23
11.969	14.217	20.356	1.269
11.976	12.801	20.537	1.249
11.983	12.438	20.105	1.236
11.99	12.564	20.252	1.274
11.997	12.121	19.847	1.25
12.005	12.264	20.318	1.341
12.012	12.303	19.917	1.236
12.019	12.505	20.339	1.259
12.026	12.19	20.254	1.279
12.033	12.229	20.602	1.28
12.04	12.203	20.628	1.278
12.047	12.017	20.371	1.258
12.055	12.125	20.64	1.272
12.062	11.833	20.511	1.27
12.069	12.217	20.621	1.281
12.076	12.045	21.185	1.293
12.083	11.803	20.482	1.278
12.09	12.077	20.299	1.264
12.097	12.19	21.014	1.312
12.105	12.33	20.105	1.268
12.112	11.91	20.876	1.287
12.119	11.217	19.639	1.224
12.126	12.021	20.726	1.271
12.133	11.937	20.958	1.307
12.14	11.665	20.586	1.271
12.148	11.887	21.202	1.289
12.155	11.645	20.614	1.247
12.162	11.223	20.067	1.245
12.169	11.688	20.378	1.266
12.176	11.487	20.466	1.287
12.183	11.2	20.07	1.209
12.19	12.417	20.268	1.245
12.198	11.272	20.416	1.231
12.205	11.441	20.797	1.255
12.212	11.576	20.464	1.248
12.219	11.53	20.484	1.273
12.226	11.547	20.757	1.288
12.233	11.465	20.764	1.251
12.24	11.746	21.13	1.271
12.248	11.678	21.461	1.25
12.255	11.523	20.022	1.21
12.262	11.606	20.422	1.213
12.269	11.587	20.111	1.24
12.276	12.209	20.752	1.242
12.283	12.069	20.73	1.267
12.291	12.095	20.274	1.235
12.298	11.968	19.858	1.245
12.305	12.184	20.151	1.228
12.312	11.709	19.376	1.163
12.319	12.513	19.619	1.239
12.326	12.078	19.21	1.188
12.333	12.824	20.658	1.243
12.341	13.008	19.435	1.199
12.348	12.743	19.614	1.202
12.355	12.77	19.807	1.182
12.362	12.712	18.92	1.183
12.369	12.9	19.021	1.169
12.376	12.831	18.133	1.18
12.383	13.381	18.487	1.181
12.391	13.331	18.688	1.179
12.398	13.022	17.789	1.146
12.405	13.908	18.587	1.187
12.412	14.09	17.822	1.168
12.419	14.402	17.82	1.174
12.426	14.689	18.108	1.182
12.434	15.192	17.066	1.183
12.441	15.01	15.857	1.163
12.448	15.952	16.552	1.197
12.455	16.469	16.021	1.215
12.462	17.334	15.996	1.235
12.469	17.441	15.881	1.26
12.476	17.649	15.076	1.233
12.484	19.016	15.154	1.255
12.491	18.882	14.807	1.255
12.498	19.651	14.399	1.277
12.505	20.549	14.381	1.312
12.512	21.195	13.754	1.292
12.519	21.404	13.644	1.328
12.526	23.077	13.288	1.33
12.534	23.826	13.371	1.356
12.541	24.062	12.998	1.381
12.548	25.041	13.238	1.419
12.555	25.517	13.7	1.39
12.562	25.961	12.56	1.416
12.569	27.44	12.917	1.429
12.577	27.503	12.274	1.534
12.584	28.3	12.252	1.447
12.591	28.005	11.996	1.42
12.598	29.112	12.508	1.482
12.605	29.587	12.346	1.466
12.612	29.079	11.975	1.439
12.619	30.365	12.324	1.485
12.627	29.911	12.469	1.535
12.634	30.025	13.012	1.577
12.641	30.178	12.868	1.493
12.648	30.035	13.032	1.495
12.655	31.011	12.98	1.518
12.662	29.48	12.823	1.454
12.669	29.997	13.635	1.512
12.677	29.249	13.389	1.504
12.684	29.713	14.169	1.535
12.691	29.311	14.453	1.534
12.698	28.51	14.703	1.509
12.705	27.851	14.535	1.433
12.712	28.353	15.117	1.506
12.72	28.877	15.079	1.463
12.727	27.563	15.865	1.5
12.734	27.188	15.68	1.468
12.741	26.219	15.589	1.441
12.748	27.071	16.406	1.499
12.755	26.665	16.75	1.452
12.762	24.622	16.249	1.391
12.77	25.125	16.85	1.431
12.777	24.559	17.187	1.404
12.784	24.682	17.011	1.408
12.791	24.104	17.518	1.412
12.798	23.27	17.187	1.395
12.805	22.911	17.556	1.399
12.812	22.591	18.451	1.375
12.82	23.395	18.36	1.401
12.827	21.883	18.569	1.384
12.834	21.73	18.502	1.371
12.841	20.33	18.226	1.319
12.848	20.733	19.45	1.347
12.855	20.027	18.953	1.326
12.863	19.884	19.445	1.374
12.87	19.496	19.317	1.314
12.877	19.401	18.341	1.293
12.884	19.03	19.822	1.319
12.891	18.629	19.44	1.302
12.898	18.227	19.834	1.301
12.905	18.032	19.618	1.32
12.913	17.704	20.068	1.29
12.92	17.643	20.326	1.306
12.927	16.993	19.56	1.26
12.934	17.127	20.555	1.29
12.941	16.792	20.053	1.281
12.948	16.625	20.242	1.284
12.955	16.231	21.145	1.27
12.963	15.782	20.25	1.245
12.97	15.882	20.675	1.278
12.977	15.596	19.958	1.264
12.984	15.763	21.323	1.315
12.991	15.151	19.774	1.243
12.998	15.329	20.296	1.243
13.006	15.568	20.519	1.287
13.013	15.381	19.815	1.27
13.02	15.422	20.225	1.245
13.027	15.282	20.192	1.254
13.034	14.776	20.046	1.232
13.041	14.047	19.327	1.161
13.048	14.48	19.812	1.231
13.056	14.353	19.9	1.236
13.063	14.692	20.539	1.243
13.07	14.429	20.159	1.261
13.077	14.369	20.198	1.255
13.084	14.241	19.778	1.225
13.091	14.252	20.084	1.255
13.098	14.464	20.525	1.248
13.106	13.967	20.549	1.244
13.113	14.09	19.878	1.296
13.12	13.892	20.193	1.213
13.127	13.95	20.724	1.257
13.134	14.05	20.639	1.257
13.141	13.663	20.507	1.222
13.149	13.758	20.396	1.245
13.156	13.796	20.525	1.224
13.163	13.624	19.804	1.225
13.17	13.374	20.234	1.223
13.177	13.629	20.541	1.237
13.184	13.877	20.265	1.226
13.191	13.712	20.181	1.25
13.199	13.502	19.964	1.237
13.206	13.581	19.812	1.229
13.213	13.36	20.248	1.243
13.22	13.228	20.328	1.228
13.227	13.414	19.693	1.233
13.234	13.504	25.043	1.241
13.241	13.47	20.486	1.247
13.249	13.315	20.051	1.211
13.256	13.344	20.592	1.221
13.263	13.272	20.091	1.229
13.27	13.098	20.331	1.225
13.277	13.096	19.728	1.231
13.284	13.016	19.854	1.196
13.292	12.929	19.989	1.203
13.299	13.111	20.565	1.249
13.306	13.066	20.003	1.221
13.313	12.859	19.581	1.215
13.32	12.94	19.692	1.214
13.327	12.774	19.455	1.224
13.334	13.082	19.867	1.233
13.342	13.463	20.15	1.201
13.349	12.817	20.041	1.204
13.356	13.098	19.982	1.207
13.363	12.623	19.333	1.199
13.37	12.745	19.563	1.179
13.377	12.739	19.638	1.197
13.384	12.79	19.471	1.218
13.392	12.213	18.623	1.188
13.399	12.891	19.982	1.216
13.406	12.671	19.62	1.243
13.413	12.992	20.215	1.216
13.42	12.438	18.985	1.182
13.427	12.634	19.518	1.189
13.435	12.638	19.451	1.182
13.442	13.074	19.387	1.181
13.449	12.952	20.14	1.2
13.456	12.655	19.532	1.199
13.463	13.03	20.961	1.229
13.47	12.724	19.16	1.188
13.477	12.714	18.832	1.198
13.485	12.953	20.34	1.2
13.492	12.733	19.579	1.225
13.499	13.162	20.024	1.21
13.506	12.448	19.155	1.247
13.513	12.812	19.461	1.226
13.52	12.553	19.208	1.232
13.527	13.096	19.177	1.221
13.535	12.849	19.117	1.198
13.542	12.578	19.053	1.219
13.549	12.658	18.813	1.212
13.556	12.631	19.044	1.227
13.563	12.078	18.223	1.155
13.57	12.474	18.763	1.241
13.578	12.519	18.716	1.209
13.585	12.356	18.692	1.205
13.592	12.246	18.527	1.186
13.599	12.549	18.809	1.221
13.606	12.816	19.155	1.232
13.613	12.664	18.952	1.244
13.62	12.862	19.497	1.213
13.628	12.289	18.475	1.198
13.635	12.494	18.874	1.237
13.642	12.54	18.701	1.22
13.649	11.957	18.013	1.162
13.656	12.34	19.379	1.236
13.663	12.602	18.828	1.236
13.67	12.257	18.732	1.203
13.678	12.45	18.597	1.251
13.685	12.565	19.139	1.234
13.692	12.423	19.344	1.246
13.699	12.071	18.515	1.227
13.706	12.065	18.514	1.21
13.713	12.04	18.367	1.223
13.721	12.271	19.739	1.264
13.728	11.756	18.482	1.214
13.735	12.042	18.835	1.216
13.742	12.189	18.625	1.198
13.749	12.203	19.281	1.233
13.756	12.193	19.286	1.234
13.763	12.259	19.309	1.241
13.771	12.245	19.415	1.245
13.778	12.017	19.238	1.231
13.785	11.803	19.024	1.224
13.792	11.999	19.316	1.236
13.799	11.907	19.334	1.2
13.806	12.157	19.625	1.236
13.813	11.779	19.109	1.247
13.821	12.03	19.835	1.217
13.828	11.629	19.33	1.219
13.835	12.047	19.656	1.22
13.842	11.96	19.404	1.251
13.849	12.175	19.139	1.23
13.856	11.946	19.674	1.198
13.864	11.964	19.551	1.232
13.871	12.477	19.648	1.225
13.878	12.485	19.827	1.24
13.885	11.493	18.902	1.169
13.892	12.228	19.269	1.201
13.899	12.188	20.048	1.219
13.906	12.956	19.92	1.21
13.914	12.634	19.992	1.217
13.921	12.53	20.034	1.204
13.928	12.58	20.127	1.261
13.935	12.832	19.969	1.184
13.942	13.458	20.791	1.227
13.949	12.974	20.701	1.212
13.956	13.135	20.369	1.226
13.964	13.427	20.684	1.243
13.971	13.493	21.02	1.231
13.978	13.397	20.567	1.235
13.985	13.471	21.82	1.22
13.992	14.25	20.803	1.244
13.999	13.374	21.049	1.276
14.007	13.496	20.29	1.201
14.014	13.499	20.717	1.227
14.021	13.657	21.137	1.235
14.028	13.387	20.908	1.252
14.035	13.489	21.396	1.256
14.042	13.865	21.297	1.248
14.049	13.569	21.179	1.248
14.057	13.549	20.457	1.214
14.064	13.583	21	1.246
14.071	13.845	21.019	1.24
14.078	13.953	20.919	1.211
14.085	13.797	20.573	1.223
14.092	13.734	20.842	1.273
14.099	12.899	21.282	1.188
14.107	13.695	20.812	1.28
14.114	13.458	20.579	1.271
14.121	13.321	20.165	1.236
14.128	13.817	20.924	1.254
14.135	13.747	21.748	1.268
14.142	13.482	21.311	1.285
14.15	13.748	20.327	1.251
14.157	13.523	20.875	1.259
14.164	13.127	21.429	1.263
14.171	13.303	20.626	1.258
14.178	13.356	20.962	1.274
14.185	12.983	20.733	1.254
14.192	13.105	20.731	1.29
14.2	12.88	20.813	1.28
14.207	12.804	20.929	1.256
14.214	12.702	20.664	1.266
14.221	12.49	20.739	1.269
14.228	12.59	21.045	1.28
14.235	12.577	21.188	1.296
14.242	12.775	21.134	1.296
14.25	12.318	21.184	1.274
14.257	12.565	22.001	1.292
14.264	11.937	20.686	1.242
14.271	12.393	21.039	1.256
14.278	12.194	20.839	1.264
14.285	11.577	20.78	1.257
[truncated: 744 more rows]

## Sheet: 17RM
Distance from commissure [mm]	Mg/Ca [mmol/mol]	Na/Ca [mmol/mol]	Sr/Ca [mmol/mol]
-2.861e-10	19.232	16.171	1.16
0.007	18.648	16.319	1.171
0.014	19.277	16.538	1.163
0.021	17.955	16.604	1.148
0.029	17.575	17.476	1.167
0.036	17.369	17.426	1.146
0.043	16.749	17.609	1.132
0.05	16.605	18.478	1.171
0.057	16.648	18.072	1.143
0.064	16.145	18.445	1.127
0.072	16.201	17.999	1.139
0.079	15.65	17.866	1.114
0.086	15.438	18.503	1.112
0.093	15.077	18.491	1.133
0.1	15.178	20.858	1.167
0.107	15.16	19.153	1.152
0.114	15.057	18.493	1.153
0.122	15.533	19.49	1.19
0.129	14.899	18.779	1.155
0.136	14.705	18.372	1.146
0.143	14.753	18.827	1.148
0.15	14.637	19.267	1.156
0.157	14.507	19.221	1.172
0.164	14.222	18.707	1.162
0.172	14.41	18.937	1.168
0.179	14.593	18.755	1.179
0.186	14.155	18.989	1.171
0.193	14.251	19.36	1.176
0.2	14.435	19.453	1.193
0.207	14.416	18.549	1.197
0.215	14.052	19.038	1.206
0.222	13.749	19.099	1.187
0.229	14.378	19.235	1.202
0.236	13.748	19.167	1.196
0.243	13.615	19.425	1.205
0.25	13.235	19.872	1.179
0.257	13.009	19.691	1.201
0.265	13.294	19.787	1.201
0.272	12.917	20.315	1.212
0.279	12.511	19.645	1.164
0.286	12.797	20.096	1.22
0.293	12.064	19.991	1.165
0.3	12.134	20.298	1.169
0.307	11.948	20.301	1.162
0.315	11.989	20.864	1.17
0.322	11.59	20.4	1.138
0.329	11.841	20.901	1.159
0.336	12.062	21.143	1.153
0.343	12.012	21.438	1.145
0.35	12.447	21.948	1.211
0.357	12.254	21.386	1.165
0.365	12.106	21.204	1.133
0.372	11.871	20.87	1.131
0.379	11.887	21.352	1.151
0.386	12.494	21.412	1.162
0.393	11.755	21.286	1.134
0.4	11.853	21.264	1.135
0.408	12.394	21.004	1.154
0.415	12.14	21.159	1.138
0.422	12.265	22.325	1.157
0.429	12.508	21.461	1.184
0.436	12.138	21.949	1.135
0.443	12.514	21.49	1.117
0.45	12.179	21.687	1.131
0.458	12.446	21.752	1.15
0.465	12.326	21.456	1.122
0.472	12.401	21.459	1.125
0.479	12.468	21.717	1.144
0.486	12.581	21.761	1.141
0.493	12.435	21.538	1.136
0.5	12.414	21.651	1.151
0.508	12.391	21.658	1.158
0.515	12.224	21.532	1.123
0.522	12.481	21.346	1.123
0.529	12.462	21.29	1.127
0.536	12.558	21.839	1.167
0.543	12.09	21.147	1.116
0.551	12.154	20.765	1.113
0.558	11.971	21.267	1.12
0.565	12.259	21.334	1.146
0.572	11.906	20.732	1.151
0.579	11.708	20.788	1.115
0.586	11.853	21.335	1.134
0.593	11.721	21.103	1.122
0.601	11.762	20.83	1.088
0.608	11.614	21.487	1.118
0.615	11.633	20.768	1.101
0.622	11.259	20.99	1.097
0.629	11.417	21.786	1.153
0.636	11.271	20.609	1.094
0.643	10.823	20.701	1.067
0.651	11.516	21.04	1.136
0.658	10.951	20.781	1.091
0.665	11.476	21.789	1.137
0.672	11.265	20.553	1.122
0.679	11.696	21.496	1.127
0.686	11.456	20.849	1.152
0.694	10.933	20.368	1.12
0.701	11.109	21.055	1.153
0.708	11.097	20.733	1.165
0.715	11.341	21.426	1.162
0.722	11.299	21.048	1.182
0.729	11.076	20.912	1.134
0.736	10.868	21.01	1.154
0.744	11.129	20.827	1.132
0.751	11.123	21.21	1.173
0.758	10.87	21.729	1.178
0.765	10.502	21.314	1.155
0.772	10.898	21.803	1.199
0.779	10.913	21.876	1.183
0.786	11.02	22.13	1.186
0.794	10.979	21.855	1.214
0.801	11.448	22.4	1.217
0.808	10.695	21.96	1.214
0.815	10.852	22.631	1.185
0.822	10.863	22.689	1.186
0.829	10.575	21.934	1.197
0.837	11.085	23.137	1.248
0.844	10.657	23.154	1.246
0.851	10.521	22.813	1.197
0.858	11.043	22.965	1.216
0.865	10.883	23.009	1.224
0.872	10.829	22.956	1.236
0.879	10.741	23.358	1.234
0.887	10.694	23.343	1.237
0.894	10.628	23.693	1.226
0.901	10.714	23.754	1.238
0.908	10.993	23.766	1.267
0.915	11.068	24.729	1.27
0.922	10.688	23.757	1.259
0.929	11.137	23.921	1.285
0.937	10.881	23.707	1.289
0.944	10.911	24.049	1.299
0.951	11.065	24.131	1.305
0.958	10.831	23.546	1.269
0.965	10.806	23.838	1.275
0.972	11.421	23.853	1.309
0.98	10.872	23.909	1.311
0.987	10.88	24.419	1.288
0.994	11.066	23.925	1.304
1.001	10.907	23.546	1.312
1.008	11.034	23.268	1.331
1.015	11.082	23.523	1.332
1.022	11.947	24.012	1.365
1.03	11.732	23.852	1.371
1.037	11.412	23.839	1.369
1.044	11.56	23.925	1.372
1.051	11.615	24.043	1.365
1.058	11.233	23.336	1.335
1.065	11.765	23.454	1.382
1.072	13.097	23.702	1.352
1.08	11.761	23.915	1.366
1.087	11.803	23.298	1.357
1.094	11.626	23.28	1.336
1.101	11.883	23.658	1.35
1.108	11.711	23.609	1.39
1.115	11.781	24.33	1.307
1.123	11.675	22.75	1.358
1.13	11.89	23.665	1.336
1.137	12.307	24.692	1.358
1.144	12.116	24.122	1.326
1.151	11.706	23.605	1.321
1.158	12.201	24.048	1.334
1.165	11.987	23.87	1.298
1.173	12.574	24.748	1.35
1.18	11.948	23.242	1.244
1.187	11.928	23.383	1.303
1.194	11.758	22.749	1.287
1.201	11.831	21.91	1.242
1.208	11.88	22.647	1.309
1.215	11.701	22.282	1.256
1.223	11.735	22.762	1.24
1.23	11.963	22.682	1.234
1.237	11.642	22.092	1.238
1.244	11.867	22.143	1.276
1.251	11.793	21.75	1.236
1.258	11.977	22.329	1.237
1.266	11.693	22.421	1.224
1.273	11.818	22.748	1.22
1.28	12.129	21.619	1.206
1.287	12.149	21.867	1.236
1.294	11.87	21.971	1.195
1.301	11.596	21.272	1.194
1.308	11.772	21.673	1.214
1.316	11.684	21.851	1.209
1.323	11.912	21.725	1.166
1.33	11.49	21.62	1.175
1.337	11.479	22.45	1.202
1.344	11.212	21.039	1.162
1.351	11.455	20.879	1.18
1.358	12.051	21.563	1.234
1.366	11.421	21.29	1.203
1.373	11.574	20.543	1.196
1.38	11.534	21.306	1.22
1.387	11.472	20.718	1.223
1.394	11.716	20.833	1.245
1.401	11.544	20.406	1.236
1.409	11.384	21.247	1.227
1.416	11.222	20.527	1.229
1.423	11.267	20.897	1.24
1.43	11.319	21.165	1.246
1.437	11.214	20.119	1.268
1.444	11.144	20.745	1.271
1.451	11.331	20.908	1.259
1.459	11.632	21.145	1.289
1.466	11.414	21.294	1.271
1.473	11.66	20.49	1.285
1.48	11.309	20.793	1.261
1.487	11.562	21.151	1.271
1.494	11.617	20.364	1.258
1.501	11.535	20.369	1.251
1.509	11.419	20.521	1.263
1.516	11.581	21.307	1.258
1.523	11.407	20.806	1.289
1.53	11.336	20.601	1.296
1.537	11.432	20.772	1.226
1.544	11.512	21.108	1.271
1.552	11.361	21.143	1.255
1.559	10.926	20.347	1.202
1.566	11.362	21.34	1.263
1.573	11.312	20.678	1.222
1.58	11.606	20.911	1.228
1.587	10.855	20.653	1.183
1.594	11.252	20.787	1.224
1.602	11.122	20.52	1.228
1.609	11.465	20.623	1.248
1.616	11.46	20.529	1.236
1.623	11.601	20.761	1.255
1.63	11.349	20.046	1.23
1.637	11.593	19.894	1.254
1.644	11.692	19.986	1.247
1.652	11.928	20.356	1.267
1.659	11.792	20.541	1.262
1.666	11.645	20.106	1.23
1.673	11.526	20.247	1.245
1.68	11.834	20.166	1.253
1.687	11.971	19.977	1.28
1.695	12.154	19.769	1.246
1.702	12.03	19.82	1.242
1.709	11.78	19.829	1.237
1.716	11.863	19.537	1.246
1.723	11.807	19.137	1.184
1.73	11.639	19.09	1.206
1.737	11.973	19.074	1.225
1.745	12.193	19.5	1.226
1.752	11.409	18.452	1.164
1.759	12.096	19.88	1.215
1.766	12.467	19.203	1.225
1.773	12.52	19.794	1.255
1.78	11.97	19.907	1.185
1.787	11.961	18.569	1.178
1.795	12.175	19.527	1.186
1.802	12.304	19.249	1.173
1.809	12.452	19.141	1.174
1.816	12.513	18.959	1.163
1.823	12.242	18.338	1.169
1.83	12.798	18.982	1.191
1.838	12.446	18.586	1.164
1.845	12.789	18.294	1.166
1.852	12.849	18.045	1.151
1.859	13.199	18.252	1.145
1.866	13.188	18.252	1.158
1.873	13.424	17.965	1.137
1.88	13.492	17.785	1.139
1.888	13.661	17.62	1.147
1.895	13.656	17.816	1.147
1.902	14.008	18.414	1.142
1.909	14.324	17.442	1.145
1.916	14.487	17.382	1.155
1.923	14.878	17.71	1.176
1.93	15.123	17.227	1.167
1.938	15.217	17.569	1.193
1.945	15.344	17.228	1.171
1.952	15.427	17.368	1.17
1.959	15.602	17.079	1.147
1.966	15.873	17.479	1.19
1.973	15.8	17.174	1.175
1.98	16.095	17.653	1.223
1.988	16.042	17.325	1.201
1.995	15.97	17.096	1.157
2.002	16.137	17.201	1.176
2.009	16.32	17.239	1.196
2.016	15.797	17.272	1.164
2.023	16.259	17.255	1.171
2.031	16.343	17.344	1.176
2.038	15.932	16.856	1.173
2.045	15.943	16.921	1.164
2.052	15.982	16.67	1.155
2.059	15.652	16.999	1.179
2.066	15.468	17.586	1.147
2.073	15.871	17.036	1.162
2.081	15.856	17.127	1.17
2.088	15.346	17.134	1.157
2.095	15.586	17.06	1.156
2.102	15.042	17.065	1.146
2.109	15.156	16.943	1.14
2.116	15.227	16.752	1.158
2.123	14.875	17.123	1.159
2.131	15.158	16.864	1.159
2.138	14.731	16.627	1.119
2.145	14.968	17.025	1.124
2.152	14.394	16.465	1.111
2.159	14.174	17.007	1.102
2.166	14.244	16.887	1.118
2.174	14.309	17.246	1.108
2.181	14.181	17.383	1.117
2.188	13.973	17.256	1.111
2.195	13.448	16.731	1.107
2.202	13.477	16.717	1.072
2.209	13.623	17.028	1.081
2.216	13.737	16.834	1.08
2.224	13.989	17.256	1.093
2.231	13.698	17.2	1.102
2.238	13.476	16.858	1.067
2.245	13.702	17.051	1.104
2.252	13.445	17.202	1.072
2.259	13.977	17.069	1.095
2.267	13.223	17.188	1.067
2.274	13.605	17.15	1.103
2.281	13.506	16.797	1.091
2.288	13.763	17.769	1.072
2.295	13.57	16.847	1.085
2.302	13.916	17.215	1.083
2.309	13.432	16.44	1.056
2.317	13.594	16.748	1.096
2.324	13.936	16.745	1.101
2.331	14.284	16.715	1.092
2.338	13.67	16.265	1.098
2.345	13.716	16.295	1.082
2.352	13.952	16.383	1.071
2.359	14.326	16.998	1.102
2.367	14.639	17.116	1.144
2.374	14.592	17.191	1.124
2.381	14.368	16.729	1.104
2.388	14.811	16.864	1.127
2.395	14.728	16.96	1.132
2.402	15.082	16.919	1.122
2.409	14.97	16.67	1.117
2.417	15.033	16.799	1.097
2.424	14.867	16.612	1.114
2.431	14.632	16.355	1.111
2.438	14.956	16.258	1.112
2.445	14.743	16.442	1.107
2.452	14.969	16.641	1.111
2.46	14.877	16.57	1.16
2.467	14.954	16.738	1.124
2.474	14.59	16.595	1.108
2.481	15.043	16.839	1.141
2.488	14.672	16.817	1.127
2.495	14.907	16.395	1.122
2.502	14.433	17.362	1.13
2.51	14.71	16.909	1.156
2.517	14.833	17.561	1.151
2.524	14.625	16.625	1.13
2.531	14.773	16.939	1.162
2.538	15.166	17.339	1.173
2.545	14.673	17.444	1.164
2.552	14.984	17.43	1.14
2.56	14.641	17.547	1.199
2.567	14.999	17.657	1.183
2.574	14.555	17.042	1.138
2.581	14.545	17.881	1.17
2.588	14.719	17.618	1.186
2.595	14.593	17.606	1.189
2.603	14.361	17.368	1.189
2.61	14.091	17.245	1.159
2.617	14.089	17.408	1.155
2.624	13.987	17.835	1.174
2.631	14.251	17.549	1.188
2.638	13.845	17.712	1.171
2.645	13.97	17.798	1.176
2.653	13.726	18.668	1.165
2.66	13.589	17.705	1.176
2.667	13.593	17.785	1.157
2.674	13.733	17.73	1.172
2.681	12.958	17.191	1.181
2.688	13.209	18.377	1.153
2.695	12.985	17.553	1.159
2.703	12.648	17.805	1.175
2.71	12.877	18.466	1.194
2.717	13.024	18.705	1.185
2.724	12.347	18.514	1.152
2.731	12.162	17.784	1.12
2.738	12.598	18.514	1.182
2.746	12.526	18.933	1.193
2.753	12.229	18.952	1.168
2.76	11.995	18.703	1.176
2.767	11.739	18.849	1.164
2.774	12.038	18.592	1.165
2.781	11.655	19.177	1.166
2.788	11.532	19.119	1.142
2.796	11.527	18.877	1.162
2.803	11.292	18.415	1.121
2.81	11.203	19.072	1.166
2.817	11.284	19.579	1.162
2.824	11.129	19.332	1.176
2.831	11.17	19.341	1.181
2.838	11.052	19.558	1.155
2.846	10.991	19.497	1.165
2.853	11.077	19.812	1.186
2.86	11.218	20.083	1.197
2.867	10.912	19.639	1.168
2.874	10.813	19.646	1.175
2.881	11.098	19.614	1.163
2.889	10.739	20.045	1.173
2.896	10.703	19.482	1.148
2.903	10.792	19.711	1.178
2.91	10.777	20.254	1.159
2.917	10.857	20.657	1.167
2.924	11.049	20.301	1.16
2.931	10.534	20.688	1.162
2.939	10.514	20.675	1.155
2.946	10.515	20.403	1.165
2.953	10.511	20.969	1.161
2.96	10.6	21.188	1.202
2.967	10.432	21.27	1.18
2.974	10.456	21.498	1.16
2.981	10.279	21.009	1.153
2.989	10.416	21.287	1.166
2.996	10.274	21.634	1.148
3.003	10.53	21.949	1.188
3.01	10.628	21.958	1.178
3.017	10.104	21.531	1.182
3.024	10.315	21.71	1.158
3.032	10.616	22.072	1.203
3.039	10.365	21.612	1.158
3.046	10.214	22.194	1.178
3.053	10.134	21.313	1.162
3.06	10.084	22.365	1.165
3.067	10.093	22.131	1.136
3.074	10.3	21.982	1.181
3.082	10.282	23.108	1.166
3.089	9.785	22.343	1.139
3.096	9.923	22.642	1.173
3.103	10.011	22.277	1.141
3.11	10.098	22.815	1.156
3.117	10.329	23.099	1.173
3.124	9.809	22.752	1.153
3.132	10.172	23.235	1.154
3.139	10.168	23.122	1.147
3.146	10.719	23.628	1.197
3.153	10.327	23.14	1.142
3.16	10.452	23.476	1.181
3.167	10.313	22.802	1.166
3.175	10.304	22.926	1.167
3.182	10.409	23.684	1.178
3.189	10.014	22.342	1.146
3.196	10.22	23.859	1.198
3.203	10.266	22.453	1.141
3.21	10.321	22.922	1.164
3.217	10.126	23.045	1.146
3.225	10.476	23.182	1.156
3.232	10.521	23.13	1.165
3.239	10.608	23.279	1.162
3.246	10.567	23.12	1.186
3.253	10.615	22.917	1.166
3.26	10.685	23.692	1.162
3.267	10.253	23.051	1.145
3.275	10.267	22.778	1.132
3.282	10.311	22.678	1.164
3.289	10.147	22.264	1.132
3.296	10.276	23.158	1.167
3.303	10.726	22.903	1.15
3.31	10.631	22.705	1.166
3.318	10.361	22.8	1.159
3.325	10.232	23.072	1.163
3.332	10.488	22.805	1.147
3.339	10.493	22.722	1.165
3.346	10.36	22.643	1.186
3.353	10.488	22.978	1.184
3.36	10.246	22.212	1.14
3.368	10.115	22.703	1.15
3.375	10.227	21.905	1.154
3.382	10.08	21.583	1.178
3.389	10.017	23.016	1.183
3.396	9.464	21.429	1.113
3.403	9.725	21.921	1.146
3.41	10.244	22.02	1.163
3.418	9.877	21.904	1.166
3.425	9.888	22.214	1.149
3.432	9.746	21.574	1.119
3.439	9.717	23.051	1.176
3.446	9.851	22.61	1.182
3.453	9.698	22.886	1.145
3.461	10.084	23.295	1.18
3.468	9.873	22.323	1.149
3.475	9.855	23.693	1.201
3.482	9.778	23.22	1.152
3.489	9.782	23.107	1.156
3.496	9.659	23.73	1.162
3.503	9.789	23.195	1.184
3.511	9.65	23.475	1.19
3.518	9.798	24.075	1.183
3.525	9.862	23.64	1.155
3.532	9.849	24.049	1.186
3.539	9.91	23.832	1.196
3.546	9.932	23.934	1.182
3.553	9.575	23.631	1.174
3.561	9.921	24.29	1.16
3.568	9.915	23.561	1.168
3.575	10.299	24.623	1.196
3.582	9.8	24.04	1.221
3.589	9.88	24.732	1.209
3.596	9.654	24.51	1.161
3.604	9.724	24.44	1.218
3.611	9.894	24.279	1.179
3.618	10.167	24.948	1.2
3.625	9.933	25.237	1.222
3.632	9.934	24.924	1.202
3.639	10.026	25.304	1.237
3.646	10.207	26.28	1.237
3.654	9.872	24.697	1.197
3.661	10.255	24.561	1.211
3.668	10.122	25.498	1.225
3.675	9.968	25.545	1.213
3.682	10.113	25.046	1.217
3.689	10.17	25.157	1.238
3.696	9.936	24.955	1.201
3.704	10.187	25.247	1.213
3.711	9.977	25.008	1.202
3.718	10.317	26.279	1.212
3.725	10.247	25.546	1.226
3.732	10.13	25.567	1.224
3.739	10.097	25.485	1.223
3.747	10.304	25.591	1.179
3.754	10.392	25.757	1.209
3.761	10.351	25.971	1.227
3.768	10.328	25.644	1.221
3.775	10.44	26.39	1.273
3.782	10.33	25.815	1.192
3.789	10.376	26.126	1.207
3.797	10.602	26.962	1.238
3.804	10.475	25.823	1.211
3.811	10.443	26.628	1.233
3.818	10.433	25.965	1.23
3.825	10.444	25.84	1.207
3.832	10.562	26.331	1.238
3.839	10.193	25.577	1.207
3.847	10.236	25.621	1.201
3.854	10.061	25.252	1.18
3.861	10.478	26.525	1.211
3.868	10.349	25.696	1.201
3.875	10.363	25.76	1.188
3.882	10.237	25.943	1.193
3.89	10.387	25.892	1.217
3.897	10.493	25.91	1.219
3.904	10.516	26.294	1.185
3.911	10.119	26.788	1.203
3.918	10.188	25.53	1.169
3.925	10.281	25.679	1.208
3.932	10.214	25.422	1.194
3.94	10.129	25.558	1.183
3.947	10.414	25.403	1.204
3.954	10.202	25.246	1.197
3.961	10.29	25.287	1.211
3.968	10.119	25.243	1.196
3.975	10.445	25.507	1.185
3.982	10.056	24.585	1.187
3.99	10.135	25.447	1.207
3.997	9.766	24.215	1.212
4.004	9.992	25.183	1.186
4.011	10.044	25.472	1.17
4.018	9.961	24.998	1.203
4.025	10.062	24.54	1.208
4.032	9.845	24.315	1.21
4.04	10.05	25.327	1.206
4.047	9.82	25.397	1.19
4.054	10.143	25.284	1.231
4.061	10	24.601	1.242
4.068	10.047	25.019	1.229
4.075	9.886	24.239	1.215
4.083	9.755	24.345	1.208
4.09	9.838	23.858	1.216
4.097	9.91	24.36	1.247
4.104	9.885	24.152	1.223
4.111	10.4	25.077	1.258
4.118	10.001	24.561	1.228
4.125	10.047	24.692	1.22
4.133	9.801	25.39	1.234
4.14	9.84	24.577	1.241
4.147	9.863	24.557	1.221
4.154	9.933	24.379	1.244
4.161	9.95	24.877	1.228
4.168	9.769	24.695	1.251
4.175	9.983	24.597	1.223
4.183	9.853	24.686	1.235
4.19	10.034	25.186	1.259
4.197	9.652	24.972	1.202
4.204	9.891	24.992	1.249
4.211	9.918	24.538	1.233
4.218	9.626	24.416	1.24
4.226	9.83	25.358	1.234
4.233	10.059	25.337	1.256
4.24	10.135	25.619	1.232
4.247	9.546	24.834	1.209
4.254	9.559	25.014	1.237
4.261	9.885	25.897	1.234
4.268	9.823	25.297	1.204
4.276	9.835	26.403	1.234
4.283	9.87	26.109	1.248
4.29	9.709	25.31	1.215
4.297	9.736	24.886	1.234
4.304	10.045	25.707	1.219
4.311	10.171	25.354	1.235
4.318	9.695	25.561	1.236
4.326	10.2	25.672	1.251
4.333	9.425	24.614	1.185
4.34	9.614	25.337	1.206
4.347	9.721	25.134	1.192
4.354	9.573	25.528	1.184
4.361	9.613	26.126	1.184
4.369	9.756	25.312	1.178
4.376	9.704	25.839	1.222
4.383	9.899	25.636	1.188
4.39	9.396	25.504	1.178
4.397	9.772	25.237	1.206
4.404	8.595	23.109	1.085
4.411	9.601	25.588	1.182
4.419	9.825	25.35	1.201
4.426	9.749	26.108	1.215
4.433	9.618	25.676	1.199
4.44	9.292	25.308	1.158
4.447	9.723	24.832	1.125
4.454	9.683	25.634	1.157
4.461	9.475	25.556	1.181
4.469	9.662	25.972	1.173
4.476	9.838	25.964	1.179
4.483	9.89	25.385	1.183
4.49	9.314	25.567	1.182
4.497	9.464	25.973	1.167
4.504	9.737	26.276	1.182
4.512	9.754	25.595	1.175
4.519	9.622	25.41	1.191
4.526	9.703	26.072	1.19
4.533	9.757	25.813	1.182
4.54	9.767	26.078	1.176
4.547	9.632	26.243	1.161
4.554	9.946	25.967	1.201
4.562	9.666	25.62	1.174
4.569	9.56	25.87	1.186
4.576	9.697	25.801	1.175
4.583	9.907	26.31	1.198
4.59	9.857	26.147	1.19
4.597	9.685	25.639	1.188
4.604	9.665	25.597	1.169
4.612	9.764	26.041	1.18
4.619	9.565	25.848	1.172
4.626	9.736	25.688	1.18
4.633	9.362	26.11	1.174
4.64	9.644	25.853	1.181
4.647	9.713	25.745	1.161
4.655	9.777	25.763	1.172
4.662	9.49	25.074	1.179
4.669	9.743	26.135	1.187
4.676	9.858	26.56	1.191
4.683	9.818	26.464	1.192
4.69	9.767	26.225	1.192
4.697	9.913	26.474	1.203
4.705	10.007	26.897	1.218
4.712	9.586	26.245	1.145
4.719	9.776	26.722	1.207
4.726	9.596	25.863	1.18
4.733	9.716	26.755	1.192
4.74	9.847	26.332	1.192
4.747	9.739	26.219	1.209
4.755	9.79	26.04	1.179
4.762	9.828	26.726	1.184
4.769	9.822	26.08	1.163
4.776	9.557	26.576	1.162
4.783	9.711	26.307	1.154
4.79	9.687	26.441	1.165
4.798	9.717	27.405	1.168
4.805	9.614	26.367	1.165
4.812	9.895	27.034	1.169
4.819	9.612	27.591	1.159
4.826	9.532	26.52	1.135
4.833	9.554	26.781	1.182
4.84	9.5	26.667	1.142
4.848	9.675	27.777	1.15
4.855	9.483	26.918	1.152
4.862	9.478	27.68	1.164
4.869	9.738	26.953	1.274
4.876	9.465	26.805	1.135
4.883	9.775	27.419	1.169
4.89	9.541	27.9	1.181
4.898	9.757	27.538	1.16
4.905	9.785	27.577	1.165
4.912	9.677	28.559	1.161
4.919	10.097	27.686	1.17
4.926	8.983	25.887	1.092
4.933	9.617	26.993	1.144
4.941	9.428	27.018	1.161
4.948	9.466	26.529	1.12
4.955	9.495	26.578	1.118
4.962	9.594	26.333	1.138
4.969	9.482	27.434	1.169
4.976	9.529	26.584	1.162
4.983	9.693	27.825	1.156
4.991	9.788	26.961	1.172
4.998	9.533	25.737	1.133
5.005	9.875	26.26	1.159
5.012	9.715	26.419	1.162
5.019	9.632	26.344	1.142
5.026	9.563	26.408	1.14
5.033	9.986	26.475	1.19
5.041	9.583	26.188	1.164
5.048	9.789	24.934	1.143
5.055	9.581	26.007	1.141
5.062	9.675	26.036	1.159
5.069	9.742	26.05	1.171
5.076	9.935	25.46	1.164
5.084	9.648	24.942	1.144
5.091	9.928	25.947	1.172
5.098	9.777	25.679	1.16
5.105	9.542	24.877	1.247
5.112	10.194	25.724	1.184
5.119	9.849	25.497	1.154
5.126	9.685	25.879	1.166
5.134	9.815	25.684	1.13
5.141	9.88	25.569	1.175
5.148	9.245	24.39	1.102
5.155	10.051	25.149	1.162
5.162	9.976	26.012	1.163
5.169	9.733	25.006	1.141
5.176	10.216	25.553	1.15
5.184	9.115	23.938	1.073
5.191	9.75	25.143	1.13
5.198	10.235	25.502	1.16
5.205	9.866	24.927	1.184
5.212	9.641	25.521	1.123
5.219	9.669	25.901	1.184
5.227	9.726	26.426	1.159
5.234	9.872	25.16	1.172
5.241	9.743	25.377	1.15
5.248	9.917	25.266	1.154
5.255	9.738	25.425	1.15
5.262	9.867	26.15	1.148
5.269	9.87	25.456	1.165
5.277	9.577	26.136	1.133
5.284	9.665	25.415	1.161
5.291	9.768	26.023	1.157
5.298	10.521	26.091	1.161
5.305	9.646	25.946	1.129
5.312	9.616	25.714	1.139
5.319	9.7	26.144	1.14
5.327	9.904	26.27	1.157
5.334	9.725	26.138	1.14
5.341	9.555	25.907	1.141
5.348	9.5	26.063	1.112
5.355	9.695	27.14	1.139
5.362	9.629	26.574	1.131
5.37	9.669	27.086	1.128
5.377	9.503	26.714	1.142
5.384	9.591	26.759	1.099
5.391	9.591	26.506	1.101
5.398	9.605	26.832	1.118
5.405	9.79	27.456	1.116
5.412	9.635	27.543	1.122
5.42	9.407	27.221	1.12
5.427	9.314	27.121	1.104
5.434	9.728	27.936	1.098
5.441	9.294	27.122	1.071
5.448	9.31	27.468	1.103
5.455	9.639	27.44	1.087
5.462	9.228	27.225	1.124
5.47	9.662	27.445	1.123
5.477	9.327	26.937	1.133
5.484	9.829	27.74	1.128
5.491	9.299	27.134	1.135
5.498	9.418	26.971	1.121
5.505	9.371	27.261	1.138
5.513	9.302	27.251	1.1
5.52	9.069	26.281	1.091
5.527	9.54	27.927	1.124
5.534	9.345	26.504	1.121
5.541	9.43	26.752	1.144
5.548	9.363	27.205	1.141
5.555	9.3	25.978	1.133
5.563	9.001	25.774	1.112
5.57	9.306	26.306	1.156
5.577	9.363	26.589	1.151
5.584	9.034	25.828	1.129
5.591	9.09	25.59	1.142
5.598	9.055	25.592	1.131
5.605	9.114	25.961	1.138
5.613	8.919	25.576	1.154
5.62	9.057	25.983	1.152
5.627	9.021	25.485	1.139
5.634	9.114	25.408	1.159
5.641	9.137	25.91	1.156
5.648	9.326	26.555	1.203
5.656	8.946	25.46	1.167
5.663	9.07	25.661	1.176
5.67	8.824	25.641	1.19
5.677	9.277	25.8	1.197
5.684	8.91	25.316	1.165
5.691	8.964	25.246	1.181
5.698	8.826	25.176	1.173
5.706	8.696	25.214	1.179
5.713	9.024	25.703	1.214
5.72	9.159	25.94	1.216
5.727	8.915	25.881	1.212
5.734	8.707	25.268	1.195
5.741	8.732	25.29	1.18
5.748	8.973	25.6	1.204
5.756	8.99	26.009	1.231
5.763	9.13	26.024	1.222
5.77	9.093	25.934	1.213
5.777	8.95	25.881	1.21
5.784	9.141	26.292	1.215
5.791	9.088	24.895	1.208
5.799	8.917	25.348	1.213
5.806	8.787	25.794	1.216
5.813	9.091	26.417	1.186
5.82	8.95	25.387	1.205
5.827	9.348	25.453	1.209
5.834	9.203	26.324	1.226
5.841	9	25.046	1.168
5.849	9.223	25.788	1.226
5.856	9.092	25.961	1.183
5.863	9.356	26.26	1.228
5.87	8.874	25.109	1.196
5.877	9.617	26.333	1.215
5.884	9.168	26.159	1.187
5.891	9.162	25.435	1.177
5.899	9.506	26.423	1.19
5.906	9.081	26.189	1.212
5.913	9.264	26.518	1.195
5.92	9.298	26.148	1.179
5.927	9.365	26.263	1.192
5.934	9.235	26.636	1.186
5.942	9.316	26.008	1.19
5.949	9.277	26.018	1.214
5.956	9.377	25.752	1.162
5.963	9.358	26.052	1.184
5.97	9.038	25.862	1.161
5.977	8.926	25.551	1.191
5.984	9.195	25.831	1.184
5.992	8.997	25.453	1.139
5.999	9.228	26.352	1.194
6.006	9.23	25.351	1.176
6.013	9.052	25.231	1.2
6.02	9.039	25.747	1.145
6.027	8.975	25.033	1.142
6.034	8.861	25.398	1.175
6.042	8.919	25.925	1.148
6.049	8.851	24.959	1.153
6.056	8.856	26.259	1.168
6.063	9.164	25.149	1.182
6.07	9.162	25.872	1.179
6.077	8.8	25.514	1.155
6.085	9.316	25.789	1.211
6.092	9.008	25.288	1.157
6.099	8.686	25.263	1.17
6.106	8.858	25.337	1.173
6.113	8.939	25.871	1.152
6.12	8.866	25.407	1.15
6.127	8.615	24.782	1.153
6.135	8.693	25.024	1.139
6.142	8.749	25.406	1.186
6.149	9.048	25.615	1.156
6.156	8.66	24.789	1.153
6.163	8.612	25.075	1.153
6.17	8.756	25.773	1.153
6.177	8.461	24.547	1.135
6.185	8.819	24.954	1.178
6.192	8.701	25.128	1.164
6.199	8.728	25.81	1.151
6.206	8.752	25.115	1.179
6.213	8.722	24.694	1.182
6.22	8.586	24.579	1.131
6.227	8.908	24.539	1.171
6.235	9.101	24.806	1.172
6.242	9.533	24.751	1.197
6.249	8.601	24.681	1.182
6.256	8.348	23.533	1.132
6.263	8.816	25.641	1.173
6.27	8.63	24.066	1.172
6.278	8.743	24.936	1.2
6.285	8.83	24.089	1.169
6.292	8.978	24.193	1.225
6.299	8.959	24.383	1.214
6.306	8.948	24.626	1.207
6.313	8.81	24.105	1.196
6.32	9.151	25.14	1.229
6.328	8.883	24.076	1.221
6.335	8.92	24.027	1.203
6.342	8.956	24.161	1.236
6.349	8.904	23.64	1.209
6.356	9.165	23.291	1.209
6.363	8.764	24.006	1.208
6.37	8.83	24.309	1.247
6.378	9.013	24.088	1.221
6.385	8.808	24.146	1.21
6.392	8.892	24.255	1.203
6.399	8.75	23.683	1.203
6.406	8.883	24.353	1.223
6.413	8.872	24.014	1.214
6.421	8.846	24.545	1.234
6.428	9.059	23.907	1.234
6.435	8.61	23.716	1.191
6.442	8.6	24.508	1.22
6.449	9.063	24.768	1.21
6.456	8.573	24.628	1.204
6.463	8.737	24.732	1.208
6.471	8.76	24.934	1.227
6.478	8.643	24.516	1.208
6.485	8.636	24.951	1.24
6.492	8.324	24.244	1.189
6.499	8.481	24.819	1.261
6.506	8.373	24.198	1.197
6.513	8.403	24.772	1.196
6.521	8.427	24.536	1.212
6.528	8.671	25.173	1.238
6.535	8.421	24.863	1.208
6.542	8.624	25.409	1.237
6.549	8.314	24.84	1.22
6.556	8.549	25.452	1.259
6.564	8.518	25.003	1.189
6.571	8.713	24.64	1.23
6.578	8.571	25.21	1.227
6.585	8.297	24.515	1.193
6.592	8.417	24.939	1.221
6.599	8.265	24.939	1.2
6.606	8.689	24.822	1.229
6.614	8.442	24.734	1.227
6.621	8.382	24.887	1.246
6.628	8.303	24.498	1.191
6.635	8.412	25.882	1.227
6.642	8.453	25.179	1.216
6.649	8.495	25.186	1.242
6.656	8.277	25.344	1.194
6.664	8.539	24.801	1.231
6.671	8.686	25.105	1.238
6.678	8.462	24.48	1.198
6.685	8.327	24.125	1.203
6.692	8.83	24.199	1.261
6.699	8.395	24.522	1.22
6.707	8.616	25.266	1.227
6.714	8.524	25.048	1.248
6.721	8.409	24.734	1.22
6.728	8.424	23.886	1.207
6.735	8.606	25.38	1.241
6.742	8.645	25.51	1.223
6.749	8.71	25.361	1.202
6.757	8.679	25.408	1.241
6.764	8.401	24.566	1.191
6.771	8.798	24.974	1.204
6.778	8.623	26.104	1.182
6.785	8.517	25.492	1.21
6.792	8.685	24.84	1.185
6.799	8.513	24.877	1.183
6.807	8.469	24.33	1.176
6.814	8.561	24.457	1.178
6.821	9.1	24.449	1.186
6.828	8.527	24.529	1.181
6.835	8.661	24.423	1.179
6.842	8.65	24.227	1.203
6.85	8.755	24.517	1.187
6.857	8.515	24.329	1.182
6.864	8.35	24.287	1.183
6.871	8.424	24.765	1.172
6.878	8.571	24.401	1.17
6.885	8.218	23.455	1.102
6.892	8.355	24.831	1.186
6.9	8.603	25.411	1.191
6.907	8.551	25.492	1.181
6.914	8.448	24.747	1.183
6.921	8.481	25.37	1.157
6.928	8.495	24.784	1.145
6.935	8.645	25.606	1.148
6.942	8.469	25.111	1.21
6.95	8.52	25.047	1.181
6.957	8.73	24.668	1.174
6.964	8.672	25.408	1.186
6.971	8.49	25.006	1.155
6.978	8.268	24.571	1.139
6.985	8.784	24.946	1.168
6.993	8.492	24.704	1.168
7	8.622	25.316	1.17
7.007	8.405	24.501	1.142
7.014	8.59	25.368	1.184
7.021	8.705	25.693	1.168
7.028	8.562	24.976	1.16
7.035	8.736	25.133	1.174
7.043	8.88	25.332	1.168
7.05	8.627	25.19	1.153
7.057	8.781	25.271	1.148
7.064	8.795	25.344	1.175
7.071	8.818	25.322	1.142
7.078	8.673	25.127	1.13
7.085	8.915	25.467	1.159
7.093	8.713	25.999	1.154
7.1	8.843	25.825	1.145
7.107	8.763	25.768	1.176
7.114	9.066	25.725	1.156
7.121	8.874	25.314	1.145
7.128	8.641	25.359	1.135
7.136	8.879	25.528	1.151
7.143	8.83	25.759	1.157
7.15	8.89	25.974	1.135
7.157	8.74	25.247	1.168
7.164	9.033	26.018	1.178
7.171	9.082	25.4	1.151
7.178	9.083	25.417	1.154
7.186	9.126	25.043	1.156
7.193	9.396	25.878	1.181
7.2	9.22	25.753	1.163
7.207	9.293	25.941	1.164
7.214	9.029	25.582	1.163
7.221	9.67	25.8	1.183
7.228	9.348	26.016	1.199
7.236	9.188	25.036	1.137
7.243	9.518	25.859	1.184
7.25	9.393	25.544	1.157
7.257	9.38	24.849	1.148
7.264	9.081	24.37	1.156
7.271	9.328	25.239	1.191
7.279	9.358	25.219	1.189
7.286	9.597	25.886	1.225
7.293	9.164	24.533	1.16
7.3	9.586	24.823	1.167
7.307	9.326	24.879	1.152
7.314	9.411	25.596	1.2
7.321	9.543	25.6	1.202
7.329	9.157	24.79	1.146
7.336	9.286	25.251	1.19
7.343	9.258	25.013	1.154
7.35	9.328	25.28	1.159
7.357	9.257	25.612	1.194
7.364	9.537	25.422	1.155
7.371	9.344	25.175	1.175
7.379	9.359	25.217	1.152
7.386	9.386	26.367	1.192
7.393	9.431	25.497	1.175
7.4	9.365	25.486	1.159
7.407	9.42	25.957	1.157
7.414	9.557	25.745	1.176
7.422	9.413	25.701	1.134
7.429	9.808	26.406	1.212
7.436	9.407	25.772	1.168
7.443	9.495	25.851	1.178
7.45	9.647	25.934	1.18
7.457	9.613	26.232	1.184
7.464	10.221	26.921	1.208
7.472	9.688	25.713	1.264
7.479	10.185	25.668	1.196
7.486	9.805	25.623	1.223
7.493	9.647	25.491	1.195
7.5	10.395	29.201	1.278
7.507	10.345	25.534	1.26
7.514	10.474	25.265	1.233
7.522	10.291	25.642	1.272
7.529	10.28	24.742	1.254
7.536	9.949	24.381	1.214
7.543	10.459	25.813	1.288
7.55	10.353	24.488	1.261
7.557	10.524	24.566	1.324
7.565	10.343	24.553	1.277
7.572	10.346	24.179	1.25
7.579	10.228	24.249	1.27
7.586	10.501	23.619	1.283
7.593	10.301	23.483	1.276
7.6	10.307	23.182	1.244
7.607	10.361	23.914	1.303
7.615	10.423	23.505	1.283
7.622	10.238	23.191	1.251
7.629	9.84	23.717	1.222
7.636	10.047	23.151	1.243
7.643	9.869	22.511	1.199
7.65	9.889	23.201	1.22
7.657	9.895	23.053	1.212
7.665	9.508	22.262	1.176
7.672	9.651	23.222	1.244
7.679	9.632	23.704	1.247
7.686	9.369	22.487	1.155
7.693	9.324	22.948	1.221
7.7	9.573	23.4	1.2
7.708	9.147	22.476	1.155
7.715	9.148	23	1.149
7.722	9.26	23.403	1.177
7.729	9.404	23.767	1.182
7.736	9.07	23.829	1.152
7.743	8.874	23.222	1.126
7.75	9.018	23.484	1.161
7.758	9.373	24.216	1.176
7.765	9.565	23.965	1.159
7.772	9.392	24.406	1.17
7.779	9.411	24.776	1.147
7.786	9.324	23.929	1.145
7.793	9.468	23.79	1.159
7.8	9.591	24.612	1.171
7.808	9.313	24.035	1.186
7.815	9.415	24.125	1.169
7.822	9.542	23.882	1.195
7.829	9.647	24.876	1.184
7.836	9.576	24.865	1.193
7.843	9.483	24.48	1.175
7.851	9.518	24.203	1.191
7.858	9.471	24.84	1.157
7.865	9.69	25.66	1.196
7.872	9.447	24.272	1.184
7.879	9.627	25.324	1.185
7.886	9.478	24.936	1.188
7.893	9.55	24.734	1.2
7.901	9.76	25.29	1.209
7.908	9.869	25.465	1.186
7.915	9.652	25.107	1.186
7.922	10.092	26.588	1.25
7.929	9.765	25.624	1.232
7.936	9.69	25.735	1.216
7.943	9.764	25.474	1.202
7.951	9.794	25.761	1.209
7.958	9.784	25.728	1.212
7.965	9.675	25.521	1.193
7.972	9.68	25.067	1.197
7.979	9.7	26.41	1.185
7.986	9.521	25.426	1.216
7.993	9.744	25.38	1.211
8.001	9.333	25.37	1.202
8.008	9.301	25.111	1.154
8.015	9.303	24.853	1.154
8.022	9.646	25.2	1.142
8.029	9.384	24.178	1.151
8.036	9.716	25.174	1.165
8.044	9.481	24.71	1.156
8.051	9.44	24.657	1.161
8.058	9.588	24.487	1.165
8.065	9.608	24.902	1.163
8.072	9.731	24.875	1.19
8.079	9.592	24.378	1.145
8.086	9.754	24.267	1.179
8.094	10.068	24.599	1.183
8.101	9.989	24.605	1.157
8.108	9.666	24.091	1.14
8.115	9.644	24.389	1.153
8.122	9.791	23.914	1.158
8.129	9.982	24.356	1.159
8.137	10.058	24.406	1.175
8.144	9.901	24.57	1.158
8.151	10.048	24.191	1.142
8.158	9.805	23.457	1.12
8.165	10.036	24.503	1.176
8.172	10.189	24.48	1.149
8.179	10.276	24.756	1.172
8.187	10.064	23.859	1.155
8.194	10.22	24.081	1.12
8.201	10.161	24.17	1.167
8.208	9.849	23.999	1.127
8.215	10.564	24.679	1.175
8.222	10.682	23.879	1.165
8.229	10.273	24.742	1.167
8.237	10.861	24.248	1.158
8.244	10.416	24.545	1.195
8.251	10.473	24.378	1.162
8.258	10.241	23.484	1.161
8.265	10.506	24.198	1.186
8.272	10.606	24.259	1.187
8.28	10.33	23.949	1.164
8.287	10.637	24.326	1.2
8.294	10.348	23.674	1.197
8.301	10.532	23.713	1.19
8.308	10.598	24.635	1.19
8.315	10.522	23.297	1.196
8.322	10.453	23.461	1.184
8.33	10.494	23.622	1.185
8.337	10.733	23.797	1.197
8.344	10.788	23.254	1.191
8.351	10.408	23.186	1.182
8.358	10.574	23.569	1.2
8.365	10.664	23.589	1.169
8.372	10.66	23.724	1.194
8.38	10.71	23.072	1.162
8.387	10.526	24.87	1.17
8.394	10.627	22.996	1.122
8.401	10.469	22.968	1.141
8.408	10.509	22.795	1.122
8.415	10.596	23.117	1.11
8.422	10.301	22.348	1.101
8.43	10.228	22.449	1.081
8.437	10.117	23.011	1.09
8.444	10.077	22.692	1.113
8.451	10.316	23.095	1.123
8.458	10.054	23.027	1.09
8.465	9.875	21.748	1.062
8.473	10.045	22.565	1.084
8.48	10.331	22.944	1.114
8.487	10.225	22.486	1.107
8.494	9.955	22.25	1.065
8.501	9.987	22.38	1.127
8.508	9.867	22.309	1.101
8.515	9.912	21.721	1.083
8.523	9.942	21.626	1.102
8.53	9.82	21.884	1.11
8.537	9.643	21.19	1.078
8.544	9.892	21.383	1.105
8.551	9.563	20.948	1.095
8.558	9.065	19.47	1.032
8.565	9.758	21.066	1.127
8.573	9.632	21.182	1.122
8.58	9.855	21.862	1.148
8.587	10.025	22.46	1.157
8.594	9.919	21.788	1.168
8.601	10.011	21.483	1.157
8.608	10.027	21.36	1.178
8.616	9.989	21.54	1.179
8.623	10.084	21.349	1.192
8.63	10.108	21.505	1.206
8.637	10.063	21.589	1.217
8.644	9.696	20.664	1.175
8.651	9.987	21.494	1.241
8.658	10.086	20.821	1.215
8.666	10.138	20.966	1.222
8.673	10.042	20.69	1.207
8.68	10.081	21.262	1.25
8.687	10.009	20.703	1.225
8.694	10.104	21.325	1.234
8.701	9.851	20.77	1.224
8.708	10.16	21.199	1.254
8.716	10.16	21.452	1.238
8.723	10.153	20.938	1.241
8.73	10.029	20.863	1.227
8.737	9.966	21.136	1.219
8.744	10.121	21.454	1.253
8.751	10.01	20.752	1.232
8.759	10.054	20.813	1.242
8.766	10.044	21.136	1.243
8.773	9.911	21.015	1.22
8.78	10.316	21.504	1.278
8.787	10.068	21.209	1.251
8.794	10.103	21.321	1.24
8.801	10.033	20.961	1.23
8.809	10.278	21.383	1.257
8.816	10.194	21.615	1.23
8.823	10.187	21.668	1.209
8.83	10.072	21.752	1.208
8.837	10.245	21.903	1.205
8.844	10.259	22.625	1.207
8.851	10.073	22.513	1.185
8.859	10.429	22.724	1.19
8.866	10.139	21.841	1.173
8.873	10.141	22.033	1.194
8.88	10.233	22.209	1.193
8.887	10.185	21.917	1.181
8.894	10.58	22.431	1.216
8.902	10.628	21.63	1.193
8.909	10.088	21.973	1.159
8.916	10.226	21.481	1.164
8.923	10.328	21.802	1.165
8.93	10.284	21.717	1.157
8.937	10.183	21.46	1.164
8.944	10.313	21.584	1.167
8.952	10.167	20.985	1.144
8.959	10.136	21.157	1.127
8.966	10.216	21.253	1.135
8.973	10.441	21.371	1.174
8.98	10.451	20.776	1.149
8.987	10.368	21.404	1.173
8.994	10.503	20.905	1.158
9.002	10.514	20.946	1.169
9.009	10.934	21.571	1.189
9.016	10.475	20.761	1.163
9.023	10.42	20.623	1.162
9.03	10.886	20.954	1.161
9.037	10.621	20.429	1.175
9.045	10.613	20.401	1.176
9.052	10.852	20.561	1.161
9.059	10.769	20.296	1.176
9.066	10.558	20.13	1.166
9.073	10.879	20.672	1.18
9.08	10.762	20.981	1.179
9.087	10.786	20.225	1.174
9.095	10.967	20.882	1.19
9.102	10.63	20.852	1.213
9.109	11.127	20.84	1.183
9.116	10.687	20.615	1.155
9.123	10.753	20.859	1.197
9.13	10.896	20.961	1.192
9.137	10.813	21.053	1.163
9.145	10.707	20.841	1.158
9.152	10.773	20.599	1.13
9.159	10.783	21.284	1.169
9.166	10.762	20.803	1.175
9.173	10.799	21.187	1.167
9.18	10.72	21.291	1.161
9.188	10.538	21.261	1.173
9.195	11.025	21.395	1.188
9.202	10.7	20.775	1.174
9.209	10.794	20.994	1.172
9.216	10.654	20.781	1.132
9.223	10.563	20.614	1.151
9.23	10.54	20.637	1.141
9.238	10.749	20.928	1.128
9.245	10.882	20.774	1.141
9.252	10.892	20.661	1.134
9.259	10.779	20.429	1.127
9.266	10.817	20.308	1.117
9.273	10.99	20.679	1.135
9.28	10.852	20.683	1.134
9.288	10.89	20.405	1.134
9.295	10.845	19.791	1.137
9.302	11.187	20.004	1.159
9.309	10.971	20.505	1.131
9.316	11.131	20.292	1.159
9.323	11.149	19.681	1.144
9.331	11.417	20.254	1.158
9.338	11.415	20.021	1.179
9.345	11.246	19.94	1.157
9.352	11.401	19.465	1.14
9.359	11.349	19.671	1.147
9.366	11.744	19.585	1.137
9.373	11.745	19.854	1.131
9.381	11.496	19.516	1.12
9.388	11.501	19.898	1.111
9.395	11.835	19.731	1.157
9.402	11.601	19.713	1.134
9.409	11.36	19.815	1.119
9.416	11.281	19.577	1.125
9.423	11.267	20.056	1.122
9.431	11.075	19.469	1.105
9.438	11.041	19.258	1.1
9.445	11.415	19.482	1.106
9.452	11.371	19.837	1.124
9.459	11.319	19.504	1.103
9.466	10.849	19.306	1.093
9.474	11.112	19.473	1.13
9.481	10.889	19.283	1.101
9.488	11.091	19.844	1.105
9.495	11.129	19.33	1.114
9.502	11.008	19.162	1.097
9.509	10.865	19.487	1.1
9.516	11.203	19.199	1.1
9.524	10.905	19.141	1.097
9.531	11.032	19.164	1.101
9.538	10.722	19.084	1.092
9.545	11.23	19.402	1.105
9.552	11.014	18.925	1.099
9.559	10.827	18.629	1.112
9.566	11.135	19.02	1.109
9.574	10.886	18.825	1.078
9.581	10.792	18.833	1.117
9.588	10.967	18.612	1.12
9.595	11.282	18.498	1.116
9.602	11.249	18.661	1.136
9.609	11.159	18.83	1.138
9.617	11.089	18.458	1.107
9.624	11.306	18.281	1.125
9.631	11.853	18.67	1.124
9.638	11.719	18.145	1.127
9.645	11.942	18.556	1.156
9.652	11.748	17.951	1.139
9.659	11.798	18.146	1.135
9.667	12.285	18.227	1.164
9.674	12.054	18.936	1.155
9.681	12.247	18.112	1.193
9.688	12.119	17.857	1.132
9.695	12.059	17.959	1.143
9.702	12.28	18.439	1.198
9.709	11.933	18.229	1.158
9.717	12.263	18.322	1.191
9.724	12.09	18.674	1.173
9.731	11.972	18.833	1.183
9.738	11.888	18.565	1.167
9.745	12.068	18.882	1.194
9.752	12.154	18.778	1.223
9.76	11.828	19.074	1.168
9.767	11.592	18.306	1.169
9.774	11.752	18.688	1.178
9.781	11.691	18.668	1.154
9.788	11.716	18.953	1.166
9.795	11.795	19.489	1.176
9.802	11.452	19.05	1.181
9.81	11.288	19.6	1.163
9.817	11.48	19.752	1.183
9.824	11.416	20.274	1.159
9.831	11.274	19.633	1.152
9.838	11.166	19.622	1.17
9.845	11.621	20.205	1.172
9.852	11.219	19.755	1.167
9.86	10.935	19.734	1.139
9.867	11.057	19.995	1.194
9.874	11.18	19.701	1.16
9.881	11.059	19.457	1.131
9.888	11.148	19.889	1.161
9.895	10.636	19.164	1.112
9.903	11.272	20.002	1.146
9.91	11.184	20.22	1.146
9.917	11.333	20.208	1.158
9.924	11.184	19.807	1.143
9.931	11.429	20.058	1.161
9.938	11.378	20.397	1.166
9.945	11.338	20.684	1.155
9.953	11.428	19.92	1.14
9.96	11.244	20.063	1.146
9.967	11.345	20.377	1.153
9.974	11.131	20.052	1.132
9.981	11.544	20.533	1.174
9.988	11.595	20.26	1.156
9.995	11.23	20.299	1.144
10.003	11.211	19.795	1.122
10.01	11.294	21.027	1.158
10.017	10.986	19.974	1.148
10.024	11.128	20.419	1.134
10.031	11.132	20.91	1.144
10.038	10.86	20.55	1.131
10.045	10.653	20.382	1.132
10.053	10.933	20.612	1.138
10.06	10.829	20.834	1.147
10.067	10.522	19.784	1.115
10.074	10.602	20.98	1.143
10.081	10.774	21.033	1.139
10.088	10.897	20.884	1.109
10.096	10.565	20.151	1.117
10.103	10.615	20.577	1.108
10.11	10.393	20.614	1.089
10.117	10.447	21.086	1.119
10.124	10.395	20.755	1.1
10.131	10.541	21.309	1.112
10.138	10.314	21.689	1.108
10.146	10.608	21.396	1.114
10.153	10.581	21.418	1.096
10.16	10.274	20.438	1.089
10.167	10.656	21.606	1.13
10.174	10.386	21.477	1.101
10.181	10.585	21.503	1.091
10.188	10.266	21.316	1.092
10.196	10.465	21.426	1.105
10.203	10.444	21.629	1.102
10.21	10.437	22.493	1.089
10.217	10.517	21.475	1.092
10.224	10.428	22.021	1.091
10.231	10.267	21.843	1.074
10.239	10.362	21.969	1.09
10.246	10.49	21.987	1.093
10.253	10.201	21.61	1.075
10.26	10.96	21.767	1.081
10.267	10.698	22.679	1.073
10.274	10.563	22.146	1.104
10.281	10.949	21.76	1.089
10.289	10.489	21.15	1.068
10.296	10.478	21.734	1.079
10.303	9.826	20.549	1.005
10.31	10.675	21.609	1.067
10.317	10.527	21.514	1.084
10.324	10.408	21.748	1.075
10.332	10.59	21.881	1.052
10.339	10.619	21.628	1.09
10.346	10.734	21.551	1.101
10.353	10.728	21.445	1.095
10.36	10.448	20.95	1.107
10.367	10.774	20.866	1.097
10.374	10.551	21.139	1.092
10.382	10.849	21.073	1.097
10.389	10.843	20.653	1.079
10.396	10.701	20.935	1.076
10.403	10.675	21.103	1.084
10.41	10.914	21.122	1.125
10.417	10.735	20.728	1.088
10.424	10.88	21.1	1.102
10.432	11.369	21.759	1.12
10.439	11.026	21.105	1.12
10.446	11.354	21.157	1.117
10.453	11.121	20.705	1.074
10.46	11.643	21.424	1.099
10.467	11.911	21.589	1.144
10.474	11.489	21.529	1.117
10.482	11.121	20.702	1.06
10.489	11.31	21.189	1.083
10.496	11.243	20.673	1.089
10.503	11.537	21.191	1.103
10.51	11.911	21.726	1.112
10.517	11.719	20.885	1.085
10.525	11.304	20.785	1.094
10.532	11.521	20.841	1.065
10.539	11.623	21.023	1.102
10.546	12.03	21.259	1.075
10.553	11.739	21.207	1.07
10.56	11.353	20.518	1.082
10.567	11.639	21.184	1.08
10.575	11.651	20.185	1.087
10.582	11.834	21.481	1.091
10.589	11.562	20.845	1.078
10.596	11.886	21.203	1.09
10.603	11.4	21.098	1.052
10.61	11.624	20.537	1.092
10.617	11.763	20.924	1.118
10.625	12.041	20.431	1.086
10.632	11.84	20.526	1.096
10.639	11.905	20.409	1.092
10.646	11.64	20.537	1.067
10.653	11.594	20.009	1.068
10.66	11.917	20.615	1.083
10.668	11.333	19.343	1.057
10.675	12.012	21.212	1.108
10.682	11.811	20.508	1.101
10.689	11.806	20.375	1.093
10.696	11.607	20.28	1.095
10.703	11.767	20.591	1.099
10.71	11.699	19.994	1.11
10.718	11.501	20.504	1.084
10.725	11.431	20.309	1.087
10.732	11.571	21.658	1.1
10.739	11.391	20.82	1.07
10.746	11.635	20.884	1.106
10.753	11.666	20.522	1.106
10.76	11.569	20.705	1.09
10.768	11.634	20.927	1.119
10.775	11.391	20.702	1.088
10.782	11.305	21.052	1.098
10.789	11.121	20.906	1.089
10.796	11.282	21.705	1.111
10.803	11.553	21.579	1.122
10.811	11.131	21.472	1.093
10.818	11.223	21.768	1.097
10.825	11.062	21.017	1.044
10.832	11.122	21.896	1.094
10.839	11.233	22.796	1.114
10.846	11.123	22.96	1.101
10.853	11.111	22.454	1.111
10.861	10.762	22.028	1.082
10.868	11.343	22.857	1.116
10.875	11.047	23.315	1.12
10.882	10.965	23.588	1.131
10.889	10.764	23.105	1.121
10.896	10.847	23.152	1.124
10.903	10.422	23.022	1.085
10.911	10.649	23.42	1.115
10.918	10.53	23.33	1.126
10.925	10.7	23.527	1.127
10.932	10.513	24.14	1.109
10.939	10.42	23.489	1.112
10.946	10.433	23.775	1.122
10.954	10.344	23.652	1.118
10.961	10.597	25.833	1.159
10.968	10.051	23.958	1.116
10.975	9.929	23.898	1.102
10.982	10.131	24.271	1.126
10.989	10.192	24.593	1.113
10.996	9.919	24.429	1.128
11.004	10.185	24.846	1.138
11.011	9.883	24.071	1.114
11.018	10.064	24.577	1.126
11.025	9.997	25.089	1.136
11.032	9.82	24.464	1.136
11.039	9.794	24.867	1.159
11.046	9.717	24.738	1.137
11.054	10.005	25.284	1.161
11.061	9.737	24.487	1.149
11.068	9.687	24.559	1.145
11.075	9.693	24.607	1.149
11.082	9.522	25.625	1.116
11.089	9.564	24.884	1.147
11.097	9.634	25.905	1.157
11.104	9.904	25.382	1.148
11.111	9.611	25.847	1.181
11.118	9.634	24.971	1.159
11.125	9.205	24.335	1.118
11.132	9.545	25.482	1.142
11.139	9.93	26.951	1.165
11.147	9.847	26.29	1.164
11.154	9.81	25.644	1.16
11.161	10.064	26.035	1.155
11.168	9.629	25.271	1.136
11.175	9.63	26.136	1.166
11.182	9.483	25.491	1.141
11.189	9.765	26.277	1.167
11.197	9.766	26.149	1.148
11.204	9.718	25.69	1.175
11.211	9.757	25.845	1.156
11.218	9.809	26.003	1.155
11.225	9.774	25.44	1.157
11.232	9.714	25.921	1.161
11.24	9.725	25.684	1.178
11.247	9.608	25.901	1.154
11.254	9.898	25.944	1.142
11.261	9.711	25.584	1.167
11.268	9.59	25.587	1.163
11.275	9.701	25.591	1.145
11.282	9.821	25.338	1.161
11.29	10.22	26.126	1.186
11.297	9.786	25.936	1.16
11.304	9.794	25.535	1.192
11.311	9.805	26.401	1.17
11.318	9.724	25.968	1.163
11.325	9.429	25.394	1.135
11.332	9.773	25.216	1.15
11.34	9.433	25.192	1.163
11.347	9.313	25.292	1.146
11.354	9.531	25.4	1.174
11.361	9.361	25.63	1.162
11.368	9.875	26.06	1.208
11.375	9.669	25.106	1.193
11.383	9.547	26.7	1.208
11.39	9.452	25.746	1.208
11.397	9.568	25.991	1.153
11.404	9.621	26.034	1.182
11.411	9.283	25.521	1.15
11.418	9.306	25.619	1.17
11.425	9.366	26.071	1.178
11.433	9.48	26.709	1.18
11.44	9.564	26.781	1.196
11.447	9.419	26.358	1.166
11.454	9.18	25.713	1.159
11.461	9.237	25.286	1.162
11.468	9.499	26.51	1.192
11.475	9.547	26.347	1.161
11.483	9.413	26.033	1.191
11.49	9.297	25.838	1.167
11.497	9.742	26.06	1.176
11.504	9.434	26.025	1.177
11.511	9.383	25.919	1.166
11.518	9.762	26.895	1.176
11.526	9.472	25.806	1.188
11.533	9.333	25.636	1.186
11.54	9.303	25.232	1.195
11.547	9.384	25.711	1.166
11.554	9.408	25.733	1.192
11.561	9.438	25.384	1.17
11.568	9.141	25.321	1.155
11.576	9.323	25.494	1.181
11.583	8.788	23.889	1.103
11.59	9.335	25.517	1.187
11.597	9.501	24.794	1.189
11.604	9.321	25.709	1.188
11.611	9.603	24.874	1.193
11.618	9.508	24.611	1.186
11.626	9.349	25.237	1.215
11.633	9.367	24.489	1.184
11.64	9.232	24.218	1.159
11.647	9.455	24.67	1.166
11.654	9.781	25.762	1.213
11.661	9.512	24.366	1.17
11.669	9.374	24.909	1.174
11.676	9.341	24.618	1.201
11.683	9.583	24.406	1.193
11.69	9.637	24.864	1.17
11.697	9.605	25.274	1.178
11.704	9.585	24.675	1.173
11.711	9.54	24.511	1.186
11.719	9.689	24.803	1.185
11.726	9.534	25.348	1.179
11.733	9.928	25.059	1.227
11.74	9.841	25.45	1.201
11.747	9.454	24.404	1.172
11.754	9.908	25.594	1.183
11.761	9.979	25.616	1.194
11.769	9.815	25.088	1.16
11.776	9.567	24.165	1.16
11.783	9.784	25.822	1.178
11.79	9.889	25.475	1.159
11.797	9.575	25.459	1.167
11.804	9.548	24.934	1.148
11.812	9.743	25.153	1.174
11.819	9.698	25.969	1.155
11.826	9.684	25.194	1.14
11.833	9.68	25.769	1.134
11.84	9.575	25.541	1.15
11.847	9.741	26.171	1.151
11.854	9.491	25.474	1.155
11.862	9.799	26.337	1.148
11.869	9.782	26.013	1.138
11.876	9.859	26.606	1.154
11.883	9.471	26.121	1.127
11.89	9.802	26.522	1.157
11.897	9.636	26.727	1.125
11.904	9.646	26.465	1.176
11.912	9.529	26.459	1.179
11.919	9.821	27.129	1.186
11.926	10.195	27.371	1.174
11.933	9.516	26.872	1.168
11.94	9.438	26.687	1.144
11.947	9.361	26.004	1.147
11.955	9.794	27.314	1.173
11.962	10.02	27.106	1.181
11.969	9.612	26.505	1.176
11.976	9.768	26.777	1.176
11.983	9.863	27.017	1.194
11.99	9.717	26.632	1.173
11.997	9.717	27.089	1.184
12.005	9.831	27.408	1.227
12.012	9.795	27.066	1.224
12.019	9.759	26.39	1.201
12.026	9.976	28.341	1.19
12.033	9.926	27.327	1.197
12.04	10.09	27.487	1.233
12.047	9.917	27.494	1.255
12.055	9.664	26.5	1.218
12.062	9.548	26.211	1.201
12.069	9.993	26.777	1.253
12.076	9.677	26.694	1.216
12.083	9.983	26.725	1.252
12.09	9.687	26.574	1.215
12.097	9.713	26.392	1.195
12.105	9.951	26.486	1.212
12.112	9.825	26.194	1.227
12.119	9.924	27.081	1.224
12.126	9.744	26.768	1.22
12.133	9.603	26.445	1.204
12.14	9.825	26.14	1.189
12.148	9.904	26.751	1.194
12.155	10.265	26.683	1.204
12.162	10.069	26.875	1.185
12.169	9.537	25.882	1.179
12.176	9.904	26.94	1.221
12.183	9.514	25.42	1.152
12.19	9.546	26.441	1.19
12.198	9.359	26.351	1.165
12.205	9.451	26.168	1.188
12.212	9.472	26.228	1.168
12.219	9.402	25.693	1.164
12.226	9.377	28.051	1.163
12.233	9.487	27.341	1.135
12.24	9.307	26.64	1.153
12.248	9.525	27.219	1.167
12.255	9.267	26.653	1.132
12.262	9.549	27.042	1.145
12.269	9.368	26.753	1.15
12.276	9.447	27.206	1.16
12.283	9.527	26.224	1.124
12.291	9.413	27.466	1.125
12.298	9.235	26.752	1.171
12.305	9.524	27.073	1.154
12.312	9.381	26.739	1.165
12.319	9.224	26.529	1.142
12.326	9.352	26.835	1.159
12.333	9.198	26.968	1.152
12.341	9.072	26.073	1.163
12.348	8.996	26.505	1.129
12.355	9.104	26.303	1.138
12.362	9.013	26.113	1.128
12.369	9.057	26.479	1.172
12.376	8.96	26.508	1.15
12.383	9.109	26.155	1.167
12.391	8.933	26.024	1.123
12.398	8.871	25.644	1.124
12.405	9.048	25.779	1.129
12.412	9.025	26.451	1.153
12.419	8.95	25.465	1.166
12.426	8.737	25.999	1.126
12.434	8.689	25.746	1.116
12.441	9.033	26.592	1.162
12.448	8.906	25.781	1.153
12.455	8.876	26.654	1.17
12.462	8.807	25.55	1.148
12.469	8.849	25.847	1.15
12.476	8.984	26.543	1.18
12.484	8.816	25.544	1.118
12.491	8.828	26.364	1.139
12.498	8.554	24.832	1.13
12.505	8.883	31.797	1.17
12.512	8.794	26.628	1.157
12.519	8.732	26.383	1.168
12.526	8.924	27.038	1.168
12.534	8.853	26.942	1.168
12.541	8.552	26.036	1.142
12.548	8.662	25.816	1.152
12.555	8.921	26.651	1.193
12.562	8.869	26.097	1.168
12.569	8.736	25.985	1.16
12.577	8.614	26.007	1.167
12.584	8.787	26.68	1.169
12.591	8.648	25.366	1.137
12.598	9.122	27.108	1.166
12.605	9.101	27.156	1.168
12.612	8.688	26.328	1.168
12.619	8.574	25.879	1.158
12.627	8.82	26.622	1.164
12.634	8.737	25.488	1.143
12.641	8.867	26.071	1.174
12.648	8.905	26.104	1.169
12.655	9.092	26.131	1.185
12.662	8.896	26.544	1.166
12.669	9.09	26.335	1.201
12.677	8.6	25.751	1.168
12.684	8.808	25.423	1.183
12.691	8.933	25.995	1.191
12.698	8.874	26.185	1.172
12.705	9.255	26.121	1.222
12.712	8.854	25.555	1.176
12.72	9.188	25.82	1.199
12.727	9.264	26.686	1.235
12.734	9.203	26.24	1.219
12.741	9.078	25.905	1.191
12.748	9.007	26.634	1.216
12.755	9.245	26.243	1.215
12.762	9.169	26.11	1.189
12.77	8.825	25.525	1.204
12.777	9.285	25.963	1.23
12.784	9.23	26.183	1.228
12.791	9.217	25.951	1.233
12.798	9.247	26.649	1.209
12.805	9.319	26.095	1.206
12.812	9.216	25.97	1.196
12.82	9.464	26.242	1.224
12.827	9.456	26.711	1.264
12.834	9.468	25.974	1.219
12.841	9.112	25.681	1.212
12.848	9.242	25.746	1.226
12.855	9.406	26.371	1.228
12.863	9.235	25.696	1.218
12.87	9.535	25.933	1.23
12.877	9.278	26.161	1.23
12.884	9.34	25.964	1.212
12.891	9.464	25.44	1.207
12.898	9.286	26.268	1.214
12.905	9.616	26.35	1.248
12.913	9.358	26.266	1.215
12.92	9.38	26.093	1.206
12.927	9.474	26.461	1.22
12.934	9.273	26.234	1.209
12.941	9.485	26.666	1.229
12.948	9.425	26.257	1.202
12.955	9.478	26.801	1.224
12.963	9.526	27.281	1.22
12.97	9.798	26.155	1.231
12.977	9.288	26.107	1.21
12.984	9.329	25.945	1.2
12.991	9.514	26.559	1.201
12.998	9.735	26.179	1.202
13.006	9.418	26.593	1.2
13.013	9.728	27.045	1.239
13.02	9.714	27.436	1.21
13.027	9.424	26.323	1.187
13.034	9.787	26.482	1.191
13.041	9.078	26.192	1.25
13.048	9.457	26.226	1.177
13.056	9.151	26.053	1.209
13.063	9.344	25.349	1.182
13.07	9.092	26.2	1.18
13.077	9.336	25.54	1.176
13.084	9.187	26.105	1.19
13.091	9.049	25.854	1.161
13.098	9.346	26.083	1.161
13.106	9.049	25.432	1.151
13.113	9.071	25.253	1.168
13.12	9.086	25.323	1.15
13.127	9.12	25.781	1.2
13.134	9.276	26.015	1.181
13.141	8.99	24.932	1.165
13.149	9.152	25.63	1.177
13.156	9.262	25.488	1.159
13.163	9.043	25.579	1.148
13.17	8.964	25.288	1.14
13.177	9.069	25.872	1.162
13.184	9.089	26.187	1.157
13.191	8.904	25.314	1.134
13.199	9.226	25.683	1.152
13.206	8.928	25.535	1.156
13.213	8.863	25.326	1.153
13.22	9.167	26.117	1.153
13.227	9.046	25.582	1.132
13.234	8.514	25.072	1.135
13.241	9.227	26.014	1.146
13.249	8.755	25.664	1.129
13.256	8.853	26.229	1.138
13.263	8.876	25.544	1.133
13.27	8.908	25.153	1.138
13.277	9.124	25.97	1.155
13.284	8.91	26.086	1.159
13.292	8.747	25.122	1.129
13.299	8.982	26.031	1.16
13.306	9.06	26.231	1.155
13.313	9.158	25.882	1.182
13.32	8.808	25.441	1.141
13.327	8.982	26.663	1.175
13.334	8.963	25.923	1.177
13.342	8.587	26.073	1.132
13.349	8.882	25.145	1.12
13.356	9.03	26.428	1.163
13.363	9.147	26.087	1.174
13.37	8.999	26.711	1.166
13.377	8.97	25.755	1.17
13.384	9.071	28.048	1.15
13.392	9.119	26.22	1.146
13.399	8.866	25.752	1.138
13.406	9.085	25.665	1.153
13.413	9.047	25.862	1.159
13.42	9.413	26.356	1.169
13.427	9.269	26.352	1.17
13.435	8.877	25.795	1.141
13.442	9.201	26.289	1.17
13.449	8.988	26.802	1.14
13.456	8.988	25.571	1.141
13.463	8.984	25.99	1.144
13.47	9.126	25.995	1.156
13.477	9.196	25.626	1.143
13.485	9.127	25.809	1.157
13.492	9.094	25.608	1.129
13.499	9.05	25.736	1.139
13.506	9.121	25.959	1.127
13.513	9.23	26.12	1.145
13.52	9.064	25.882	1.15
13.527	9.142	26.137	1.159
13.535	9.183	26.398	1.149
13.542	9.458	27.573	1.162
13.549	9.312	26.061	1.149
13.556	9.139	26.192	1.136
13.563	9.279	26.038	1.137
13.57	9.242	25.938	1.107
13.578	9.508	26.775	1.147
13.585	9.208	26.23	1.148
13.592	9.289	25.902	1.137
13.599	9.213	26.026	1.106
13.606	8.956	25.43	1.105
13.613	8.954	25.746	1.128
13.62	9.206	25.993	1.144
13.628	9.056	25.5	1.147
13.635	8.905	26.996	1.121
13.642	9.204	26.374	1.14
13.649	8.836	25.721	1.089
13.656	8.923	25.162	1.109
13.663	8.978	26.225	1.127
13.67	8.926	25.917	1.102
13.678	8.844	25.814	1.098
13.685	9.165	25.816	1.122
13.692	8.915	25.84	1.142
13.699	8.974	25.898	1.129
13.706	8.983	25.876	1.137
13.713	8.71	25.167	1.123
13.721	8.834	25.381	1.1
13.728	9.033	26	1.161
13.735	8.763	25.089	1.12
13.742	8.987	25.504	1.137
13.749	8.676	25.367	1.132
13.756	9.055	24.915	1.135
13.763	9.15	25.979	1.157
13.771	8.905	25.429	1.17
13.778	8.773	24.993	1.148
13.785	8.595	24.541	1.149
13.792	8.768	24.853	1.13
13.799	8.703	25.145	1.154
13.806	8.732	24.912	1.125
13.813	8.781	24.405	1.13
13.821	8.843	25.166	1.191
13.828	8.486	23.613	1.124
13.835	8.676	24.052	1.157
13.842	8.765	24.863	1.167
13.849	8.751	24.497	1.168
13.856	8.745	24.32	1.176
13.864	9.089	24.595	1.182
13.871	8.84	24.431	1.196
13.878	9.119	24.533	1.188
13.885	8.952	24.596	1.196
13.892	8.826	23.625	1.172
13.899	8.937	24.655	1.183
13.906	9.057	23.84	1.197
13.914	8.956	24.101	1.187
13.921	8.985	24.021	1.189
13.928	9.229	24.129	1.188
13.935	8.831	24.237	1.177
13.942	9.07	23.802	1.187
13.949	9.129	23.89	1.216
13.956	9.35	23.578	1.196
13.964	9.333	25.044	1.207
13.971	9.093	24.304	1.196
13.978	9.324	24.504	1.225
13.985	9.286	25.046	1.249
13.992	9.447	25.025	1.229
13.999	9.562	24.963	1.237
14.007	9.219	24.954	1.198
14.014	9.163	24.598	1.206
14.021	9.242	25.07	1.217
14.028	9.478	25.225	1.204
14.035	9.007	25.048	1.188
14.042	9.138	25.327	1.201
14.049	9.146	25.276	1.226
14.057	9.321	25.483	1.209
14.064	8.978	24.835	1.187
14.071	9.3	25.521	1.188
14.078	9.063	25.02	1.174
14.085	9.199	25.662	1.182
14.092	9.392	26.165	1.181
14.099	9.098	26.198	1.202
14.107	9.265	26.716	1.193
14.114	8.862	25.234	1.153
14.121	8.827	25.503	1.167
14.128	9.094	26.328	1.185
14.135	9.183	26.338	1.196
14.142	8.95	26.056	1.174
14.15	8.789	26.499	1.152
14.157	9.001	26.359	1.17
14.164	9.075	26.922	1.176
14.171	8.922	26.236	1.18
14.178	9.132	26.994	1.207
14.185	8.751	26.389	1.136
14.192	8.988	27.451	1.184
14.2	9.072	27.145	1.171
14.207	8.787	26.229	1.153
14.214	9.065	26.217	1.173
14.221	9.042	26.925	1.192
14.228	8.972	27.209	1.191
14.235	8.986	27.051	1.147
14.242	9.045	26.615	1.182
14.25	9.122	27.194	1.211
14.257	9.065	27.507	1.202
14.264	9.124	27.008	1.174
14.271	9.013	27.291	1.217
14.278	9.418	27.451	1.189
14.285	9.037	26.867	1.187
[truncated: 556 more rows]

## Sheet: 25RM
Distance from commissure [mm]	Mg/Ca [mmol/mol]	Na/Ca [mmol/mol]	Sr/Ca [mmol/mol]
5.15e-10	10.003	16.692	1.171
0.007	10.077	16.814	1.155
0.014	11.243	17.912	1.215
0.021	10.834	19.222	1.201
0.029	10.88	19.083	1.187
0.036	10.696	18.494	1.135
0.043	11.05	19.021	1.174
0.05	10.591	18.653	1.14
0.057	12.252	19.311	1.191
0.064	11.074	19.393	1.18
0.071	11.159	18.983	1.182
0.079	11.124	19.226	1.209
0.086	10.994	19.067	1.261
0.093	10.82	18.374	1.145
0.1	11.013	19.082	1.212
0.107	10.971	18.866	1.177
0.114	11.111	19.417	1.191
0.122	11.021	19.289	1.203
0.129	11.579	19.485	1.181
0.136	11.083	20.33	1.204
0.143	11.064	20.398	1.234
0.15	11.122	19.71	1.179
0.157	11.774	19.566	1.216
0.164	11.33	20.061	1.221
0.172	11.433	20.003	1.201
0.179	11.003	20.007	1.25
0.186	11.06	20.21	1.21
0.193	11.359	20.093	1.213
0.2	11.137	20.316	1.211
0.207	11.27	19.879	1.214
0.214	11.088	19.728	1.208
0.222	11.349	19.999	1.204
0.229	11.109	19.607	1.224
0.236	11.15	19.6	1.217
0.243	11.196	19.733	1.185
0.25	11.286	20.28	1.201
0.257	11.573	19.89	1.199
0.265	11.135	19.519	1.197
0.272	11.456	20.203	1.215
0.279	11.372	19.29	1.196
0.286	11.286	19.496	1.171
0.293	11.51	20.164	1.197
0.3	11.468	20.267	1.216
0.307	11.33	19.716	1.197
0.315	11.301	20.463	1.184
0.322	11.536	19.769	1.171
0.329	11.61	20.339	1.236
0.336	11.257	19.948	1.166
0.343	11.506	20.094	1.183
0.35	11.094	19.952	1.192
0.357	11.242	19.95	1.181
0.365	11.536	20.354	1.241
0.372	11.388	20.623	1.169
0.379	11.124	20.315	1.231
0.386	11.496	20.476	1.22
0.393	11.083	19.591	1.167
0.4	11.201	20.349	1.206
0.408	11.444	19.798	1.155
0.415	11.976	20.784	1.216
0.422	11.119	20.303	1.161
0.429	11.323	20.39	1.187
0.436	11.116	20.092	1.175
0.443	11.168	20.775	1.188
0.45	11.294	20.551	1.195
0.458	10.578	19.818	1.137
0.465	11.305	20.787	1.216
0.472	11.176	20.613	1.174
0.479	11.017	20.702	1.19
0.486	10.898	20.882	1.191
0.493	10.952	20.513	1.153
0.5	11.342	20.676	1.192
0.508	10.932	20.263	1.196
0.515	10.803	20.259	1.157
0.522	11.071	20.272	1.2
0.529	10.877	20.018	1.161
0.536	10.882	20.037	1.179
0.543	10.934	20.654	1.184
0.551	10.696	19.518	1.192
0.558	10.683	19.988	1.17
0.565	10.916	20.302	1.165
0.572	10.903	20.17	1.2
0.579	10.857	20.303	1.157
0.586	10.676	19.55	1.124
0.593	11.304	20.917	1.2
0.601	10.544	20.657	1.174
0.608	11.297	20.689	1.171
0.615	11.037	20.486	1.164
0.622	11.065	20.887	1.182
0.629	11.1	20.68	1.138
0.636	11.072	20.738	1.183
0.643	10.843	21.209	1.159
0.651	11.572	21.627	1.207
0.658	10.774	20.854	1.162
0.665	10.727	21.457	1.175
0.672	11.137	21.087	1.157
0.679	10.705	21.756	1.235
0.686	10.634	21.851	1.176
0.694	10.831	21.962	1.181
0.701	10.808	22.544	1.192
0.708	10.707	21.559	1.183
0.715	10.966	22.174	1.203
0.722	10.901	22.66	1.225
0.729	10.868	22.52	1.219
0.736	10.764	22.718	1.21
0.744	10.742	23.09	1.188
0.751	10.406	22.218	1.193
0.758	10.821	22.344	1.188
0.765	11.207	22.675	1.231
0.772	10.558	22.071	1.182
0.779	10.839	22.526	1.176
0.786	10.878	22.457	1.189
0.794	10.81	21.881	1.185
0.801	10.842	22.145	1.204
0.808	10.89	21.922	1.183
0.815	10.883	21.843	1.175
0.822	10.777	21.913	1.168
0.829	11.263	22.849	1.19
0.837	10.809	21.847	1.203
0.844	10.562	21.404	1.141
0.851	10.88	21.754	1.157
0.858	10.748	21.42	1.166
0.865	10.743	21	1.147
0.872	10.931	22.093	1.201
0.879	10.91	21.911	1.178
0.887	10.659	21.198	1.132
0.894	10.72	21.323	1.179
0.901	10.758	21.214	1.168
0.908	10.444	21.242	1.153
0.915	11.055	22.084	1.198
0.922	10.349	21.444	1.131
0.929	10.591	21.281	1.173
0.937	10.871	21.059	1.17
0.944	10.668	20.773	1.16
0.951	10.613	21.203	1.161
0.958	10.793	21.357	1.195
0.965	10.466	20.869	1.169
0.972	10.692	20.783	1.179
0.98	10.995	21.307	1.168
0.987	10.744	22.067	1.204
0.994	11.081	20.94	1.22
1.001	10.494	20.462	1.178
1.008	10.51	20.841	1.19
1.015	10.866	20.325	1.205
1.022	10.636	20.392	1.178
1.03	11.049	21.205	1.206
1.037	10.573	20.111	1.149
1.044	10.864	20.99	1.184
1.051	10.668	20.38	1.159
1.058	11.031	20.831	1.25
1.065	10.749	20.797	1.213
1.072	10.566	21.616	1.175
1.08	10.976	21.349	1.217
1.087	10.531	19.932	1.167
1.094	10.649	20.997	1.186
1.101	10.689	20.751	1.197
1.108	10.646	21.002	1.189
1.115	10.965	21.46	1.214
1.123	11.347	21.466	1.209
1.13	10.806	21.194	1.177
1.137	11.003	21.707	1.227
1.144	10.981	21.369	1.225
1.151	10.79	21.827	1.195
1.158	10.961	22.095	1.195
1.165	10.859	21.729	1.183
1.173	10.974	23.318	1.19
1.18	10.837	21.3	1.165
1.187	10.892	21.777	1.204
1.194	10.779	21.344	1.16
1.201	10.922	22.379	1.181
1.208	10.803	22.043	1.184
1.215	10.837	22.121	1.215
1.223	10.935	22.281	1.294
1.23	10.526	21.188	1.144
1.237	10.746	22.788	1.169
1.244	10.703	21.949	1.193
1.251	10.201	21.217	1.144
1.258	10.697	21.98	1.162
1.266	10.414	21.589	1.16
1.273	10.621	21.65	1.18
1.28	10.669	21.629	1.144
1.287	10.659	21.773	1.19
1.294	10.401	21.739	1.152
1.301	10.57	21.766	1.178
1.308	10.398	22.061	1.146
1.316	10.575	21.59	1.176
1.323	10.598	21.396	1.183
1.33	10.818	21.676	1.17
1.337	10.325	20.979	1.171
1.344	10.541	21.67	1.177
1.351	10.799	22.13	1.214
1.358	10.372	21.719	1.197
1.366	10.681	22.245	1.193
1.373	10.493	22.069	1.183
1.38	10.322	21.281	1.194
1.387	10.482	21.903	1.204
1.394	10.108	21.51	1.182
1.401	10.36	21.996	1.202
1.409	10.431	21.689	1.177
1.416	10.351	21.494	1.176
1.423	10.461	22.224	1.248
1.43	10.257	21.642	1.187
1.437	10.568	22.37	1.206
1.444	10.195	21.416	1.217
1.451	10.525	22.053	1.196
1.459	10.68	22.827	1.202
1.466	10.341	22.199	1.216
1.473	10.423	23.409	1.176
1.48	10.797	22.644	1.224
1.487	10.448	22.63	1.182
1.494	10.339	21.993	1.153
1.501	10.538	22.533	1.201
1.509	10.638	22.189	1.159
1.516	10.625	22.74	1.196
1.523	10.283	21.55	1.224
1.53	10.399	22.981	1.178
1.537	10.554	21.982	1.17
1.544	10.598	22.173	1.175
1.552	10.695	22.889	1.189
1.559	10.398	21.897	1.147
1.566	10.912	22.573	1.212
1.573	10.808	22.645	1.179
1.58	10.705	23.564	1.182
1.587	10.469	22	1.172
1.594	10.761	22.393	1.188
1.602	10.332	21.914	1.15
1.609	10.438	21.561	1.178
1.616	10.564	21.739	1.157
1.623	10.596	21.957	1.175
1.63	10.548	21.873	1.178
1.637	10.512	22.01	1.16
1.644	10.185	21.28	1.162
1.652	10.297	21.335	1.173
1.659	10.491	21.445	1.167
1.666	10.563	21.723	1.167
1.673	10.398	21.244	1.159
1.68	10.453	20.983	1.148
1.687	10.293	20.69	1.14
1.695	10.692	20.856	1.178
1.702	10.371	21.161	1.156
1.709	10.405	20.689	1.177
1.716	10.178	20.487	1.152
1.723	10.234	20.456	1.155
1.73	10.409	20.978	1.164
1.737	10.248	20.445	1.145
1.745	10.162	19.834	1.162
1.752	9.909	19.261	1.124
1.759	10.298	19.939	1.129
1.766	10.026	20.537	1.148
1.773	10.313	20.308	1.164
1.78	9.795	19.69	1.134
1.787	9.86	19.624	1.137
1.795	9.826	19.864	1.159
1.802	9.939	19.931	1.137
1.809	9.735	19.574	1.138
1.816	9.98	19.897	1.207
1.823	10.249	19.755	1.141
1.83	9.978	19.853	1.138
1.838	10.053	20.203	1.168
1.845	9.549	19.582	1.092
1.852	9.926	19.694	1.171
1.859	9.538	19.941	1.124
1.866	9.591	20.909	1.149
1.873	9.888	20.55	1.156
1.88	9.919	21.596	1.136
1.888	9.698	20.965	1.156
1.895	10.011	20.885	1.15
1.902	9.782	21.435	1.163
1.909	9.742	20.437	1.097
1.916	9.982	21.241	1.159
1.923	9.792	21.095	1.122
1.93	9.978	20.936	1.156
1.938	9.886	21.085	1.154
1.945	9.676	20.96	1.117
1.952	9.547	20.923	1.128
1.959	10.092	22.199	1.185
1.966	9.775	21.121	1.156
1.973	9.651	21.334	1.135
1.981	9.696	22.154	1.139
1.988	9.584	21.854	1.15
1.995	9.903	22.578	1.154
2.002	9.904	22.278	1.157
2.009	9.436	21.489	1.168
2.016	9.857	21.75	1.155
2.023	9.707	22.734	1.195
2.031	9.789	22.226	1.198
2.038	9.716	22.185	1.141
2.045	9.738	22.382	1.135
2.052	10.085	22.904	1.205
2.059	9.754	22.896	1.185
2.066	9.36	21.517	1.094
2.073	9.571	22.538	1.16
2.081	9.924	22.743	1.167
2.088	9.94	23.113	1.187
2.095	9.456	23.114	1.141
2.102	9.863	22.753	1.175
2.109	10.373	23.304	1.185
2.116	9.624	24.01	1.161
2.123	9.876	22.138	1.156
2.131	9.563	23.818	1.169
2.138	9.55	22.972	1.171
2.145	9.708	22.706	1.155
2.152	9.745	22.873	1.187
2.159	9.367	23.029	1.171
2.166	9.776	22.928	1.188
2.174	9.478	22.868	1.181
2.181	9.417	22.799	1.188
2.188	9.77	22.868	1.253
2.195	9.404	22.595	1.292
2.202	9.456	22.91	1.192
2.209	9.415	22.214	1.173
2.216	9.682	23.169	1.181
2.224	9.417	22.387	1.18
2.231	9.621	23.496	1.176
2.238	9.721	22.62	1.22
2.245	9.622	23.346	1.197
2.252	9.289	22.216	1.183
2.259	9.694	22.226	1.19
2.266	9.614	21.958	1.177
2.274	9.578	21.763	1.23
2.281	9.456	21.566	1.167
2.288	9.703	21.721	1.213
2.295	9.585	21.636	1.17
2.302	9.459	21.61	1.206
2.309	9.452	22.138	1.188
2.317	9.614	22.032	1.185
2.324	9.628	23.046	1.205
2.331	9.54	21.418	1.16
2.338	9.637	21.835	1.174
2.345	9.769	21.463	1.197
2.352	9.446	21.867	1.168
2.359	9.794	21.077	1.168
2.367	9.664	21.406	1.155
2.374	9.453	20.589	1.156
2.381	9.845	22.046	1.204
2.388	9.56	21.074	1.146
2.395	9.523	20.962	1.184
2.402	9.864	20.989	1.169
2.409	9.743	21.344	1.2
2.417	9.492	20.342	1.161
2.424	9.726	21.33	1.154
2.431	9.492	20.924	1.172
2.438	9.434	20.466	1.126
2.445	9.591	20.894	1.141
2.452	9.628	21.202	1.156
2.46	9.745	20.902	1.18
2.467	9.429	20.744	1.151
2.474	9.32	21.221	1.148
2.481	9.527	22.064	1.137
2.488	9.517	20.229	1.117
2.495	9.545	20.747	1.184
2.502	9.707	21.128	1.171
2.51	9.325	20.818	1.15
2.517	9.379	20.828	1.161
2.524	9.858	21.668	1.166
2.531	9.355	21.522	1.157
2.538	9.104	20.873	1.116
2.545	9.307	20.644	1.136
2.552	9.181	21.301	1.131
2.56	9.592	21.476	1.172
2.567	9.387	21.434	1.165
2.574	9.165	21.466	1.101
2.581	9.385	22.058	1.165
2.588	9.779	21.89	1.169
2.595	9.372	22.201	1.144
2.603	9.352	21.703	1.156
2.61	9.549	21.46	1.155
2.617	9.705	21.486	1.15
2.624	9.171	21.713	1.148
2.631	9.405	21.831	1.167
2.638	9.423	21.595	1.151
2.645	8.994	21.104	1.117
2.653	9.478	22.915	1.169
2.66	9.406	22.164	1.162
2.667	9.346	22.257	1.173
2.674	9.51	21.899	1.186
2.681	9.353	22.443	1.215
2.688	9.337	22.04	1.167
2.695	8.971	21.933	1.179
2.703	9.228	21.31	1.182
2.71	9.006	22.195	1.158
2.717	9.166	22.607	1.192
2.724	9.279	22.578	1.191
2.731	9.271	23.052	1.211
2.738	9.022	22.496	1.172
2.746	9.5	22.955	1.22
2.753	9.267	23.841	1.227
2.76	9.37	22.938	1.198
2.767	9.316	23.08	1.21
2.774	9.363	23.834	1.203
2.781	9.327	22.864	1.219
2.788	9.395	23.152	1.222
2.796	9.706	23.513	1.266
2.803	9.393	23.725	1.226
2.81	9.212	22.848	1.195
2.817	9.328	23.504	1.222
2.824	8.908	23.167	1.202
2.831	9.51	24.202	1.249
2.838	9.12	22.635	1.221
2.846	9.471	23.474	1.199
2.853	9.026	22.002	1.181
2.86	9.582	23.231	1.215
2.867	9.215	22.923	1.206
2.874	9.778	24.201	1.242
2.881	9.303	23.186	1.195
2.889	9.423	22.745	1.2
2.896	9.207	22.325	1.221
2.903	9.399	23.387	1.227
2.91	9.505	23.289	1.225
2.917	9.328	23.649	1.217
2.924	9.516	23.627	1.236
2.931	9.547	23.042	1.197
2.939	9.469	23.683	1.207
2.946	9.535	24.023	1.212
2.953	9.518	23.6	1.209
2.96	9.621	23.261	1.197
2.967	9.653	23.171	1.201
2.974	9.751	24.069	1.222
2.981	9.669	22.761	1.151
2.989	9.759	22.981	1.17
2.996	9.986	23.23	1.206
3.003	9.626	26.938	1.184
3.01	9.829	23.439	1.205
3.017	9.854	23.926	1.186
3.024	10.138	23.167	1.217
3.032	9.956	22.979	1.193
3.039	9.97	22.935	1.197
3.046	10.126	23.856	1.193
3.053	9.806	22.763	1.16
3.06	10.069	23.267	1.167
3.067	9.949	23.004	1.183
3.074	9.713	23.3	1.155
3.082	9.961	23.194	1.163
3.089	10.057	23.846	1.142
3.096	9.979	24.096	1.197
3.103	9.975	23.894	1.152
3.11	9.804	23.338	1.122
3.117	9.719	23.812	1.114
3.124	9.539	22.889	1.107
3.132	10.155	23.887	1.154
3.139	9.796	23.825	1.131
3.146	9.899	23.461	1.123
3.153	9.899	23.37	1.121
3.16	9.8	23.762	1.138
3.167	9.667	23.971	1.127
3.175	9.932	24.709	1.152
3.182	9.997	25.144	1.137
3.189	9.675	24.003	1.113
3.196	9.704	24.72	1.12
3.203	9.979	24.657	1.122
3.21	10.11	25.226	1.158
3.217	9.855	24.882	1.148
3.225	9.958	24.575	1.146
3.232	10.036	25.985	1.143
3.239	9.796	25.142	1.13
3.246	9.706	24.787	1.137
3.253	9.55	24.593	1.116
3.26	9.842	25.183	1.157
3.267	9.895	24.514	1.193
3.275	9.803	25.349	1.164
3.282	9.72	24.85	1.148
3.289	10.123	25.317	1.223
3.296	10.045	24.316	1.138
3.303	9.585	24.377	1.138
3.31	9.65	24.984	1.135
3.318	10.132	25.301	1.169
3.325	9.697	25.091	1.206
3.332	9.782	25.409	1.176
3.339	9.807	25.189	1.14
3.346	10.152	25.817	1.173
3.353	9.938	25.924	1.178
3.36	10.122	26.432	1.216
3.368	10.093	25.664	1.165
3.375	10.197	26.377	1.207
3.382	9.954	25.952	1.188
3.389	10.524	25.793	1.164
3.396	10.495	25.806	1.167
3.403	10.628	26.817	1.191
3.41	10.222	26.272	1.181
3.418	10.095	25.955	1.197
3.425	10.39	26.821	1.178
3.432	10.435	25.88	1.145
3.439	10.497	26.402	1.193
3.446	10.378	26.429	1.189
3.453	10.463	26.566	1.216
3.461	10.115	26.024	1.196
3.468	10.446	26.446	1.131
3.475	10.453	25.859	1.15
3.482	10.463	26.252	1.154
3.489	10.607	26.276	1.2
3.496	10.702	26.796	1.21
3.503	10.646	26.302	1.159
3.511	10.757	26.791	1.171
3.518	10.629	25.789	1.146
3.525	10.713	25.793	1.162
3.532	10.722	25.885	1.154
3.539	10.6	25.53	1.159
3.546	10.929	26.206	1.182
3.553	10.911	25.711	1.167
3.561	9.891	24.028	1.085
3.568	10.267	25.35	1.132
3.575	10.413	25.63	1.161
3.582	10.618	25.312	1.175
3.589	10.267	24.856	1.204
3.596	10.455	25.064	1.183
3.604	10.009	24.791	1.129
3.611	10.743	24.791	1.151
3.618	10.398	24.929	1.157
3.625	10.331	24.849	1.149
3.632	10.084	25.106	1.14
3.639	9.948	24.43	1.137
3.646	9.612	23.883	1.124
3.654	9.654	23.712	1.103
3.661	9.996	23.961	1.174
3.668	9.873	23.93	1.145
3.675	9.81	23.872	1.137
3.682	10.123	23.265	1.158
3.689	9.69	23.273	1.139
3.696	9.409	22.846	1.115
3.704	9.901	23.23	1.146
3.711	9.526	22.004	1.105
3.718	10.063	22.577	1.142
3.725	9.603	22.873	1.112
3.732	9.738	22.483	1.128
3.739	9.574	22.351	1.139
3.747	9.592	22.458	1.159
3.754	9.998	22.418	1.163
3.761	9.976	22.46	1.126
3.768	9.741	21.955	1.135
3.775	9.951	22.412	1.158
3.782	9.711	23.775	1.115
3.789	9.754	21.552	1.15
3.797	9.865	21.728	1.108
3.804	9.743	21.833	1.129
3.811	9.935	21.596	1.125
3.818	9.546	21.267	1.107
3.825	10.713	22.071	1.129
3.832	9.865	22.649	1.116
3.839	9.943	21.697	1.171
3.847	9.906	21.874	1.12
3.854	9.799	22.487	1.128
3.861	9.797	21.957	1.108
3.868	9.85	23.002	1.124
3.875	9.855	21.614	1.114
3.882	9.782	21.402	1.118
3.89	10.029	21.994	1.123
3.897	9.79	21.953	1.133
3.904	9.814	21.332	1.133
3.911	9.777	21.509	1.097
3.918	10.064	21.824	1.14
3.925	10.167	22.09	1.116
3.932	10.13	22.249	1.141
3.94	9.973	22.325	1.126
3.947	9.934	21.541	1.115
3.954	10.269	22.263	1.134
3.961	10.262	22.075	1.135
3.968	10.159	21.633	1.116
3.975	10.315	22.292	1.119
3.982	10.09	21.886	1.09
3.99	10.11	22.647	1.146
3.997	9.927	21.704	1.105
4.004	9.738	21.521	1.087
4.011	9.987	22.173	1.105
4.018	10.257	22.403	1.105
4.025	9.781	21.354	1.077
4.033	9.993	21.911	1.08
4.04	9.773	22.411	1.08
4.047	9.661	22.231	1.076
4.054	9.427	22.284	1.065
4.061	10.094	22.512	1.104
4.068	9.473	21.074	1.002
4.075	9.417	22.708	1.075
4.083	9.389	21.972	1.079
4.09	9.318	21.817	1.06
4.097	9.326	21.796	1.074
4.104	9.266	22.288	1.07
4.111	9.159	21.947	1.068
4.118	9.137	21.975	1.061
4.125	8.764	21.562	1.028
4.133	9.308	22.459	1.095
4.14	9.092	22.31	1.064
4.147	9.547	22.439	1.094
4.154	9.35	22.916	1.122
4.161	9.124	21.582	1.07
4.168	8.784	21.158	1.048
4.175	9.06	22.075	1.075
4.183	9.059	21.536	1.087
4.19	8.976	22.146	1.09
4.197	9.132	21.3	1.1
4.204	9.178	21.515	1.115
4.211	9.07	21.813	1.126
4.218	9.134	21.786	1.095
4.226	9.185	20.554	1.094
4.233	9.083	20.964	1.107
4.24	9.201	20.266	1.101
4.247	9.055	20.753	1.117
4.254	9.077	20.339	1.101
4.261	9.372	20.027	1.104
4.268	9.232	19.802	1.1
4.276	9.108	20.052	1.112
4.283	9.255	20.093	1.136
4.29	9.098	19.377	1.105
4.297	9.439	19.853	1.116
4.304	8.978	18.324	1.072
4.311	9.424	18.876	1.095
4.318	9.547	18.809	1.123
4.326	9.29	20.267	1.156
4.333	9.35	18.415	1.138
4.34	10.176	18.795	1.142
4.347	9.261	18.267	1.095
4.354	9.535	18.543	1.135
4.361	9.498	18.219	1.115
4.369	9.684	18.497	1.1
4.376	9.804	18.566	1.13
4.383	9.534	20.928	1.093
4.39	9.831	18.25	1.105
4.397	9.834	18.466	1.107
4.404	9.831	18.092	1.097
4.411	10.127	18.873	1.126
4.419	10.191	18.513	1.117
4.426	10.077	18.732	1.114
4.433	9.865	18.488	1.1
4.44	11.183	18.655	1.125
4.447	9.876	18.772	1.067
4.454	9.86	19.132	1.087
4.461	9.813	18.826	1.07
4.469	9.63	19.496	1.053
4.476	10.027	19.422	1.048
4.483	9.839	19.426	1.063
4.49	9.901	19.704	1.064
4.497	9.655	19.189	1.063
4.504	9.621	19.813	1.061
4.512	9.882	20.17	1.047
4.519	9.665	19.709	1.044
4.526	9.919	20.416	1.053
4.533	9.53	19.991	1.057
4.54	9.785	20.451	0.994
4.547	9.741	20.159	1.028
4.554	9.789	20.449	1.039
4.562	9.919	20.139	1.04
4.569	9.892	20.794	1.046
4.576	9.606	20.388	1.028
4.583	9.818	21.437	1.037
4.59	10.031	20.385	1.033
4.597	9.909	20.326	1.032
4.604	9.988	19.933	1.011
4.612	9.86	20.399	1.023
4.619	9.638	19.986	1.029
4.626	9.529	20.044	1.023
4.633	9.713	20.314	1.036
4.64	9.689	20.063	1.031
4.647	9.726	19.961	1.011
4.655	9.597	20.452	1.022
4.662	9.628	19.954	1.017
4.669	9.993	19.956	1.037
4.676	9.851	20.003	1.03
4.683	9.772	20.403	1.041
4.69	9.876	20.685	1.068
4.697	9.703	20.083	1.035
4.705	9.938	21.18	1.041
4.712	9.678	19.77	1.029
4.719	9.66	19.882	1.046
4.726	9.665	19.671	1.028
4.733	9.826	19.439	1.012
4.74	9.887	19.957	1.016
4.747	9.783	19.629	1.036
4.755	9.857	19.546	1.011
4.762	9.776	19.683	1.018
4.769	9.874	20.114	1.031
4.776	9.844	19.94	1.015
4.783	10.024	20.441	1.045
4.79	10.047	19.855	1.034
4.798	9.75	19.803	1.01
4.805	9.892	20.324	1.033
4.812	9.797	19.66	1.048
4.819	10.037	20.157	1.049
4.826	9.77	19.254	1.058
4.833	10.185	20.268	1.043
4.84	9.924	19.445	1.085
4.848	10.089	19.561	1.054
4.855	10.348	20.133	1.084
4.862	11.008	19.541	1.12
4.869	11.023	19.306	1.099
4.876	11.055	18.712	1.122
4.883	11.518	18.872	1.155
4.89	11.725	18.536	1.161
4.898	11.927	19.918	1.183
4.905	12.107	19.414	1.185
4.912	12.059	19.273	1.192
4.919	12.065	18.815	1.198
4.926	12.072	19.41	1.226
4.933	12.278	19.711	1.217
4.941	12.082	20.103	1.237
4.948	12.148	19.117	1.217
4.955	11.801	19.399	1.212
4.962	12.337	20.609	1.268
4.969	11.861	20.619	1.229
4.976	11.95	21.306	1.272
4.983	11.791	21.531	1.252
4.991	11.532	21.797	1.263
4.998	11.52	21.775	1.284
5.005	11.398	22.702	1.256
5.012	11.589	22.839	1.243
5.019	11.262	23.09	1.236
5.026	10.805	22.892	1.223
5.033	10.755	23.975	1.214
5.041	10.151	23.929	1.164
5.048	10.164	24.012	1.164
5.055	10.318	25.16	1.168
5.062	10.214	25.176	1.164
5.069	9.814	24.991	1.145
5.076	9.933	25.42	1.142
5.084	9.576	25.634	1.119
5.091	9.845	25.232	1.104
5.098	9.715	25.672	1.112
5.105	10.188	26.453	1.125
5.112	9.733	25.92	1.108
5.119	9.517	25.338	1.087
5.126	10	25.904	1.154
5.134	9.995	26.178	1.141
5.141	9.623	25.351	1.15
5.148	9.672	25.319	1.185
5.155	9.719	25.17	1.133
5.162	9.516	24.605	1.11
5.169	9.855	29.422	1.148
5.176	9.635	24.881	1.134
5.184	9.542	25.25	1.136
5.191	9.533	25.017	1.134
5.198	9.294	24.767	1.13
5.205	9.748	24.731	1.158
5.212	10.197	24.808	1.149
5.219	9.575	24.74	1.134
5.227	9.52	24.081	1.147
5.234	9.523	25.081	1.104
5.241	9.644	24.651	1.138
5.248	9.514	24.855	1.147
5.255	9.638	25.288	1.157
5.262	9.65	24.802	1.148
5.269	9.835	24.917	1.129
5.277	9.664	25.425	1.168
5.284	9.713	25.446	1.19
5.291	9.645	25.332	1.142
5.298	9.519	25.517	1.149
5.305	9.719	25.371	1.161
5.312	9.595	25.447	1.138
5.319	9.806	25.909	1.184
5.327	9.885	26.169	1.163
5.334	9.635	24.948	1.122
5.341	9.607	26.417	1.192
5.348	9.816	26.338	1.184
5.355	9.334	25.098	1.145
5.362	9.613	26.176	1.198
5.37	9.853	25.915	1.188
5.377	9.551	26.525	1.209
5.384	9.52	25.708	1.15
5.391	9.909	25.767	1.176
5.398	9.993	26.344	1.201
5.405	9.951	25.299	1.142
5.412	9.59	25.202	1.15
5.42	9.551	25.25	1.138
5.427	9.949	26.285	1.186
5.434	9.747	25.614	1.176
5.441	9.889	26.009	1.186
5.448	10.104	26.449	1.215
5.455	9.998	26.09	1.181
5.462	9.85	25.856	1.16
5.47	10.159	26.305	1.177
5.477	10.291	26.184	1.169
5.484	10.356	27.286	1.224
5.491	10.513	26.338	1.194
5.498	10.138	25.944	1.195
5.505	10.551	25.906	1.195
5.513	10.845	26.598	1.218
5.52	10.657	25.859	1.209
5.527	10.647	27.517	1.227
5.534	10.483	26.213	1.206
5.541	10.429	26.457	1.237
5.548	10.676	26.27	1.204
5.555	10.66	25.79	1.181
5.563	10.483	25.516	1.248
5.57	10.701	25.232	1.212
5.577	10.744	25.662	1.23
5.584	10.763	25.471	1.215
5.591	10.538	24.999	1.214
5.598	10.592	25.64	1.225
5.605	10.895	25.258	1.218
5.613	10.473	24.64	1.198
5.62	10.856	25.116	1.228
5.627	10.327	24.519	1.163
5.634	10.512	23.172	1.201
5.641	10.631	25.367	1.188
5.648	10.605	23.323	1.184
5.656	10.485	22.883	1.176
5.663	10.711	23.034	1.216
5.67	10.467	23.055	1.221
5.677	10.517	22.971	1.193
5.684	10.732	23.038	1.214
5.691	10.575	23.421	1.196
5.698	10.349	22.687	1.265
5.706	10.38	22.016	1.17
5.713	10.441	22.289	1.189
5.72	10.13	22.697	1.187
5.727	10.095	22.496	1.189
5.734	11.001	23.209	1.202
5.741	10.314	23.455	1.221
5.748	10.043	22.613	1.173
5.756	10.387	23.145	1.223
5.763	9.982	22.524	1.17
5.77	10.352	23.101	1.184
5.777	10.146	23.318	1.188
5.784	10.242	23.173	1.165
5.791	9.94	23.564	1.167
5.798	10.355	24.533	1.181
5.806	9.999	24.189	1.159
5.813	10.16	24.571	1.187
5.82	9.693	24.218	1.117
5.827	9.759	24.043	1.133
5.834	10.021	24.643	1.139
5.841	9.965	24.987	1.158
5.849	10.015	25.083	1.14
5.856	9.986	24.919	1.144
5.863	9.666	24.272	1.118
5.87	10.074	25.655	1.154
5.877	9.548	24.196	1.108
5.884	9.911	24.495	1.13
5.891	10.174	24.873	1.119
5.899	9.947	24.383	1.108
5.906	9.814	24.447	1.129
5.913	9.848	24.846	1.106
5.92	9.863	24.467	1.122
5.927	9.92	24.325	1.107
5.934	9.461	23.058	1.089
5.941	9.934	24.227	1.107
5.949	10.174	24.617	1.141
5.956	9.886	24.071	1.119
5.963	9.882	24.419	1.151
5.97	10.434	23.364	1.105
5.977	9.968	24.073	1.136
5.984	10.03	24.698	1.149
5.992	10.077	24.066	1.15
5.999	10.209	24.131	1.153
6.006	9.805	23.992	1.156
6.013	10.007	24.549	1.142
6.02	9.743	23.741	1.166
6.027	9.935	24.838	1.164
6.034	9.819	23.99	1.138
6.042	9.913	23.535	1.143
6.049	10.024	23.497	1.134
6.056	9.561	23.487	1.139
6.063	9.981	23.947	1.167
6.07	9.995	23.673	1.17
6.077	9.912	23.708	1.171
6.085	9.773	23.837	1.154
6.092	9.797	23.357	1.166
6.099	9.852	23.438	1.168
6.106	10.555	23.17	1.175
6.113	9.945	24.217	1.173
6.12	9.811	22.938	1.16
6.127	9.995	23.817	1.178
6.135	9.622	24.428	1.171
6.142	9.57	23.567	1.141
6.149	9.357	23.184	1.144
6.156	9.253	22.927	1.117
6.163	9.399	22.438	1.162
6.17	9.634	23.107	1.167
6.177	9.609	23.241	1.171
6.185	9.84	23.016	1.231
6.192	9.982	24.076	1.204
6.199	9.336	22.292	1.135
6.206	9.627	23.297	1.172
6.213	9.658	23.439	1.173
6.22	9.734	23.111	1.178
6.227	9.974	23.747	1.23
6.235	9.865	22.76	1.198
6.242	9.898	22.949	1.189
6.249	10.014	22.372	1.226
6.256	9.671	22.638	1.181
6.263	9.98	22.849	1.196
6.27	9.673	22.606	1.2
6.278	9.521	22.231	1.164
6.285	9.676	21.867	1.187
6.292	10.193	22.563	1.213
6.299	9.855	23.017	1.203
6.306	10.157	22.366	1.216
6.313	10.568	21.636	1.213
6.32	9.79	21.466	1.173
6.328	9.981	21.953	1.193
6.335	10.138	22.151	1.207
6.342	9.948	22.057	1.208
6.349	10.074	22.072	1.198
6.356	9.761	21.261	1.159
6.363	9.76	21.515	1.18
6.37	10.016	22.731	1.201
6.378	9.982	21.38	1.199
6.385	9.882	21.408	1.193
6.392	9.927	22.025	1.204
6.399	10.025	21.634	1.192
6.406	10.233	22.531	1.207
6.413	10.802	21.944	1.17
6.421	9.822	21.37	1.165
6.428	9.933	21.793	1.196
6.435	9.894	21.784	1.2
6.442	10.007	22.378	1.209
6.449	10.059	22.445	1.239
6.456	10.384	22.339	1.183
6.463	9.869	22.191	1.183
6.471	10.079	23.207	1.212
6.478	10.047	22.934	1.212
6.485	9.704	22.608	1.163
6.492	9.601	22.389	1.15
6.499	9.845	22.281	1.167
6.506	9.728	23.197	1.162
6.513	9.798	23.236	1.172
6.521	10.014	23.907	1.162
6.528	10.068	23.588	1.167
6.535	10.059	23.625	1.171
6.542	9.911	23.051	1.156
6.549	10.314	23.46	1.154
6.556	9.976	24.328	1.159
6.564	10.065	25.849	1.154
6.571	10.117	24.711	1.14
6.578	9.703	23.802	1.131
6.585	10.275	24.917	1.138
6.592	10.53	24.925	1.131
6.599	9.832	24.222	1.13
6.606	10.267	25.016	1.163
6.614	10.017	24.746	1.12
6.621	9.684	26.15	1.095
6.628	10.138	25.172	1.127
6.635	9.942	24.225	1.097
6.642	9.781	24.433	1.141
6.649	10.069	25.935	1.097
6.656	9.356	23.557	1.049
6.664	10.216	25.011	1.114
6.671	10.123	25.559	1.117
6.678	10.173	25.117	1.122
6.685	9.993	25.12	1.118
6.692	10.156	25.229	1.111
6.699	9.947	24.576	1.101
6.707	10.091	24.95	1.107
6.714	10.004	24.763	1.118
6.721	9.91	24.317	1.11
6.728	10.165	24.892	1.143
6.735	10.177	25.08	1.122
6.742	10.59	25.175	1.158
6.749	10.092	25.124	1.152
6.757	10.565	25.742	1.136
6.764	10.007	24.579	1.143
6.771	10.146	24.153	1.167
6.778	10.06	24.95	1.128
6.785	10.242	25.047	1.156
6.792	10.325	24.967	1.165
6.799	10.317	24.531	1.137
6.807	9.997	25.281	1.161
6.814	10.017	24.392	1.176
6.821	10.078	24.047	1.182
6.828	10.039	23.811	1.162
6.835	10.125	24.379	1.174
6.842	10.091	23.752	1.171
6.85	9.849	24.327	1.2
6.857	10.35	23.899	1.18
6.864	9.775	24.034	1.231
6.871	9.996	23.821	1.148
6.878	9.832	24.325	1.184
6.885	9.819	24.283	1.192
6.892	10.12	24.902	1.181
6.9	9.969	24.231	1.163
6.907	10.256	24.689	1.18
6.914	9.949	25.789	1.191
6.921	10.153	25.479	1.198
6.928	10.219	24.945	1.196
6.935	10.476	25.685	1.193
6.942	10.495	25.546	1.175
6.95	10.097	24.73	1.16
6.957	10.288	25.882	1.206
6.964	10.973	25.667	1.198
6.971	10.134	25.262	1.164
6.978	10.36	25.693	1.202
6.985	10.314	25.941	1.173
6.993	10.159	25.486	1.174
7	10.389	26.064	1.146
7.007	10.085	26.581	1.124
7.014	9.988	25.263	1.124
7.021	10.062	25.952	1.158
7.028	10.427	25.502	1.124
7.035	9.883	25.928	1.138
7.043	10.173	25.925	1.124
7.05	10.09	26.257	1.109
7.057	10.467	26.048	1.167
7.064	9.704	24.701	1.099
7.071	10.026	27.644	1.117
7.078	10.198	25.881	1.106
7.085	9.999	25.836	1.096
7.093	9.859	25.601	1.153
7.1	9.967	25.72	1.121
7.107	9.858	25.641	1.102
7.114	10.074	25.952	1.118
7.121	9.97	26.055	1.113
7.128	10.268	25.439	1.155
7.136	10.279	26.15	1.143
7.143	9.93	25.524	1.115
7.15	10.363	26.149	1.164
7.157	9.929	25.388	1.093
7.164	10.101	26.311	1.139
7.171	10.342	27.097	1.185
7.178	10.182	25.857	1.138
7.186	9.858	25.35	1.113
7.193	10.026	25.583	1.16
7.2	10.594	27.384	1.215
7.207	10.388	25.81	1.151
7.214	10.352	25.365	1.13
7.221	11.987	25.647	1.152
7.228	10.226	25.554	1.178
7.236	10.492	25.757	1.205
7.243	10.328	26.067	1.172
7.25	10.274	25.555	1.152
7.257	10.406	26.013	1.161
7.264	10.25	25.099	1.174
7.271	10.656	25.465	1.179
7.279	10.537	25.301	1.181
7.286	10.638	25.324	1.193
7.293	10.647	25.3	1.199
7.3	11.127	25.719	1.204
7.307	10.482	25.032	1.184
7.314	11.725	25.361	1.2
7.321	10.616	24.915	1.161
7.329	10.574	24.481	1.186
7.336	10.671	24.656	1.162
7.343	10.649	24.802	1.187
7.35	10.719	25.34	1.194
7.357	10.902	25.219	1.191
7.364	10.784	26.055	1.183
7.371	10.615	24.507	1.181
7.379	11.372	24.77	1.177
7.386	10.509	24.271	1.145
7.393	10.691	24.485	1.179
7.4	10.586	23.797	1.162
7.407	10.345	24.074	1.16
7.414	10.615	24.427	1.171
7.422	11.08	25.855	1.186
7.429	11.192	24.658	1.158
7.436	10.809	25.975	1.194
7.443	10.837	24.839	1.184
7.45	10.588	24.805	1.138
7.457	10.454	23.779	1.127
7.464	10.664	24.78	1.189
7.472	10.519	24.916	1.152
7.479	10.649	25.616	1.176
7.486	10.88	25.055	1.17
7.493	10.958	25.462	1.17
7.5	10.606	25.268	1.201
7.507	10.971	25.217	1.167
7.514	10.561	24.761	1.143
7.522	10.642	25.758	1.168
7.529	11.021	24.95	1.171
7.536	10.317	23.978	1.106
7.543	10.702	25.5	1.181
7.55	10.833	25.199	1.204
7.557	10.673	25.253	1.165
7.565	10.807	25.291	1.167
7.572	10.695	26.303	1.197
7.579	10.896	25.829	1.225
7.586	10.788	25.89	1.171
7.593	10.626	25.173	1.171
7.6	10.428	25.243	1.138
7.607	10.794	25.605	1.179
7.615	10.773	25.738	1.211
7.622	10.561	25.859	1.186
7.629	10.342	24.66	1.154
7.636	10.813	25.572	1.203
7.643	10.775	25.781	1.198
7.65	10.627	24.759	1.164
7.657	10.59	25.532	1.208
7.665	10.502	25.244	1.167
7.672	10.737	25.822	1.191
7.679	10.573	25.757	1.191
7.686	10.875	25.721	1.178
7.693	10.684	25.027	1.175
7.7	11.221	26.312	1.234
7.708	10.575	24.623	1.241
7.715	10.306	25.491	1.176
7.722	10.467	25.4	1.177
7.729	10.921	26.283	1.2
7.736	11.161	26.8	1.195
7.743	10.637	25.112	1.182
7.75	10.506	25.268	1.2
7.758	10.804	25.386	1.191
7.765	10.315	24.702	1.149
7.772	10.859	25.763	1.218
7.779	10.517	25.643	1.19
7.786	10.686	24.736	1.192
7.793	10.664	24.806	1.171
7.8	10.968	25.904	1.231
7.808	10.91	26.318	1.214
7.815	11.092	25.598	1.21
7.822	10.993	25.174	1.217
7.829	10.766	25.118	1.209
7.836	10.856	25.088	1.18
7.843	10.764	24.982	1.207
7.851	11.132	25.791	1.234
7.858	10.983	25.234	1.215
7.865	10.707	26.018	1.186
7.872	10.902	25.259	1.196
7.879	10.664	25.281	1.166
7.886	10.857	25.087	1.222
7.893	10.433	24.895	1.198
7.901	10.288	24.109	1.158
7.908	10.788	24.844	1.204
7.915	11.026	25.733	1.208
7.922	10.945	25.073	1.18
7.929	10.983	24.476	1.218
7.936	10.727	25.204	1.206
7.943	10.941	25.224	1.203
7.951	11.338	25.251	1.213
7.958	10.832	24.607	1.201
7.965	10.886	25.158	1.197
7.972	10.916	24.817	1.209
7.979	10.373	23.522	1.182
7.986	11.152	24.072	1.209
7.993	10.786	24.765	1.216
8.001	10.744	24.213	1.184
8.008	10.904	23.538	1.207
8.015	10.622	23.799	1.188
8.022	10.902	23.793	1.179
8.029	10.837	24.045	1.198
8.036	11.008	24.671	1.224
8.044	10.702	23.919	1.188
8.051	10.427	23.294	1.296
8.058	10.716	23.794	1.192
8.065	10.992	24.054	1.208
8.072	10.565	23.036	1.206
8.079	10.834	23.37	1.18
8.086	10.421	23.152	1.178
8.094	10.522	22.796	1.169
8.101	10.572	23.094	1.191
8.108	10.711	23.059	1.197
8.115	10.711	23.483	1.203
8.122	10.486	23.023	1.173
8.129	10.411	21.884	1.144
8.136	10.417	23.393	1.18
8.144	10.477	22.246	1.162
8.151	10.733	22.759	1.175
8.158	10.418	21.945	1.154
8.165	10.531	21.679	1.145
8.172	10.591	22.701	1.212
8.179	10.869	22.065	1.149
8.187	10.643	21.837	1.17
8.194	10.689	21.94	1.167
8.201	10.387	21.825	1.156
8.208	10.467	21.829	1.153
8.215	10.777	21.892	1.201
8.222	10.874	22.072	1.146
8.229	10.473	21.342	1.204
8.237	10.976	21.439	1.144
8.244	10.634	21.404	1.144
8.251	10.762	20.987	1.157
8.258	10.677	21.384	1.171
8.265	10.722	20.796	1.184
8.272	10.631	21.237	1.192
8.279	10.866	21.353	1.188
8.287	10.908	20.93	1.186
8.294	10.627	21.398	1.196
8.301	10.878	20.752	1.191
8.308	11.478	21.392	1.205
8.315	10.831	20.709	1.166
8.322	10.79	20.672	1.205
8.33	10.781	20.818	1.18
8.337	11.122	21.409	1.202
8.344	11.208	21.42	1.25
8.351	10.928	21.262	1.212
8.358	10.79	21.454	1.219
8.365	11.333	21.131	1.196
8.372	10.85	22.112	1.215
8.38	11.348	22.819	1.261
8.387	11.032	21.081	1.224
8.394	10.981	21.458	1.233
8.401	11.087	23.491	1.21
8.408	11.034	22.015	1.206
8.415	11.396	22.484	1.254
8.422	10.786	21.601	1.234
8.43	11.061	21.933	1.197
8.437	11.127	22.83	1.238
8.444	11.349	23.604	1.236
8.451	11.231	22.36	1.199
8.458	11.267	22.918	1.193
8.465	11.412	23.262	1.222
8.473	11.444	23.389	1.235
8.48	11.227	22.374	1.168
8.487	11.309	23.441	1.213
8.494	11.552	23.678	1.233
8.501	11.252	23.323	1.242
8.508	11.545	23.647	1.215
8.515	11.193	22.802	1.188
8.523	11.509	23.794	1.226
8.53	11.207	23.518	1.215
8.537	11.336	23.979	1.188
8.544	11.284	24.388	1.212
8.551	11.337	23.681	1.23
8.558	11.575	24.291	1.235
8.565	11.062	23.19	1.184
8.573	10.804	23.034	1.144
8.58	11.389	23.886	1.198
8.587	11.157	24.119	1.199
8.594	11	24.011	1.21
8.601	11.428	24.119	1.21
8.608	11.312	23.893	1.225
8.616	11.098	24.35	1.231
8.623	10.567	23.702	1.172
8.63	10.939	23.799	1.203
8.637	10.926	24.157	1.195
8.644	11.038	24.057	1.224
8.651	10.914	24.581	1.198
8.658	10.728	23.844	1.183
8.666	11.423	23.414	1.208
8.673	10.506	23.613	1.159
8.68	10.843	24.468	1.186
8.687	10.942	24.115	1.205
8.694	10.753	23.729	1.182
8.701	11.283	25.337	1.198
8.708	10.872	24.165	1.214
8.716	10.963	24.106	1.212
8.723	10.937	24.382	1.195
8.73	10.702	24.414	1.214
8.737	10.954	23.985	1.2
8.744	10.682	24.559	1.185
8.751	10.857	24.374	1.181
8.759	10.705	24.251	1.184
8.766	11.13	25.287	1.233
8.773	10.847	24.563	1.213
8.78	10.765	24.698	1.177
8.787	10.804	24.82	1.198
8.794	11.073	25.161	1.219
8.801	10.709	24.504	1.189
8.809	10.694	23.911	1.17
8.816	10.756	24.089	1.18
8.823	10.909	25.29	1.171
8.83	10.877	25.1	1.18
8.837	10.929	25.145	1.159
8.844	10.757	25.154	1.178
8.851	10.989	24.773	1.151
8.859	10.939	25.277	1.159
8.866	11.088	25.81	1.166
8.873	10.98	25.257	1.169
8.88	10.796	25.265	1.166
8.887	10.958	25.761	1.141
8.894	10.96	25.868	1.179
8.902	10.985	25.38	1.144
8.909	10.704	24.744	1.107
8.916	10.781	25.243	1.139
8.923	11.061	24.788	1.117
8.93	11.127	25.135	1.121
8.937	11.057	25.18	1.134
8.944	10.592	25.478	1.145
8.952	10.711	26.029	1.122
8.959	10.908	24.506	1.095
8.966	11.052	25.352	1.119
8.973	10.846	25.855	1.108
8.98	10.752	24.813	1.122
8.987	11.315	25.109	1.134
8.994	10.903	24.343	1.125
9.002	10.626	25.133	1.141
9.009	10.938	25.512	1.165
9.016	10.817	25.086	1.154
9.023	10.888	25.28	1.158
9.03	10.37	24.479	1.102
9.037	10.651	24.53	1.14
9.045	10.506	24.645	1.13
9.052	10.855	24.816	1.145
9.059	10.24	23.29	1.074
9.066	10.764	25.004	1.176
9.073	10.731	24.552	1.16
9.08	10.449	25.227	1.145
9.087	10.537	25.134	1.147
9.095	10.96	24.787	1.186
9.102	11.41	24.582	1.166
9.109	10.659	24.755	1.178
9.116	10.712	24.694	1.165
9.123	10.755	25.326	1.193
9.13	10.879	25.032	1.19
9.137	11.191	24.966	1.205
9.145	11.032	24.919	1.211
9.152	10.671	24.184	1.171
9.159	10.762	25.024	1.171
9.166	10.854	24.945	1.192
9.173	10.828	25.215	1.217
9.18	10.838	24.648	1.19
9.188	10.755	25.897	1.197
9.195	10.603	25.072	1.201
9.202	11.008	25.442	1.212
9.209	11.007	25.865	1.259
9.216	10.925	25.25	1.241
9.223	11.073	25.963	1.237
9.23	10.816	25.083	1.164
9.238	10.233	24.26	1.108
9.245	10.972	25.488	1.203
9.252	11.106	25.855	1.187
9.259	11.086	25.206	1.199
9.266	10.705	26.246	1.179
9.273	10.894	25.5	1.185
9.28	11.209	26.296	1.201
9.288	10.876	25.236	1.177
9.295	10.994	24.95	1.179
9.302	10.994	25.483	1.188
9.309	11.386	26.022	1.199
9.316	11.014	25.464	1.188
9.323	10.982	25.116	1.184
9.331	11.227	25.256	1.205
9.338	10.938	24.811	1.154
9.345	11.434	25.334	1.181
9.352	11.03	24.893	1.161
9.359	10.946	27.255	1.178
9.366	10.927	24.086	1.164
9.373	10.836	25.728	1.2
9.381	10.942	25.189	1.189
9.388	10.963	24.633	1.165
9.395	10.946	24.442	1.156
9.402	10.719	24.642	1.163
9.409	10.629	23.812	1.126
9.416	10.962	24.891	1.179
9.423	10.983	24.828	1.174
9.431	10.596	24.898	1.164
9.438	10.895	25.274	1.207
9.445	10.818	24.968	1.17
9.452	10.889	25.09	1.189
9.459	11.143	25.024	1.157
9.466	10.683	24.865	1.152
9.474	10.541	24.744	1.177
9.481	10.932	24.58	1.235
9.488	10.497	24.824	1.144
9.495	11.068	25.075	1.151
9.502	11.117	25.451	1.185
9.509	10.917	25.6	1.166
9.516	11.074	25.806	1.202
9.524	10.302	24.47	1.101
9.531	10.665	25.254	1.153
9.538	10.76	25.704	1.163
9.545	10.657	25.195	1.163
9.552	11.05	25.985	1.172
9.559	10.579	25.251	1.144
9.566	10.766	25.938	1.178
9.574	10.447	25.457	1.131
9.581	10.72	25.051	1.137
9.588	10.748	25.546	1.167
9.595	11.064	25.962	1.15
9.602	10.699	25.671	1.141
9.609	10.419	25.122	1.093
9.617	10.758	25.366	1.177
9.624	11.107	26.242	1.166
9.631	10.613	25.724	1.123
9.638	10.938	27.784	1.139
9.645	10.901	26.106	1.148
9.652	10.73	25.991	1.129
9.659	10.649	25.333	1.116
9.667	11.076	26.157	1.145
9.674	10.497	25.783	1.133
9.681	10.677	27.303	1.14
9.688	10.934	26.156	1.127
9.695	10.79	26.068	1.174
9.702	10.332	25.854	1.101
9.709	10.582	25.918	1.193
9.717	10.691	26.206	1.132
9.724	10.789	26.183	1.114
9.731	10.533	25.854	1.147
9.738	10.414	26.366	1.132
9.745	10.822	25.889	1.156
9.752	10.655	26.31	1.133
9.76	10.531	25.818	1.118
9.767	10.56	26.279	1.121
9.774	10.597	26.749	1.138
9.781	10.602	26.399	1.122
9.788	10.592	26.073	1.147
9.795	10.52	25.808	1.099
9.802	10.374	26.139	1.119
9.81	10.588	26.246	1.143
9.817	10.361	26.12	1.126
9.824	10.234	25.72	1.107
9.831	10.332	26.195	1.164
9.838	10.589	26.986	1.148
9.845	10.412	27.639	1.165
9.852	10.363	26.389	1.145
9.86	10.543	26.391	1.164
9.867	10.251	26.272	1.137
9.874	10.548	25.918	1.14
9.881	10.486	25.934	1.164
9.888	10.119	25.685	1.147
9.895	10.248	25.926	1.161
9.903	10.142	27.169	1.171
9.91	10.497	26.002	1.158
9.917	10.488	26.011	1.197
9.924	11.732	25.867	1.185
9.931	10.171	25.035	1.131
9.938	10.348	25.686	1.187
9.945	10.459	25.126	1.152
9.953	10.428	26.115	1.201
9.96	10.233	25.712	1.165
9.967	10.31	25.636	1.193
9.974	10.469	25.619	1.17
9.981	10.185	25.504	1.184
9.988	10.53	26.004	1.208
9.995	10.409	27.036	1.224
10.003	10.594	26.071	1.207
10.01	10.619	26.134	1.204
10.017	10.792	25.675	1.218
10.024	11.015	26.03	1.21
10.031	10.49	25.927	1.187
10.038	10.642	25.361	1.2
10.046	10.768	26.584	1.235
10.053	10.7	27.293	1.208
10.06	11.201	26.516	1.229
10.067	10.934	26.6	1.22
10.074	10.882	26.265	1.232
10.081	11.013	26.053	1.25
[truncated: 1,211 more rows]
