# Supplementary material for: Compositional variability of Mg/Ca, Sr/Ca, and Na/Ca in the deep-sea bivalve Acesta excavata (Fabricius, 1779)
Source: PLoS One. 2021 Apr 30;16(4):e0245605. doi: 10.1371/journal.pone.0245605 (PMC8087087; doi:10.1371/journal.pone.0245605)
Supplement: S4 Appendix — (XLSX) [file pone.0245605.s004.xlsx]

## Sheet: Tabelle2
Before H2O2 Treatment											After H2o2 Treatment
14R				14R	6R						14R				nh2o2 14R	6R
Distance	Mg/Ca	Sr/Ca	Na/Ca		Distance	Mg/Ca	Sr/Ca	Na/Ca			Distance	Mg/Ca	Sr/Ca	Na/Ca		Distance	Mg/Ca	Sr/Ca	Na/Ca
0	20.7	1.13	11.26		0	26.29	1.56	15.09			2e-05	24.63	1.26	10.91		6.1e-10	27.56	1.32	11.89
0.01	20.81	1.16	12.14		0.01	27.88	1.52	14.73			0.01	24.72	1.29	10.11		0.01	27.16	1.27	11.95
0.03	22.68	1.26	13.04		0.03	27.23	1.52	14.15			0.01	24.39	1.25	10.21		0.01	26.53	1.25	11.98
0.04	24.35	1.3	13.89		0.04	26.86	1.37	13.77			0.02	24.6	1.27	10.99		0.02	25.48	1.22	11.68
0.06	25.53	1.33	14.18		0.06	27	1.4	13.73			0.03	25.29	1.3	10.85		0.03	26.16	1.24	12.2
0.07	26.73	1.34	14.71		0.07	28.53	1.39	14.81			0.04	25.32	1.27	10.94		0.04	24.31	1.27	12.3
0.08	25.66	1.32	14.7		0.08	27.52	1.44	13.94			0.04	25.73	1.3	11.35		0.04	24.65	1.18	12.16
0.1	25.66	1.33	15.77		0.1	25.67	1.28	13.14			0.05	25.26	1.29	11.87		0.05	23.21	1.15	12.31
0.11	23.83	1.25	15.56		0.11	26	1.29	13.23			0.06	25.63	1.29	11.77		0.06	22.99	1.13	12.3
0.13	22.64	1.25	15.66		0.13	25.87	1.25	13.55			0.06	24.66	1.26	11.84		0.06	22.37	1.13	12.75
0.14	22.25	1.26	15.73		0.14	26.4	1.29	13.8			0.07	25.6	1.27	11.86		0.07	21.57	1.08	11.88
0.16	21.72	1.24	15.95		0.16	24.87	1.23	14.22			0.08	25.06	1.28	12.42		0.08	22.33	1.14	12.95
0.17	21.48	1.23	15.91		0.17	22.28	1.27	14.75			0.09	24.87	1.26	12.15		0.09	21.94	1.13	12.58
0.18	21.37	1.24	16.12		0.18	18.74	1.1	11.75			0.09	24.2	1.24	12.17		0.09	21.42	1.17	12.87
0.2	21.33	1.24	16.42		0.2	19.38	1.09	14.51			0.1	23.84	1.23	12.11		0.1	21.14	1.16	12.64
0.21	20.98	1.24	16.53		0.21	19.77	1.13	13.65			0.11	23.49	1.23	12.44		0.11	20.59	1.16	12.88
0.23	20.67	1.24	16.83		0.23	19.94	1.09	14.05			0.11	24.04	1.24	13.16		0.11	20.6	1.12	13.04
0.24	20.65	1.24	16.87		0.24	19.33	1.13	13.29			0.12	23.04	1.23	12.77		0.12	20.55	1.13	12.64
0.25	19.98	1.22	17.08		0.25	17.31	1.13	13.7			0.13	23.17	1.23	12.74		0.13	19.05	1.09	12.27
0.27	19.37	1.22	17.43		0.27	18.92	1.14	14.91			0.14	21.98	1.22	12.57		0.14	19.71	1.13	12.41
0.28	19.08	1.22	17.83		0.28	17.49	1.06	13.61			0.14	22.48	1.23	12.84		0.14	18.39	1.11	13.24
0.3	18.3	1.22	18.4		0.3	16.98	1.05	13.44			0.15	21.25	1.18	13.01		0.15	19.51	1.11	12.22
0.31	17.62	1.2	18.72		0.31	16.2	1.07	13.58			0.16	22.2	1.24	13.01		0.16	18.37	1.11	12.75
0.32	16.74	1.2	19.24		0.32	16.4	1.09	13.55			0.16	21.87	1.2	13.11		0.16	17.95	1.1	12.42
0.34	16.17	1.18	19.4		0.34	14.6	1.03	13.02			0.17	22.15	1.22	13.85		0.17	17.87	1.09	13.05
0.35	15.11	1.17	19.89		0.35	15.46	1.11	13.96			0.18	21.4	1.22	13.58		0.18	17.79	1.14	13.21
0.37	14.37	1.14	20.52		0.37	15.84	1.13	14.61			0.19	20.97	1.21	13.44		0.19	18.06	1.13	13.14
0.38	13.6	1.13	20.48		0.38	14.44	1.03	15.76			0.19	21.12	1.22	13.54		0.19	17.77	1.15	13.11
0.4	12.84	1.12	20.73		0.4	14.64	1.09	15.01			0.2	20.83	1.23	14.22		0.2	17.04	1.12	12.9
0.41	12.29	1.11	20.59		0.41	14.11	1.08	14.34			0.21	20.39	1.2	14.32		0.21	16.82	1.09	12.94
0.42	11.94	1.09	20.84		0.42	15.78	1.17	16.44			0.21	20.01	1.2	13.72		0.21	17.74	1.17	14.01
0.44	11.57	1.09	20.82		0.44	15.03	1.11	16.51			0.22	20.01	1.21	14.62		0.22	17.73	1.15	13.38
0.45	11.66	1.12	20.73		0.45	15.29	1.22	17.74			0.23	19.34	1.21	14.56		0.23	17.25	1.18	13.87
0.47	11.34	1.08	20.51		0.47	13.47	1.09	16.41			0.24	19.19	1.2	14.54		0.24	17.65	1.16	13.49
0.48	11.27	1.1	21.08		0.48	12.92	1.08	14.66			0.24	18.61	1.2	15.25		0.24	17.5	1.19	13.83
0.49	11.12	1.1	20.65		0.49	14.05	1.14	16.03			0.25	17.88	1.18	15.32		0.25	17.32	1.18	14.26
0.51	10.8	1.09	20.22		0.51	15.28	1.28	18.7			0.26	17.9	1.18	15.29		0.26	18.37	1.23	14.76
0.52	10.76	1.1	20.42		0.52	14.95	1.21	15.96			0.26	16.64	1.16	15.93		0.26	17.54	1.21	14.29
0.54	10.64	1.11	20.28		0.54	14.54	1.1	16.09			0.27	16.77	1.16	15.88		0.27	17.55	1.28	14.17
0.55	10.51	1.11	20.28		0.55	15.9	1.2	17.1			0.28	16.01	1.15	16.87		0.28	17.22	1.23	14.56
0.57	10.41	1.1	20.21		0.57	14.93	1.13	17.04			0.29	15.89	1.16	16.84		0.29	16.52	1.2	14.57
0.58	10.3	1.1	20.29		0.58	14.47	1.2	16.62			0.29	14.61	1.12	17.05		0.29	17.02	1.22	15.49
0.59	10.26	1.12	20.37		0.59	14.73	1.26	16.53			0.3	14.68	1.14	17.23		0.3	18.32	1.28	15.33
0.61	10.11	1.11	20.12		0.61	13.57	1.14	16.18			0.31	13.74	1.1	17.15		0.31	18.66	1.28	16.11
0.62	10.08	1.14	20.59		0.62	14.53	1.14	17.52			0.31	13.97	1.1	17.22		0.31	17.25	1.27	15.62
0.64	10.19	1.16	20.73		0.64	13.91	1.11	16.84			0.32	13.26	1.12	16.8		0.32	17.4	1.26	15.85
0.65	9.98	1.13	20.6		0.65	13	1.02	15.8			0.33	13.26	1.12	16.73		0.33	17.03	1.23	15.2
0.66	9.94	1.15	20.36		0.66	14.21	1.06	16.73			0.34	12.68	1.08	16.37		0.34	18.4	1.33	16.58
0.68	10.15	1.14	20.49		0.68	12.99	1.06	15.23			0.34	12.12	1.08	16.82		0.34	17.86	1.26	17.14
0.69	9.75	1.16	20.28		0.69	12.77	1.22	15.37			0.35	12.26	1.08	16.7		0.35	17.9	1.28	16.89
0.71	9.73	1.14	20.41		0.71	14.5	1.06	16.99			0.36	12.35	1.09	16.94		0.36	16.93	1.18	15.83
0.72	9.54	1.14	20.07		0.72	13.13	1.16	14.7			0.36	12.44	1.09	16.54		0.36	17.57	1.25	16.29
0.73	9.57	1.17	20.36		0.73	12.56	1.1	15.26			0.37	12.77	1.12	17.44		0.37	17.98	1.22	16.8
0.75	9.67	1.14	20.28		0.75	12.97	1.13	15.23			0.38	11.94	1.1	16.25		0.38	17.64	1.32	16.3
0.76	9.81	1.16	20.42		0.76	12.57	1.03	14.66			0.39	12.05	1.09	17.12		0.39	17.33	1.22	16.04
0.78	10	1.15	20.45		0.78	12.02	1.17	14.99			0.39	11.92	1.09	16.71		0.39	16.99	1.23	15.61
0.79	9.93	1.14	20.35		0.79	12.97	1.09	15.44			0.4	11.57	1.08	16.85		0.4	17.23	1.21	15.89
0.81	10.14	1.14	20.28		0.81	12.51	1.1	14.79			0.41	11.44	1.08	16.08		0.41	17.26	1.24	16.21
0.82	10.49	1.17	20.26		0.82	12.88	1.09	15.23			0.41	11.33	1.11	16.6		0.41	17.7	1.25	16.73
0.83	11.34	1.16	20.03		0.83	11.74	0.94	13.59			0.42	11.29	1.09	16.48		0.42	17.21	1.22	16.13
0.85	11.32	1.17	20.17		0.85	12.3	1.29	16.44			0.43	11.28	1.1	16.81		0.43	16.54	1.18	15.65
0.86	11.62	1.15	20.03		0.86	12.23	1.25	15.62			0.44	11.35	1.09	16.56		0.44	17.95	1.2	16.22
0.88	11.53	1.16	19.85		0.88	12.67	1.15	16.15			0.44	11.21	1.08	16.52		0.44	16.51	1.15	15.76
0.89	11.72	1.15	19.66		0.89	12.82	1.16	16.38			0.45	11.01	1.1	16.76		0.45	16.8	1.21	15.64
0.9	12.04	1.16	19.31		0.9	11.97	1.02	15.03			0.46	11.65	1.14	17.27		0.46	16.22	1.19	16.03
0.92	11.91	1.16	19.27		0.92	12.82	1.13	16.71			0.46	11.25	1.11	16.17		0.46	16.62	1.13	15.53
0.93	11.85	1.16	18.83		0.93	12.59	1.11	15.1			0.47	10.83	1.13	16.32		0.47	16.2	1.13	15.46
0.95	11.88	1.15	18.37		0.95	12.05	1.03	15			0.48	10.67	1.11	16.36		0.48	15.54	1.14	15.09
0.96	12.02	1.15	18.38		0.96	11.9	1.09	14.85			0.49	10.7	1.12	16.28		0.49	16.6	1.19	15.75
0.97	12.02	1.16	18.11		0.97	11.78	0.99	14.13			0.49	11.01	1.15	16.56		0.49	15.76	1.16	15.09
0.99	12.38	1.14	17.94		0.99	12.8	1.26	15.45			0.5	10.71	1.14	16.31		0.5	14.85	1.14	14.85
1	12.81	1.14	17.25		1	12.47	1.11	15.13			0.51	10.63	1.13	16.26		0.51	15.43	1.13	15.48
1.02	13.8	1.16	17.12		1.02	12.83	1.09	15.92			0.51	10.59	1.13	16.18		0.51	15.04	1.11	14.61
1.03	15.23	1.17	16.79		1.03	12.73	1.24	15.1			0.52	10.84	1.14	16.19		0.52	15.76	1.14	15.04
1.05	16.33	1.22	16.21		1.05	13.09	1.06	14.95			0.53	10.51	1.13	16.2		0.53	14.68	1.1	14.48
1.06	17.54	1.2	15.78		1.06	12.12	1.12	16.47			0.54	10.53	1.16	16.92		0.54	15.58	1.11	14.7
1.07	19.68	1.26	15.64		1.07	14.17	1.19	16.68			0.54	10.68	1.16	16.84		0.54	15.21	1.1	14.33
1.09	21.26	1.29	15.39		1.09	12.7	1.22	14.52			0.55	10.59	1.16	16.43		0.55	15.18	1.17	14.79
1.1	22.59	1.31	14.94		1.1	12.28	1.13	15.71			0.56	10.61	1.18	15.91		0.56	14.77	1.11	14.42
1.12	23.76	1.33	14.7		1.12	13.37	1.16	15.58			0.56	10.56	1.16	16.43		0.56	15.08	1.11	14.76
1.13	25.05	1.36	14.82		1.13	12.48	1.19	15.58			0.57	10.6	1.13	16.01		0.57	14.59	1.11	14.53
1.14	25.47	1.35	14.63		1.14	12.19	1.16	14.48			0.58	10.4	1.14	16.3		0.58	14.72	1.13	14.36
1.16	26.26	1.37	14.76		1.16	12.88	1.08	14.38			0.59	10.5	1.15	16.27		0.59	14.63	1.11	14.7
1.17	26.18	1.38	14.66		1.17	12.41	1.2	14.68			0.59	10.16	1.14	15.91		0.59	15.23	1.11	14.74
1.19	25.9	1.35	15.12		1.19	11.78	1.13	14.34			0.6	10.68	1.13	16.15		0.6	15.55	1.15	14.86
1.2	25.97	1.37	15.6		1.2	11.97	1.13	15.31			0.61	10.79	1.15	16.35		0.61	14.64	1.17	14.61
1.22	25.33	1.34	15.51		1.22	12.5	1.34	14.49			0.61	10.97	1.16	16.46		0.61	15.51	1.13	14.57
1.23	24.31	1.35	16.42		1.23	12.61	1.18	15.31			0.62	10.81	1.14	16.34		0.62	15.29	1.18	14.7
1.24	23.15	1.29	16.38		1.24	12.94	1.12	15.88			0.63	10.95	1.14	15.81		0.63	14.99	1.1	14.41
1.26	22.23	1.28	17.04		1.26	12.65	1.24	15.66			0.64	10.88	1.14	15.6		0.64	15.89	1.14	14.85
1.27	21.54	1.24	17.48		1.27	12.34	1.14	14.55			0.64	11.62	1.14	16.32		0.64	15.89	1.17	15.21
1.29	20.67	1.24	17.89		1.29	12.61	1.17	15.92			0.65	11.5	1.14	15.6		0.65	15.43	1.14	14.46
1.3	19.73	1.22	18.04		1.3	13.08	1.3	16.14			0.66	12.24	1.13	15.89		0.66	15.13	1.12	14.89
1.31	18.92	1.19	17.97		1.31	12.86	1.2	15.62			0.66	11.4	1.14	15.55		0.66	16	1.16	14.94
1.33	18.83	1.2	18.61		1.33	13.31	1.26	15.75			0.67	11.79	1.15	15.92		0.67	15.21	1.16	14.8
1.34	17.98	1.17	18.53		1.34	13.34	1.27	15.49			0.68	11.75	1.13	15.66		0.68	15.43	1.19	14.97
1.36	17.61	1.16	18.54		1.36	13.22	1.15	14.83			0.69	12.15	1.13	15.9		0.69	16.09	1.18	15.33
1.37	16.94	1.14	18.47		1.37	14.23	1.36	16.35			0.69	12.16	1.13	15.64		0.69	15.66	1.17	15.09
1.38	17.2	1.19	19.09		1.38	14.54	1.31	15.39			0.7	12.43	1.14	15.42		0.7	15.71	1.14	15.02
1.4	16.49	1.17	19		1.4	14.66	1.23	15.33			0.71	12.49	1.17	15.32		0.71	15.69	1.15	15.44
1.41	15.93	1.15	19.3		1.41	14.18	1.15	14.37			0.72	12.3	1.14	15.35		0.71	15.49	1.16	15.12
1.43	15.46	1.16	19.65		1.43	15.23	1.27	16.14			0.72	12.78	1.15	15.32		0.72	16.16	1.2	15.97
1.44	14.76	1.14	19.92		1.44	14.8	1.19	14.78			0.73	12.33	1.13	14.57		0.73	15.69	1.16	15.09
1.46	14.26	1.15	19.91		1.46	15.4	1.24	16.21			0.74	12.56	1.13	14.94		0.74	15.68	1.19	15.32
1.47	13.8	1.15	20.28		1.47	16.2	1.28	15.42			0.74	12.75	1.14	14.56		0.74	15.6	1.17	15.04
1.48	13.21	1.14	20.49		1.48	16.11	1.23	15.01			0.75	12.69	1.11	14.8		0.75	16.15	1.21	15.05
1.5	12.76	1.14	20.82		1.5	15.27	1.21	14.66			0.76	12.25	1.11	13.93		0.76	15.3	1.16	15.01
1.51	12.63	1.14	21.12		1.51	15.52	1.18	13.7			0.77	12.48	1.14	14.47		0.77	15.4	1.18	14.72
1.53	12.35	1.15	21.75		1.53	16.78	1.26	15.11			0.77	12.61	1.15	14.45		0.77	14.96	1.16	15.32
1.54	12.06	1.14	22.06		1.54	16.47	1.24	14.64			0.78	12.68	1.14	13.96		0.78	14.86	1.16	14.78
1.55	11.47	1.16	22.18		1.55	17.1	1.28	15.68			0.79	12.86	1.15	14.1		0.79	15.62	1.18	15.04
1.57	11.26	1.14	22.55		1.57	16.39	1.32	14.71			0.79	12.52	1.11	14.27		0.79	15.58	1.18	14.56
1.58	10.97	1.14	23.14		1.58	15.99	1.21	14.39			0.8	12.69	1.14	13.7		0.8	15.15	1.17	15.02
1.6	10.63	1.14	23.36		1.6	16.89	1.3	15.15			0.81	12.95	1.14	13.92		0.81	15.21	1.21	15.08
1.61	10.82	1.15	24.17		1.61	15.97	1.3	14.16			0.82	13.67	1.12	13.78		0.82	15.18	1.19	14.62
1.62	10.07	1.11	23.11		1.62	15.57	1.25	14.14			0.82	14.05	1.16	13.06		0.82	15.53	1.2	14.81
1.64	10.39	1.15	24.77		1.64	16.49	1.32	15.42			0.83	14.37	1.16	13.46		0.83	15.16	1.16	14.61
1.65	9.89	1.14	23.86		1.65	16.51	1.29	15.48			0.84	14.74	1.14	13.13		0.84	14.86	1.24	14.2
1.67	9.98	1.14	24.74		1.67	16.74	1.39	16.22			0.84	15.34	1.13	13.06		0.84	15.35	1.19	14.92
1.68	9.91	1.13	24.4		1.68	16.84	1.39	16.3			0.85	16.85	1.22	13.36		0.85	16.08	1.23	15.75
1.7	9.92	1.16	24.65		1.7	17.12	1.41	16.65			0.86	16.59	1.19	12.59		0.86	16.05	1.23	14.82
1.71	9.81	1.15	24.85		1.71	18.83	1.37	16.33			0.87	17.66	1.2	12.48		0.87	16.02	1.25	15.2
1.72	9.99	1.16	25.29		1.72	19.07	1.45	17.26			0.87	18.73	1.19	12.49		0.87	15.89	1.24	14.99
1.74	9.88	1.16	25.05		1.74	19.83	1.53	17.53			0.88	19.42	1.23	12.38		0.88	16.33	1.24	15.53
1.75	9.55	1.14	24.13		1.75	35.3	1.7	16.83			0.89	20.92	1.26	12.69		0.89	16.27	1.24	15.23
1.77	9.61	1.13	24		1.75	20.08	1.6	18.07			0.89	21.25	1.24	12.29		0.89	15.59	1.22	15.42
1.78	9.79	1.16	24.65		1.76	36.99	1.61	15.85			0.9	22.44	1.27	11.91		0.9	16.17	1.22	15.08
1.79	9.62	1.14	23.67		1.78	36.65	1.54	14.87			0.91	22.51	1.28	11.49		0.91	15.71	1.25	15.3
1.81	9.54	1.2	23.34		1.79	34.49	1.48	14.91			0.92	24.18	1.33	11.77		0.92	15.76	1.22	15.27
1.82	9.68	1.22	23.11		1.81	34.61	1.49	14.79			0.92	24.85	1.32	11.42		0.92	16.13	1.29	16.02
1.84	9.75	1.15	22.45		1.82	33.07	1.52	15.29			0.93	25.52	1.34	11.46		0.93	15.79	1.26	16.14
1.85	10.43	1.18	21.61		1.83	31.27	1.5	14.83			0.94	26.06	1.35	11.41		0.94	15.96	1.28	16.03
1.87	10.32	1.19	20.68		1.85	29.12	1.35	13.57			0.94	26.84	1.33	11.31		0.94	15.78	1.25	15.52
1.88	10.64	1.2	20.1		1.86	27.59	1.32	13.14			0.95	27.26	1.33	11.48		0.95	15.22	1.24	15.64
1.89	11.33	1.31	18.6		1.88	29.38	1.41	13.7			0.96	27.29	1.36	11.38		0.96	15.43	1.3	15.65
1.91	11.46	1.2	17.14		1.89	27.84	1.33	13.91			0.97	27.92	1.34	11.54		0.97	15.66	1.3	16.37
1.92	11.09	1.22	15.96		1.91	28.93	1.36	14.12			0.97	27.85	1.33	11.21		0.97	15.95	1.29	16.31
1.94	11.89	1.21	15.76		1.92	28.16	1.37	15.02			0.98	27.62	1.36	11.3		0.98	16.04	1.35	16.41
1.95	9.65	0.93	12.28		1.93	26.99	1.35	14.61			0.99	27.85	1.34	11.24		0.99	15.34	1.28	15.69
1.96	12.36	1.21	15.39		1.95	26.22	1.3	14.75			0.99	29.21	1.36	11.49		0.99	16.57	1.32	16.27
1.98	12.4	1.55	16.36		1.96	25.02	1.35	14.32			1	28.94	1.37	11.58		1	15.99	1.3	16.94
1.99	12.46	1.41	15.99		1.98	25.32	1.33	14.81			1.01	29.05	1.35	11.99		1.01	16.03	1.32	16.54
2.01	13.63	1.32	16.53		1.99	24.11	1.34	14.62			1.02	28.55	1.34	11.97		1.02	16.09	1.31	16.16
2.02	13.5	1.33	16.82		2	22.12	1.23	14.13			1.02	27.33	1.34	11.81		1.02	17.01	1.32	16.4
2.03	12.91	1.33	16.2		2.02	24.1	1.28	15.07			1.03	27.93	1.33	12.08		1.03	17.01	1.35	16.92
2.05	13.26	1.35	17.14		2.03	22.73	1.26	15.46			1.04	26.14	1.33	12.25		1.04	17.34	1.32	16.74
2.06	12.91	1.34	16.44		2.05	22.46	1.26	15.14			1.04	26.87	1.34	13.01		1.04	17.33	1.31	16.73
2.08	13.24	1.37	16.51		2.06	21.52	1.25	14.61			1.05	26.55	1.35	13.16		1.05	17.31	1.31	16.7
2.09	13.62	1.33	16.99		2.07	22.26	1.29	15.54			1.06	25.84	1.26	12.77		1.06	17.36	1.3	16.09
2.11	14.35	1.35	15.85		2.09	21.5	1.24	14.69			1.07	24.73	1.26	13		1.07	18.31	1.34	16.7
2.12	13.52	1.28	15.69		2.1	22.3	1.34	15.09			1.07	24.08	1.26	13.13		1.07	18.51	1.31	16.56
2.13	13.28	1.27	15.28		2.12	21.61	1.27	15.68			1.08	24.26	1.23	13.41		1.08	18.25	1.31	16.54
2.15	14.13	1.36	16.43		2.13	22.81	1.26	15.1			1.09	22.9	1.25	13.79		1.09	18.31	1.31	16.32
2.16	13.58	1.26	16.25		2.15	21.56	1.28	16.16			1.09	22	1.23	13.73		1.09	18.39	1.3	16.43
2.18	14.03	1.35	16.14		2.16	19.99	1.16	15.06			1.1	22.34	1.22	14.12		1.1	18.1	1.28	16.25
2.19	14.62	1.35	16		2.17	20.69	1.28	15.16			1.11	22.3	1.22	14.13		1.11	18.65	1.26	16.32
2.2	13.35	1.19	14.5		2.19	19.85	1.18	15.67			1.12	21.9	1.23	14.23		1.12	18.84	1.29	16.21
2.22	14.4	1.33	16.46		2.2	19.18	1.18	14.58			1.12	21.04	1.21	14.56		1.12	18.67	1.24	15.8
2.23	15.02	1.3	15.85		2.22	19	1.17	14.83			1.13	20.41	1.17	14.32		1.13	19.19	1.31	16.3
2.25	15.19	1.33	16.93		2.23	18.57	1.16	14.41			1.14	20.06	1.17	14.81		1.14	19.49	1.3	15.9
2.26	14.25	1.34	15.33		2.24	17.43	1.1	14.26			1.14	20.18	1.2	14.73		1.14	19.14	1.29	16.04
2.27	14.9	1.33	15.51		2.26	18.33	1.21	15.65			1.15	20.02	1.18	14.81		1.15	19.49	1.28	16.65
2.29	15.83	1.28	15.3		2.27	16.8	1.1	13.84			1.16	19.89	1.19	15.39		1.16	19.71	1.35	16.72
2.3	14.82	1.36	15.21		2.29	17.45	1.16	14.61			1.17	19.32	1.19	15.08		1.17	19.94	1.37	16.85
2.32	15.45	1.3	15.72		2.3	17.16	1.14	14.85			1.17	19.23	1.17	14.76		1.17	20.15	1.35	16.69
2.33	14.59	1.28	14.67		2.32	16.13	1.26	14.4			1.18	18.78	1.16	14.77		1.18	21.11	1.43	17.13
2.35	15.25	1.32	16.16		2.33	15.81	1.2	14.67			1.19	18.78	1.17	14.97		1.19	20.9	1.38	17.44
2.36	15.33	1.34	14.81		2.34	17.04	1.12	14.53			1.19	18.41	1.17	15.44		1.19	21.6	1.47	18.31
2.37	15.55	1.31	15.7		2.36	16.77	1.44	15			1.2	18.57	1.18	15.45		1.2	22.11	1.5	18.07
2.39	15.81	1.36	14.99		2.37	15.52	1.15	14.39			1.21	17.32	1.15	15.04		1.21	23.43	1.45	18.18
2.4	15.62	1.31	15.27		2.39	15.09	1.17	16.06			1.22	17.3	1.16	15.46		1.22	22.36	1.53	20.15
2.42	15.04	1.28	15		2.4	15.6	1.19	16.45			1.22	17.18	1.15	15.49		1.22	22.31	1.54	18.25
2.43	15.04	1.2	13.87		2.41	16.03	1.2	15.16			1.23	17.11	1.17	15.81		1.23	22.4	1.5	18.75
2.44	16.31	1.42	14.94		2.43	14.84	1.15	14.98			1.24	16.29	1.15	15.72		1.24	22.81	1.49	18.81
2.46	14.98	1.43	14.53		2.44	14.31	1.09	14.41			1.24	16.39	1.14	16.1		1.24	24.53	1.5	18.95
2.47	15.38	1.35	14.82		2.46	16.52	1.14	15.41			1.25	16.6	1.15	16.14		1.25	26.3	1.5	19.3
2.49	14.18	1.25	13.82		2.47	14.17	1.16	15			1.26	16.18	1.15	16.31		1.26	25.33	1.51	20.04
2.5	15.17	1.38	14.79		2.48	14.66	1.18	15.95			1.27	15.76	1.16	16.23		1.27	25.08	1.57	20.66
2.52	15.52	1.4	15.25		2.5	13.62	1.08	14.5			1.27	15.41	1.17	16.32		1.27	24	1.52	20.13
2.53	13.59	1.29	13.44		2.51	15.06	1.18	14.59			1.28	15.05	1.16	16.44		1.28	23.33	1.51	19.52
2.54	14.89	1.4	14.99		2.53	14.13	1.11	16.93			1.29	14.92	1.14	16.08		1.29	24.74	1.55	20.54
2.56	16.57	1.36	15.04		2.54	14.61	1.14	15.38			1.29	13.91	1.12	16.53		--	24.55	1.6	21.71
2.57	16.3	1.35	15.02		2.56	13.91	1.1	14.26			1.3	15.25	1.15	16.86		--	23.48	1.54	20.62
2.59	15.01	1.38	15.67		2.57	14.44	1.14	15.3			1.31	14.14	1.14	16.59		--	22.4	1.52	19.4
2.6	15.78	1.38	15.17		2.58	15.06	1.06	14.78			1.32	14	1.12	16.37		--	24.76	1.68	21.74
2.61	13.93	1.29	14.9		2.6	14.68	1.1	14.42			1.32	14.2	1.13	16.54		--	27.66	1.66	22.84
2.63	15.04	1.41	15.19		2.61	14.86	1.11	14.35			1.33	14.1	1.15	17.56		--	29.67	1.71	25.73
2.64	15.4	1.38	15.47		2.63	15.61	1.12	14.74			1.34	14.24	1.16	17.23		--	36.24	1.63	29.5
2.66	15.53	1.38	16.14		2.64	16.77	1.14	14.5			1.34	13.86	1.15	17.24		--	55.48	1.75	28.11
2.67	14.58	1.26	14.74		2.65	14.81	1.03	13.73			1.35	13.59	1.12	17.23		--	98.94	1.63	39.26
2.68	15.51	1.47	15.32		2.67	14.47	0.98	12.21			1.36	14.03	1.15	17.51		--	177.84	1.71	64.93
2.7	15.91	1.37	15.7		2.68	15.77	1.06	13.59			1.37	13.56	1.15	17.41		--	305.61	2.27	81.03
2.71	16.12	1.36	15.77		2.7	15.36	1.05	13.51			1.37	13.46	1.16	17.89		--	311.96	1.86	75.99
2.73	15.69	1.33	16.88		2.71	16.36	1.11	13.47			1.38	12.79	1.12	17.28		--	581.32	3.21	113.11
2.74	16.66	1.31	16.24		2.72	17.04	1.1	13.76			1.39	12.8	1.14	17.69		--	64.48	0.84	17.42
2.76	16.11	1.37	18		2.74	17.01	1.09	12.97			1.39	12.97	1.14	18.29		--	283.9	2.36	49.81
2.77	17.04	1.33	17.21		2.75	18.72	1.27	13.27			1.4	12.57	1.12	17.97		--	201.31	2.49	39.69
2.78	16.56	1.36	16.88		2.77	17.34	1.1	14.25			1.41	12.25	1.14	18.57		--	117.63	1.54	23.11
2.8	15.23	1.29	15.99		2.78	17.6	1.14	12.94			1.42	12.55	1.15	18.64		--	98.88	1.57	19.55
2.81	17.06	1.31	16.9		2.8	17.66	1.13	13.43			1.42	12	1.11	18.77		--	81.96	1.54	18.45
2.83	15.91	1.33	16.68		2.81	17.03	1.14	12.41			1.43	12.15	1.17	18.75		--	66.12	1.55	16.46
2.84	17.38	1.31	16.77		2.82	17.76	1.11	13.46			1.44	11.7	1.14	19.09		--	59.38	1.68	13.11
2.85	16.42	1.43	17.06		2.84	17.91	1.11	12.56			1.44	12.07	1.15	18.9		--	29.41	1.55	12.54
2.87	16.16	1.26	16.26		2.85	18.08	1.12	13.03			1.45	11.88	1.14	18.81		--	24.05	1.52	12.35
2.88	16.01	1.32	16.16		2.87	17.28	1.17	13.71			1.46	12.14	1.18	20.05		--	23.83	1.57	12.31
2.9	17.46	1.29	16.41		2.88	17.23	1.13	12.94			1.47	11.52	1.13	18.88		--	22.55	1.49	11.63
2.91	16.39	1.38	17.6		2.89	17.71	1.24	13.42			1.47	11.31	1.13	19.24		1.47	22.87	1.46	11.53
2.92	17.06	1.43	17.67		2.91	17.03	1.1	13.66			1.48	11.31	1.13	19.3		1.48	23.74	1.49	11.99
2.94	16.13	1.34	16.74		2.92	16.54	1.14	13.79			1.49	11.85	1.15	20.1		1.49	22.94	1.45	12.07
2.95	15.32	1.45	16.04		2.94	17.34	1.21	14.27			1.49	11.48	1.14	19.63		1.49	23.51	1.49	12.33
2.97	15.11	1.37	15.91		2.95	17.97	1.15	14.37			1.5	11.2	1.14	19.56		1.5	22.85	1.44	12.34
2.98	16.56	1.42	17.06		2.97	17.15	1.12	14.83			1.51	10.75	1.13	19.31		1.51	23.17	1.45	12.78
3	16.93	1.33	16.63		2.98	19.19	1.12	14.72			1.52	11.02	1.14	19.39		1.52	22.82	1.45	13.25
3.01	16.05	1.37	15.83		2.99	17.27	1.17	15.55			1.52	11.03	1.14	20.1		1.52	22.65	1.43	13.34
3.02	14.78	1.32	16.03		3.01	16.68	1.17	14			1.53	11.08	1.13	20.17		1.53	21.12	1.39	13.19
3.04	15.47	1.34	16.15		3.02	18.44	1.15	15.85			1.54	10.77	1.13	20.98		1.54	21.55	1.43	14.11
3.05	16.35	1.34	16.45		3.04	17.43	1.16	14.56			1.54	10.61	1.14	19.79		1.54	20.43	1.37	14.39
3.07	15.77	1.4	17.49		3.05	17.1	1.2	14.52			1.55	10.88	1.14	20.67		1.55	19.14	1.36	14.87
3.08	15.86	1.25	16.76		3.06	17.49	1.25	14.5			1.56	11.11	1.15	20.36		1.56	17.92	1.31	14.97
3.09	15.01	1.27	16.52		3.08	17.61	1.22	14.8			1.57	11.03	1.16	20.6		1.57	17.91	1.31	15.68
3.11	14.65	1.26	15.08		3.09	18.24	1.21	14.51			1.57	10.59	1.15	20.42		1.57	17.09	1.28	15.92
3.12	14.01	1.18	15.14		3.11	16.18	1.28	15.24			1.58	10.83	1.14	19.98		1.58	16.46	1.3	16.3
3.14	16.28	1.27	16.01		3.12	15.68	1.07	13.55			1.59	10.71	1.15	20.46		1.59	15.44	1.27	16.06
3.15	16.52	1.3	16.11		3.13	14.99	1.24	16.21			1.59	10.51	1.14	20.37		1.59	15.46	1.28	16.42
3.17	16.23	1.25	15.26		3.15	15.5	1.31	15.7			1.6	10.77	1.15	19.94		1.6	14.99	1.27	16.72
3.18	15.66	1.19	13.35		3.16	13.76	1.16	15.43			1.61	10.89	1.18	20.83		1.61	14.36	1.21	16.47
3.19	18.1	1.35	15.31		3.18	16.26	1.27	16.56			1.62	10.84	1.16	20.57		1.62	14.61	1.27	16.61
3.21	19.41	1.28	15.77		3.19	15.58	1.38	16.4			1.62	10.9	1.16	20.77		1.62	13.88	1.23	16.79
3.22	19.45	1.31	15.12		3.21	15.67	1.25	16.49			1.63	10.77	1.15	21.47		1.63	14.17	1.27	17
3.24	18.63	1.21	14.63		3.22	17.33	1.3	16.35			1.64	10.42	1.16	20.66		1.64	14.01	1.25	17.18
3.25	18.31	1.29	12.93		3.23	17.17	1.29	14.95			1.64	10.71	1.16	20.81		1.64	13.77	1.27	17.1
3.26	20.07	1.23	13.58		3.25	19.96	1.34	17.12			1.65	10.75	1.15	20.04		1.65	13.63	1.28	17.26
3.28	20.91	1.3	14.3		3.26	21.82	1.29	15.84			1.66	10.67	1.15	20.73		1.66	13.39	1.3	17.43
3.29	21.56	1.29	13.34		3.28	24.22	1.41	16.04			1.67	10.41	1.15	20.66		1.67	13.35	1.28	16.8
3.31	22.04	1.34	13.54		3.29	26.49	1.44	14.93			1.67	10.47	1.14	20.88		1.67	13.09	1.31	17.61
3.32	22.31	1.3	12.93		3.3	28.59	1.4	15.29			1.68	10.58	1.15	20.43		1.68	13.19	1.31	17.42
3.33	23.63	1.37	13.14		3.32	32.27	1.53	15.08			1.69	10.61	1.15	20.26		1.69	12.62	1.27	17.18
3.35	22.89	1.39	13.49		3.33	34.07	1.55	14.24			1.69	10.48	1.13	21.39		1.69	12.42	1.25	16.58
3.36	23.5	1.41	13.92		3.35	36.06	1.56	14.78			1.7	10.49	1.13	20.61		1.7	12.43	1.27	17.01
3.38	23.87	1.43	13.89		3.36	41.71	1.7	14.35			1.71	10.45	1.12	20.66		1.71	12.53	1.3	16.72
3.39	24.18	1.41	13.76		3.37	37.67	1.62	12.73			1.72	10.48	1.15	20.65		1.72	12.39	1.26	16.21
3.41	25.81	1.42	15.05		3.39	39.21	1.66	12.89			1.72	10.54	1.17	20.16		1.72	12.31	1.25	16.29
3.42	24.18	1.43	14.2		3.4	40.8	1.69	12.4			1.73	10.39	1.18	19.9		1.73	12.3	1.28	15.75
3.43	23.79	1.41	14.14		3.42	45.35	1.69	12.01			1.74	10.57	1.14	20.41		1.74	12.8	1.24	15.69
3.45	24.01	1.32	14.45		3.43	37.14	1.58	11.98			1.74	10.26	1.15	20.31		1.74	12.38	1.25	15.17
3.46	22.32	1.32	14.18		3.45	36.06	1.47	10.91			1.75	10.49	1.14	20.3		1.75	12.58	1.24	14.81
3.48	22.31	1.33	14.19		3.46	35.14	1.57	11.42			1.76	10.22	1.15	20		1.76	12.75	1.26	14.92
3.49	21.9	1.3	14.64		3.47	33.7	1.48	11.37			1.77	10.43	1.12	20.16		1.77	12.64	1.23	15.09
3.5	21.6	1.34	14.55		3.49	30.31	1.43	11.24			1.77	10.48	1.16	20.13		1.77	12.81	1.18	13.9
3.52	22.63	1.49	15.06		3.5	27.45	1.31	11.24			1.78	10.38	1.13	19.8		1.78	12.48	1.17	13.84
3.53	21.12	1.29	14.89		3.52	26.25	1.24	11.33			1.79	10.43	1.14	20.52		1.79	13	1.2	13.59
3.55	20.44	1.25	14.9		3.53	24.33	1.25	11.79			1.79	10.38	1.14	19.82		1.79	13.47	1.25	13.46
3.56	19.7	1.21	14.2		3.54	21.53	1.2	11.6			1.8	10.52	1.14	20.3		1.8	13.34	1.35	13.53
3.57	20.44	1.33	15.07		3.56	21.66	1.19	11.75			1.81	10.49	1.15	20.04		1.81	14.2	1.26	13.34
3.59	20.17	1.22	13.74		3.57	22.52	1.18	11.78			1.82	10.51	1.13	20.32		1.82	13.98	1.23	13.11
3.6	21.28	1.33	14.58		3.59	22.75	1.17	11.65			1.82	10.23	1.12	19.98		1.82	15.43	1.25	13.07
3.62	22.62	1.29	14.37		3.6	22.97	1.2	11.68			1.83	10.33	1.13	19.82		1.83	14.21	1.23	12.55
3.63	21.78	1.21	13.56		3.62	23.33	1.27	11.58			1.84	10.39	1.13	20.28		1.84	14.09	1.2	11.97
3.65	24.34	1.25	13.35		3.63	24.75	1.23	12.02			1.84	10.16	1.13	19.5		1.84	15.05	1.23	12.14
3.66	24.19	1.3	13.12		3.64	24.24	1.2	12.16			1.85	10.2	1.13	19.63		1.85	14.9	1.19	12
3.67	24.33	1.26	13.01		3.66	24.25	1.22	11.96			1.86	10.5	1.14	20.59		1.86	15.09	1.2	12.69
3.69	25.4	1.31	13.52		3.67	26.87	1.27	12.24			1.87	10.26	1.14	20.73		1.87	15.57	1.19	12.49
3.7	25.01	1.28	13.43		3.69	26.7	1.32	11.91			1.87	10.48	1.14	19.93		1.87	16.01	1.24	13.08
3.72	23.64	1.23	12.79		3.7	27.87	1.34	11.95			1.88	10.43	1.15	19.9		1.88	16.11	1.21	12.1
3.73	23.99	1.34	13.31		3.71	29.24	1.4	11.64			1.89	10.41	1.13	20.09		1.89	15.88	1.17	11.6
3.74	23.77	1.36	13.71		3.73	30.3	1.49	11.67			1.89	10.17	1.12	19.93		1.89	15.2	1.13	11.48
3.76	22.32	1.26	12.82		3.74	32.22	1.51	11.61			1.9	10.26	1.15	20.24		1.9	15.48	1.15	12.72
3.77	21.41	1.27	13.42		3.76	34.7	1.55	11.87			1.91	10.36	1.12	20.49		1.91	14.82	1.12	10.62
3.79	19.41	1.25	12.94		3.77	35.14	1.72	12.19			1.92	10.55	1.15	19.97		1.92	16.05	1.16	11.33
3.8	18.69	1.3	13.13		3.78	37.4	1.77	12.37			1.92	10.12	1.12	19.44		1.92	15.17	1.2	12.25
3.82	19.2	1.3	14.32		3.8	38.71	1.8	12.59			1.93	10.59	1.15	20.02		1.93	14.56	1.2	10.95
3.83	18.27	1.25	13.66		3.81	40.73	1.86	12.31			1.94	10.38	1.13	19.48		1.94	14.57	1.23	11.46
3.84	17.16	1.26	14.2		3.83	40.41	1.88	12.01			1.94	10.5	1.14	20.33		1.94	14.68	1.2	11.21
3.86	17.08	1.28	15.31		3.84	40.28	2.05	12.4			1.95	10.14	1.13	19.76		1.95	14.47	1.17	11.32
3.87	17.13	1.36	15.29		3.86	38.98	1.97	12.44			1.96	10.33	1.14	20.12		1.96	14.83	1.2	12.03
3.89	17.33	1.31	15.02		3.87	37.97	1.83	11.38			1.97	10.11	1.15	19.65		1.97	14.71	1.19	11.5
3.9	17.2	1.38	15.15		3.88	37.11	1.74	11.82			1.97	10.38	1.17	20.77		1.97	15.54	1.19	11.89
3.91	17.57	1.3	15.81		3.9	37.05	1.65	12.1			1.98	10.29	1.16	19.45		1.98	16.08	1.22	11.83
3.93	17.45	1.31	15.65		3.91	33.09	1.61	11.36			1.99	10.25	1.14	19.45		1.99	19.78	1.22	12.02
3.94	18.35	1.32	15.85		3.93	31.26	1.55	11.92			1.99	10.13	1.16	19.19		1.99	18.88	1.28	12.26
3.96	18.79	1.29	16.49		3.94	29.22	1.49	11.3			2	10.49	1.15	19.98		2	20.41	1.25	11.93
3.97	19.56	1.27	14.76		3.95	26.3	1.29	10.41			2.01	10.26	1.13	19.41		2.01	21.86	1.29	12.06
3.98	20.95	1.24	14.71		3.97	25.85	1.34	11.05			2.02	10.43	1.13	19.52		2.02	22.53	1.26	11.69
4	20.81	1.2	13.79		3.98	24.07	1.27	12.06			2.02	10.18	1.17	19.82		2.02	24.81	1.27	11.58
4.01	23.67	1.29	13.49		4	21.7	1.23	11.8			2.03	9.86	1.12	19.23		2.03	26.96	1.32	11.87
4.03	25.79	1.38	12.6		4.01	20.18	1.2	11.71			2.04	10.37	1.16	19.46		2.04	26.9	1.3	11.1
4.04	27.29	1.28	11.99		4.02	20.62	1.19	12.27			2.04	10.32	1.16	19.77		2.04	31.22	1.38	11.5
4.06	30.89	1.54	13.75		4.04	17.97	1.18	12.44			2.05	10.22	1.15	19.13		2.05	33.98	1.46	11.2
4.07	31.7	1.55	12.67		4.05	18.56	1.18	12.69			2.06	10.5	1.15	19.77		2.06	36.86	1.53	11.25
4.08	34.91	1.57	13.8		4.07	18.29	1.19	13.12			2.07	10.21	1.15	18.87		2.07	37.84	1.51	11.13
4.1	33.49	1.61	14.4		4.08	17.93	1.2	13.85			2.07	10.03	1.13	18.68		2.07	40.84	1.59	10.53
4.11	33.7	1.67	13.67		4.1	17.1	1.16	12.83			2.08	9.86	1.14	19.58		2.08	41.46	1.6	10.38
4.13	33.49	1.62	14.44		4.11	18.11	1.23	13.41			2.09	10.45	1.17	18.75		2.09	41.64	1.62	10.32
4.14	30.71	1.65	14.69		4.12	17.51	1.28	13.21			2.09	10.06	1.11	18.52		2.09	42.27	1.67	10.55
4.15	30.39	1.66	14.82		4.14	17.66	1.26	12.78			2.1	10.04	1.16	18.76		2.1	41.22	1.65	10.08
4.17	27.15	1.62	14.64		4.15	20.1	1.27	13.23			2.11	10.38	1.15	18.93		2.11	40.23	1.62	9.92
4.18	24.66	1.54	14.51		4.17	20.06	1.21	12.07			2.12	9.81	1.14	18.48		2.12	40.36	1.61	10.15
4.2	22.47	1.56	15.81		4.18	21.71	1.32	13.19			2.12	9.95	1.15	19.06		2.12	37.69	1.52	9.66
4.21	21.2	1.53	16.01		4.19	21.62	1.37	13.79			2.13	10.12	1.15	18.26		2.13	36.59	1.52	10.26
4.22	19.05	1.55	16.01		4.21	22.02	1.33	13.86			2.14	10.04	1.15	18.62		2.14	34.2	1.43	10.25
4.24	17.63	1.44	15.61		4.22	21.8	1.35	14			2.14	10.58	1.17	19.32		2.14	33.47	1.44	10.24
4.25	17	1.48	16.08		4.24	21.63	1.37	14.55			2.15	10.19	1.13	18.28		2.15	30.62	1.39	10.55
4.27	15.15	1.47	17.33		4.25	16.44	1.08	11.45			2.16	9.93	1.14	18.46		2.16	28.75	1.32	10.02
4.28	14.6	1.38	16.89		4.27	19.92	1.3	14.69			2.17	10.01	1.14	18.43		2.17	26.45	1.29	10.29
4.3	12.85	1.45	17.76		4.28	20.57	1.27	15.34			2.17	9.99	1.13	18.5		2.17	23.94	1.26	10.37
4.31	13.28	1.39	17.86		4.29	18.88	1.22	14.91			2.18	9.8	1.13	18.14		2.18	23.52	1.22	10.56
4.32	11.48	1.29	16.77		4.31	18.79	1.31	15.57			2.19	9.61	1.11	17.71		2.19	22.13	1.17	10.54
4.34	12.43	1.37	19.49		4.32	17.44	1.3	14.91			2.2	9.68	1.11	17.97		2.19	23.05	1.16	10.32
4.35	11.08	1.36	17.39		4.34	16.36	1.19	15.2			2.2	10.12	1.14	18.34		2.2	22.65	1.17	10.47
4.37	10.54	1.38	17.88		4.35	16.54	1.27	15.15			2.21	10.16	1.13	18.51		2.21	22.97	1.23	10.52
4.38	11.87	1.39	18.4		4.36	15.32	1.19	14.29			2.22	9.97	1.12	17.87		2.22	23.87	1.19	10.5
4.39	9.67	1.22	16.06		4.38	15.24	1.2	15.36			2.22	10.13	1.15	18.52		2.22	25.01	1.2	10.73
4.41	11.16	1.35	17.59		4.39	15.32	1.19	15.3			2.23	10.08	1.14	17.99		2.23	24.75	1.21	11.09
4.42	9.08	1.33	16.63		4.41	16.35	1.27	14.97			2.24	10.11	1.13	18.15		2.24	24.9	1.19	10.63
4.44	9.92	1.39	18.14		4.42	15.53	1.22	14.52			2.25	10.1	1.15	18.54		2.25	26.42	1.22	10.79
4.45	9.63	1.27	17.64		4.43	15.11	1.2	14.19			2.25	10.1	1.14	18.98		2.25	26.74	1.25	10.95
4.46	10.16	1.35	19.83		4.45	15.64	1.19	13.93			2.26	10.24	1.14	18.45		2.26	27.61	1.31	11.07
4.48	11.35	1.38	18.42		4.46	15.44	1.18	13.84			2.27	9.92	1.13	17.87		2.27	28.61	1.31	10.84
4.49	10.67	1.36	18.11		4.48	15.7	1.29	13.61			2.27	10.16	1.11	17.88		2.27	28.69	1.35	10.68
4.51	10.6	1.39	18.17		4.49	15.63	1.21	13.66			2.28	10.52	1.12	17.98		2.28	29.56	1.33	10.58
4.52	10.24	1.42	18.05		4.51	16.48	1.18	14.17			2.29	10.12	1.13	18.16		2.29	31.69	1.41	10.64
4.54	10.63	1.42	19.98		4.52	16.57	1.18	14.21			2.3	10.24	1.1	18.28		2.3	32.23	1.47	10.82
4.55	10.56	1.41	18.84		4.53	16.49	1.15	14.08			2.3	10.56	1.14	17.97		2.3	33.73	1.49	10.47
4.56	10.38	1.39	18.02		4.55	17.32	1.14	13.74			2.31	10.42	1.09	17.6		2.31	33.96	1.53	10.31
4.58	11.77	1.58	19.8		4.56	15.73	1.07	13.62			2.32	10.32	1.1	18.04		2.32	34.58	1.55	10.09
4.59	10.52	1.36	18.77		4.58	16.43	1.23	13.83			2.32	10.61	1.12	18.02		2.32	38.11	1.66	10.54
4.61	10.35	1.31	18.15		4.59	16.24	1.12	13.79			2.33	10.57	1.13	18.19		2.33	39.94	1.83	10.72
4.62	10.54	1.39	18.55		4.6	16.29	1.11	13.96			2.34	10.62	1.13	17.76		2.34	41.41	1.83	10.59
4.63	10.63	1.36	19.17		4.62	14.97	1.1	13.19			2.35	10.28	1.13	17.1		2.35	42.97	1.88	10.77
4.65	11.07	1.43	18.47		4.63	16.46	1.22	14.06			2.35	10.56	1.15	17.12		2.35	44.02	1.86	10.87
4.66	10.78	1.34	18.27		4.65	15.34	1.14	13.59			2.36	10.67	1.12	17.24		2.36	45.1	1.92	10.8
4.68	10.65	1.38	18.65		4.66	15.45	1.14	13.8			2.37	10.93	1.15	17.35		2.37	44.79	1.95	11.22
4.69	11.71	1.41	18.37		4.67	14.27	1.09	13.48			2.37	10.87	1.17	17.16		2.37	47.48	1.83	10.78
4.71	10.52	1.29	16.95		4.69	15.76	1.16	14.85			2.38	10.56	1.14	17.3		2.38	43.74	1.78	10.87
4.72	10.96	1.42	18.43		4.7	14.72	1.13	14.93			2.39	10.75	1.12	16.65		2.39	42.87	1.86	11.05
4.73	10.67	1.28	18.35		4.72	14.95	1.15	15.51			2.4	10.54	1.1	16.59		2.4	41.73	1.8	10.7
4.75	10.53	1.39	18.31		4.73	14.58	1.19	15.14			2.4	11.1	1.15	17.11		2.4	37.91	1.72	10.53
4.76	11.27	1.37	21.71		4.75	13.75	1.12	15.51			2.41	10.75	1.14	16.68		2.41	37.68	1.71	11.38
4.78	11.09	1.37	18.63		4.76	13.19	1.1	15.2			2.42	10.75	1.14	17.34		2.42	36.32	1.61	10.8
4.79	11.16	1.24	17.74		4.77	13.98	1.21	16.26			2.42	11.1	1.14	17.25		2.42	33.22	1.52	11.54
4.8	11.48	1.26	18.23		4.79	13.12	1.14	16.29			2.43	10.87	1.13	16.64		2.43	34.14	1.51	10.87
4.82	10.66	1.15	17.02		4.8	13.49	1.21	16.35			2.44	10.89	1.12	17.06		2.44	31.38	1.37	10.93
4.83	12.7	1.22	17.13		4.82	13.28	1.23	17			2.45	11.33	1.17	16.97		2.45	30.89	1.39	13.61
4.85	12.47	1.37	17.88		4.83	12.83	1.21	16.35			2.45	10.95	1.15	16.17		2.45	30.66	1.34	11.53
4.86	12	1.34	18.25		4.84	13.65	1.22	16.65			2.46	10.97	1.14	16.51		2.46	25.74	1.33	11.48
4.87	13.15	1.29	17.93		4.86	13.18	1.27	17.08			2.47	11.56	1.14	16.94		2.47	25.23	1.26	12.35
4.89	12.65	1.19	17.48		4.87	11.93	1.14	15.99			2.47	11.28	1.13	16.83		2.47	25.78	1.21	12.54
4.9	13.14	1.26	17.12		4.89	13.38	1.22	17.1			2.48	11.28	1.15	16.6		2.48	24.69	1.26	12.58
4.92	13.27	1.21	17.68		4.9	12.95	1.36	17.76			2.49	10.97	1.15	16.77		2.49	25.55	1.27	11.96
4.93	12.85	1.29	18.07		4.92	12.65	1.19	16.35			2.5	11.19	1.16	16.78		2.5	23.71	1.32	12.18
4.95	12.62	1.27	17.1		4.93	12.55	1.19	16.37			2.5	11.02	1.13	16.23		2.5	22.34	1.22	11.22
4.96	13.41	1.3	18.12		4.94	13.18	1.22	17.3			2.51	11.6	1.15	16.43		2.51	20.01	1.16	11.98
4.97	11.97	1.23	17.09		4.96	12.53	1.28	17.11			2.52	11.43	1.17	16.96		2.52	21.05	1.22	11.94
4.99	12.29	1.26	17.72		4.97	13.58	1.26	17.21			2.52	11.31	1.13	16.24		2.52	21	1.19	12.87
5	12.57	1.3	18.02		4.99	13.93	1.36	17.53			2.53	11.59	1.17	16.11		2.53	22.27	1.29	13.28
5.02	13.4	1.3	18.07		5	14.39	1.3	18.34			2.54	11.57	1.16	16.26		2.54	21.68	1.23	13.43
5.03	12.57	1.29	17.93		5.01	14.59	1.37	16.97			2.55	11.38	1.15	15.97		2.55	22.91	1.26	14.22
5.04	12.75	1.23	17.18		5.03	14.08	1.22	16.3			2.55	11.59	1.15	15.97		2.55	20.1	1.12	11.83
5.06	12.64	1.2	17.18		5.04	14	1.16	16			2.56	11.64	1.13	15.66		2.56	24.33	1.32	14.64
5.07	12.32	1.27	17.62		5.06	15.63	1.29	18.29			2.57	11.71	1.15	15.38		2.57	20.49	1.17	12.57
5.09	13.19	1.35	17.81		5.07	15.04	1.2	16.52			2.57	11.56	1.15	15.83		2.57	23.43	1.36	14.06
5.1	12.14	1.14	16.69		5.08	17.23	1.25	16.87			2.58	11.94	1.16	15.83		2.58	21.64	1.24	13.08
5.11	12.41	1.23	17.68		5.1	15.83	1.24	17.18			2.59	11.84	1.16	16.27		2.59	22.13	1.24	14.08
5.13	13.09	1.24	17.84		5.11	15.72	1.28	17.31			2.6	11.73	1.15	15.78		2.6	23.66	1.35	13.52
5.14	13.04	1.3	17.77		5.13	15.47	1.35	16.53			2.6	12.2	1.16	15.75		2.6	24.36	1.38	15.15
5.16	12.59	1.26	17.73		5.14	15.76	1.26	16.02			2.61	11.73	1.14	15.63		2.61	22.49	1.23	12.45
5.17	12.77	1.19	16.72		5.16	15.22	1.21	16.72			2.62	11.83	1.12	15.39		2.62	22.67	1.41	13.04
5.19	13.87	1.43	18.13		5.17	15.76	1.22	15.93			2.62	12.27	1.13	15.9		2.62	24.5	1.42	13.41
5.2	13.57	1.39	18.3		5.18	17.54	1.27	16.57			2.63	12.6	1.16	15.56		2.63	25.15	1.46	13.14
5.21	14.32	1.19	17.11		5.2	16.36	1.15	15.52			2.64	12.03	1.12	15.44		2.64	25.5	1.46	13.44
5.23	13.52	1.29	18.12		5.21	16.69	1.27	15.01			2.65	12.47	1.15	15.38		2.65	25.14	1.4	13.84
5.24	14.04	1.25	17.78		5.23	16.01	1.1	14.27			2.65	12.57	1.14	15.06		2.65	25.3	1.52	13.5
5.26	15.03	1.32	19.12		5.24	16.51	1.12	14.44			2.66	12.09	1.14	14.94		2.66	28.4	1.46	13.64
5.27	14.19	1.36	19.11		5.25	17.94	1.2	15.45			2.67	12.47	1.16	14.9		2.67	25.78	1.58	13.7
5.28	15.5	1.37	18.89		5.27	18.08	1.18	14.39			2.67	12.52	1.17	15.13		2.67	26.13	1.59	13.63
5.3	14.09	1.28	18.71		5.28	16.73	1.14	13.88			2.68	12.54	1.15	15		2.68	29.19	1.6	13.56
5.31	15.42	1.41	19.2		5.3	18.01	1.16	13.79			2.69	12.54	1.16	15.31		2.69	26.84	1.46	13.63
5.33	14.55	1.45	19.75		5.31	17.67	1.09	13.11			2.7	12.69	1.13	15.01		2.7	26.07	1.54	14.18
5.34	15.09	1.41	19.6		5.32	18.96	1.23	13.98			2.7	12.71	1.15	14.93		2.7	25.56	1.48	12.88
5.36	14.23	1.29	19.01		5.34	18.66	1.16	13.31			2.71	12.66	1.16	14.57		2.71	29.4	1.55	14.06
5.37	12.1	1.22	18.11		5.35	22.25	1.32	15.13			2.72	12.54	1.16	15.14		2.72	27.54	1.57	13.45
5.38	13.46	1.36	20.55		5.37	21.35	1.21	16.1			2.72	12.38	1.17	14.6		2.72	26.02	1.5	13.56
5.4	11.86	1.21	17.15		5.38	20.35	1.2	14.27			2.73	12.91	1.15	14.79		2.73	27.13	1.47	15.23
5.41	13.64	1.39	19.81		5.4	20.4	1.22	14.38			2.74	12.84	1.16	14.52		2.74	26.52	1.58	14.79
5.43	13.26	1.38	18.55		5.41	20.9	1.26	15.41			2.75	12.31	1.14	14.54		2.75	25.09	1.35	13.94
5.44	12.79	1.39	19.31		5.42	18.77	1.11	12.44			2.75	12.64	1.18	14.63		2.75	23.47	1.34	17.62
5.45	12.16	1.37	17.93		5.44	22.34	1.21	15.47			2.76	12.13	1.13	14.25		2.76	25.1	1.47	15
5.47	12.33	1.38	18.04		5.45	22.33	1.33	15.15			2.77	12.6	1.16	14.49		2.77	23.66	1.46	15.65
5.48	12.29	1.34	18.41		5.47	22.5	1.2	16.35			2.77	12.65	1.16	14.5		2.77	24.25	1.38	16.55
5.5	12.78	1.41	19.61		5.48	22.12	1.24	14.58			2.78	12.69	1.17	14.64		2.78	26.1	1.48	15.53
5.51	11.89	1.35	19.16		5.49	22.22	1.25	15.19			2.79	12.76	1.18	15.22		2.79	22.24	1.43	16.34
5.52	12.45	1.37	18.76		5.51	22.12	1.17	15.06			2.8	12.24	1.16	14.18		2.8	20.96	1.46	15.73
5.54	12.48	1.35	18.34		5.52	22.94	1.11	13.27			2.8	11.99	1.17	14.28		2.8	20.99	1.37	15.73
5.55	12.11	1.46	19.4		5.54	23.42	1.2	13.82			2.81	12.14	1.18	14.22		2.81	21.29	1.5	16.35
5.57	12.32	1.4	20.26		5.55	21.88	1.23	13.15			2.82	12.05	1.2	14.01		2.82	19.04	1.31	15.58
5.58	12.82	1.41	20.61		5.57	23.37	1.27	13.99			2.82	12.36	1.18	14.1		2.82	19.47	1.34	16.11
5.6	12.04	1.39	19.09		5.58	25.24	1.28	14.17			2.83	12.32	1.18	13.73		2.83	22.16	1.35	16.45
5.61	11.13	1.33	17.39		5.59	22.33	1.15	13.02			2.84	12.75	1.19	13.86		2.84	18.51	1.37	15.19
5.62	12.45	1.37	17.41		5.61	25.21	1.33	14.78			2.85	12.32	1.18	14.4		2.85	20.14	1.35	16.34
5.64	12.86	1.39	19.57		5.62	25.06	1.34	15.2			2.85	12.07	1.16	13.52		2.85	17.6	1.31	15.59
5.65	11.8	1.47	18.16		5.64	24.56	1.3	15			2.86	12.2	1.21	13.69		2.86	18.68	1.36	16.2
5.67	12.28	1.44	19.07		5.65	21.71	1.23	13.23			2.87	11.87	1.14	13.52		2.87	19.54	1.53	16.97
5.68	12.44	1.47	19.82		5.66	22.96	1.33	14.49			2.87	11.92	1.21	13.6		2.87	17.29	1.26	15.9
5.69	13.37	1.42	18.38		5.68	24.6	1.3	14.32			2.88	11.87	1.16	13.94		2.88	19.28	1.35	16.66
5.71	12.2	1.5	18.13		5.69	25.25	1.42	16.27			2.89	12	1.13	14.05		2.89	19.43	1.36	16.82
5.72	11.25	1.3	16.73		5.71	22.2	1.24	14.49			2.9	12.17	1.15	13.17		2.9	16.64	1.31	15.69
5.74	13.31	1.44	19.42		5.72	22.66	1.23	15.83			2.9	12.08	1.2	13.92		2.9	17.06	1.28	15.72
5.75	12.52	1.5	19.9		5.73	22.1	1.28	16.43			2.91	12.02	1.15	14.44		2.91	17.76	1.4	14.94
5.76	12.52	1.48	17.9		5.75	22.49	1.27	15.76			2.92	11.96	1.18	13.77		2.92	17.52	1.37	14.99
5.78	14.41	1.53	20.1		5.76	21.9	1.32	15.73			2.92	11.41	1.11	13.36		2.92	17.23	1.39	14.77
5.79	13.88	1.53	20.47		5.78	21.4	1.2	15.4			2.93	12.56	1.17	14.14		2.93	17.45	1.39	15.61
5.81	13.44	1.45	18.99		5.79	22.33	1.38	15.89			2.94	11.58	1.16	13.39		2.94	18.86	1.28	15.28
5.82	12.97	1.45	19.61		5.81	22.31	1.3	15.44			2.95	12.18	1.15	13.3		2.95	17.02	1.33	14.74
5.84	12.81	1.44	19.06		5.82	20.91	1.16	14.36			2.95	12.02	1.16	14.11		2.95	16.95	1.36	16.1
5.85	13.33	1.55	19.71		5.83	21.14	1.22	15.58			2.96	11.92	1.17	15.05		2.96	16.35	1.25	14.03
5.86	13.32	1.44	19.06		5.85	22.14	1.22	15.3			2.97	12.43	1.15	14.41		2.97	18.05	1.35	14.49
5.88	12.35	1.44	18.56		5.86	22.04	1.27	15.73			2.97	11.94	1.15	13.99		2.97	17.29	1.35	15.53
5.89	12.91	1.44	18.65		5.88	22.44	1.26	14.46			2.98	12.05	1.16	14.1		2.98	18.08	1.35	14.39
5.91	12.28	1.49	19.38		5.89	22.87	1.26	13.8			2.99	11.61	1.13	14.24		2.99	18.88	1.33	14.09
5.92	12.02	1.44	19.52		5.9	22.22	1.28	13.8			3	12.26	1.17	14.96		3	19.53	1.35	14
5.93	11.84	1.47	19.85		5.92	21.59	1.31	14.16			3	12.26	1.13	14.15		3	19.96	1.3	14.13
5.95	11.08	1.41	18.56		5.93	22.96	1.31	13.98			3.01	12.7	1.18	14.26		3.01	18.52	1.18	12.78
5.96	12.12	1.61	19.2		5.95	21.91	1.35	13.05			3.02	12.53	1.13	14.64		3.02	21.31	1.3	14.51
5.98	12.05	1.52	19.33		5.96	22.7	1.31	12.88			3.02	12.88	1.15	14.52		3.02	20.58	1.33	14.21
5.99	12.83	1.46	18.64		5.97	22.15	1.32	12.44			3.03	12.63	1.2	14.19		3.03	19.87	1.22	12.98
6.01	11.96	1.42	18.46		5.99	23.1	1.33	12.05			3.04	12.51	1.12	14.32		3.04	19.75	1.38	13.95
6.02	11.73	1.44	18.11		6	22.04	1.24	11.87			3.05	12.9	1.15	13.98		3.05	20.33	1.33	13.17
6.03	12.32	1.47	18.25		6.02	23.72	1.31	11.72			3.05	12.95	1.14	15.11		3.05	19.89	1.21	14.42
6.05	11.76	1.41	17.6		6.03	23.11	1.27	11.97			3.06	12.92	1.18	14.31		3.06	21.66	1.26	12.74
6.06	11.77	1.41	17.92		6.05	24.79	1.33	12.25			3.07	12.75	1.16	14.55		3.07	19.22	1.16	12.93
6.08	12.76	1.45	18.2		6.06	24.11	1.29	11.47			3.07	13.05	1.15	15.21		3.07	19.85	1.24	13.83
6.09	13.36	1.46	17.81		6.07	26.57	1.37	11.84			3.08	13.94	1.23	14.11		3.08	21.01	1.32	13.82
6.1	11.89	1.35	17.08		6.09	26.53	1.37	12.12			3.09	12.79	1.13	13.31		3.09	19.69	1.27	13.23
6.12	12.54	1.48	18.01		6.1	24.17	1.22	12.07			3.1	13.25	1.12	13.52		3.1	19.39	1.22	13.64
6.13	12.05	1.36	17.49		6.12	28.4	1.35	12.05			3.1	11.83	1.06	13.48		3.1	20.08	1.15	12.65
6.15	12.17	1.36	17.49		6.13	24.93	1.23	11.79			3.11	12.72	1.21	13.45		3.11	18.33	1.14	12.8
6.16	12.53	1.34	17.35		6.14	26.09	1.33	12.14			3.12	12.08	1.05	12.94		3.12	17.72	1.1	13.37
6.17	12.55	1.46	18.34		6.16	24.39	1.25	11.72			3.12	13.18	1.11	13.03		3.12	21.54	1.19	13.18
6.19	12.71	1.45	18.13		6.17	18.14	0.92	8.6			3.13	12.5	1.09	13.21		3.13	19.83	1.25	13.51
6.2	12.35	1.35	20.14		6.19	24.04	1.25	12.17			3.14	13.45	1.19	13.71		3.14	19.99	1.17	13.96
6.22	12.4	1.38	17.92		6.2	24.11	1.46	11.66			3.15	13.41	1.09	12.94		3.15	17.01	1.08	11.94
6.23	12.44	1.38	17.37		6.21	22.77	1.14	11.66			3.15	13.64	1.14	13.64		3.15	18.71	1.07	12.86
6.25	12.54	1.44	17.61		6.23	21.66	1.22	13.23			3.16	12.4	1.04	12.09		3.16	17.01	1.13	13.59
6.26	12.81	1.4	17.54		6.24	21.17	1.36	13.08			3.17	14.02	1.13	12.96		3.17	18.2	1.18	13.77
6.27	12.81	1.37	17.53		6.26	20.47	1.21	12.57			3.17	13.9	1.13	13.04		3.17	16.38	1.04	11.58
6.29	12.82	1.32	17.3		6.27	20.02	1.18	12.53			3.18	13.68	1.06	12.11		3.18	17.89	1.07	13.25
6.3	12.22	1.28	16.39		6.29	20.06	1.13	12.4			3.19	14.04	1.09	12.17		3.19	17.67	1.08	12.7
6.32	13.26	1.39	17.54		6.3	19.23	1.2	13.33			3.2	14.37	1.13	12.51		3.2	17.69	1.15	13.73
6.33	14.29	1.37	17.92		6.31	20.23	1.25	13.57			3.2	14.22	1.17	12.21		3.2	18.25	1.06	12.84
6.34	13.47	1.34	17.98		6.33	19.38	1.22	14.34			3.21	14.14	1.13	11.87		3.21	16.91	1.16	12.51
6.36	13.98	1.38	18.81		6.34	18.33	1.08	14.35			3.22	14.81	1.14	12.35		3.22	16.81	1.09	12.77
6.37	13.54	1.31	16.85		6.36	18.96	1.21	14.11			3.22	17.06	1.07	11.02		3.22	16.36	1.08	11.87
6.39	13.81	1.32	17.2		6.37	18.66	1.32	13.88			3.23	16.3	1.14	11.99		3.23	16.57	1.16	12.67
6.4	14.5	1.37	17.49		6.38	18.03	1.27	13.95			3.24	15.5	1.13	11.54		3.24	18.64	1.12	13.45
6.41	14.61	1.31	16.65		6.4	19.58	1.2	14.65			3.25	16.62	1.07	11.68		3.25	17.24	1.25	12.63
6.43	15.02	1.36	17		6.41	19.52	1.29	14.16			3.25	16.78	1.21	11.5		3.25	17.19	1.11	13.43
6.44	16.13	1.33	16.89		6.43	19.22	1.27	15.39			3.26	16.16	1.12	11.5		3.26	17.88	1.2	14.92
6.46	15.91	1.37	16.68		6.44	17.48	1.11	15.68			3.27	16.54	1.1	10.69		3.27	16.58	1.27	13.26
6.47	15.84	1.32	16.82		6.46	19.84	1.26	15.38			3.27	16.75	1.11	11.29		3.27	18.52	1.21	13.89
6.49	16.04	1.24	15.81		6.47	18.32	1.24	15.11			3.28	17.28	1.19	11.08		3.28	18.64	1.27	13.48
6.5	17.31	1.3	16.72		6.48	18.45	1.18	17.44			3.29	17.06	1.05	9.97		3.29	17.02	1.24	14.07
6.51	18.43	1.33	16.3		6.5	19.55	1.22	15.94			3.3	16.99	1.09	9.98		3.3	17.88	1.29	13.67
6.53	19.33	1.31	16.37		6.51	16.65	1.09	14.86			3.3	19.89	1.14	11.75		3.3	16.49	1.22	13.7
6.54	19.27	1.27	15.22		6.53	17.76	1.21	15.12			3.31	20.72	1.14	11.56		3.31	16.74	1.33	15.04
6.56	19.01	1.27	15.28		6.54	16.22	1.15	13.86			3.32	18.38	1.13	10.55		3.32	15.89	1.21	14.59
6.57	19.74	1.31	15.19		6.55	17.5	1.24	15.34			3.32	20.96	1.25	10.09		3.32	16.44	1.25	13.73
6.58	20.34	1.33	15.98		6.57	16.18	1.2	15.16			3.33	21.1	1.24	10.61		3.33	15.96	1.22	13.33
6.6	20.53	1.34	15.32		6.58	16.59	1.18	15.55			3.34	19.24	1.07	9.56		3.34	15.87	1.34	14.74
6.61	21.48	1.31	14.8		6.6	15.04	1.09	13.36			3.35	21.42	1.25	10.44		3.35	15.36	1.22	14.22
6.63	21.07	1.36	15.34		6.61	15.54	1.2	14.99			3.35	20.53	1.27	11.41		3.35	15.99	1.26	14.1
6.64	19.6	1.31	14.45		6.62	12.53	0.98	12.3			3.36	21.44	1.25	10.05		3.36	15.44	1.19	14.37
6.66	20.11	1.39	14.75		6.64	13.6	1.1	14.06			3.37	21.28	1.31	11.07		3.37	15.07	1.18	14.52
6.67	21.8	1.47	16.16		6.65	14.8	1.19	15.47			3.37	22.19	1.14	11.25		3.37	14.83	1.22	13.78
6.68	19.97	1.39	15.66		6.67	14.47	1.13	14.4			3.38	20.51	1.16	9.92		3.38	14.31	1.26	13.63
6.7	21.21	1.45	16.16		6.68	15.48	1.23	15.24			3.39	22.05	1.2	10.46		3.39	15.07	1.23	14.25
6.71	19.83	1.37	16.64		6.7	12.91	1.11	14.01			3.4	19.98	1.12	11.8		3.4	14.55	1.28	14.14
6.73	20.19	1.44	16.3		6.71	15.88	1.26	16.86			3.4	22.19	1.27	10.45		3.4	15.33	1.22	14.22
6.74	19.66	1.4	16.8		6.72	15.89	1.26	16.54			3.41	20.16	1.21	11.12		3.41	13.99	1.29	13.96
6.75	20.5	1.44	17.55		6.74	15.13	1.23	15.24			3.42	20.15	1.15	9.98		3.42	14.11	1.22	15.63
6.77	20.64	1.42	17.3		6.75	17.65	1.33	16.84			3.42	21.79	1.17	10.49		3.42	13.56	1.13	14.44
6.78	19.86	1.38	17.02		6.77	16.44	1.19	17.31			3.43	18.69	1.19	10.63		3.43	15.15	1.3	14.83
6.8	19.63	1.36	17.2		6.78	16.39	1.19	15.89			3.44	20.7	1.08	9.97		3.44	14.64	1.22	14.76
6.81	20.64	1.35	17.26		6.79	17.72	1.39	17.39			3.45	20.59	1.18	10.76		3.45	14.18	1.23	14.18
6.82	19.92	1.4	17.59		6.81	15.89	1.3	18.24			3.45	20.03	1.13	10.69		3.45	14.92	1.28	14.69
6.84	21	1.28	17.04		6.82	16.34	1.28	17.4			3.46	19.36	1.13	10.37		3.46	14.73	1.25	14.69
6.85	19.39	1.28	17.38		6.84	16.71	1.31	17.94			3.47	20.92	1.19	11.3		3.47	13.42	1.2	15.24
6.87	19.37	1.27	16.97		6.85	15.35	1.19	16.26			3.47	21.2	1.17	11.57		3.47	14.4	1.26	15.43
6.88	19.61	1.28	16.89		6.86	15.52	1.2	18.45			3.48	21.19	1.32	11.58		3.48	13.6	1.2	14.08
6.9	20.78	1.38	16.88		6.88	16.25	1.43	17.63			3.49	18.9	1.1	10.6		3.49	14.99	1.27	14.86
6.91	21.64	1.41	17.53		6.89	16.42	1.2	17.37			3.5	20.49	1.18	11.14		3.5	13.65	1.21	14.73
6.92	21.13	1.46	17.71		6.91	15.62	1.27	16.61			3.5	23.14	1.16	10.85		3.5	13.92	1.24	15.44
6.94	22.36	1.6	18.27		6.92	14.66	1.31	16.47			3.51	20.43	1.16	10.48		3.51	12.58	1.11	13.21
6.95	21.28	1.55	17.7		6.94	14.91	1.26	17.53			3.52	20.54	1.14	10.58		3.52	14.48	1.31	15.82
6.97	23.28	1.62	16.07		6.95	13.76	1.14	17.64			3.52	21.11	1.09	10.81		3.52	14.01	1.23	14.74
6.98	25.47	2.09	13.05		6.96	14.07	1.16	15.9			3.53	21.21	1.2	10.1		3.53	14.05	1.28	16.02
6.99	26.3	1.84	16.03		6.98	14.2	1.29	16.67			3.54	20.27	1.15	10.01		3.54	14.33	1.22	14.55
7.01	20.73	1.04	11.05		6.99	14.16	1.28	17.59			3.55	23.65	1.2	11.12		3.55	14.26	1.3	16.61
7.02	21.98	1.29	15.89		7.01	14.11	1.28	16.56			3.55	21.93	1.13	10.92		3.55	13.95	1.22	15.86
7.04	20.42	1.14	12.06		7.02	13.93	1.23	17.13			3.56	27.42	1.06	9.68		3.56	12.94	1.27	14.55
7.05	21.76	1.24	13.24		7.03	13.68	1.21	16.9			3.57	21.7	1.2	10.09		3.57	13.15	1.29	15.78
7.06	19.06	1.25	13.87		7.05	13.8	1.26	16.47			3.57	21.27	1.06	10.04		3.57	12.93	1.2	15.63
7.08	18.54	1.31	15.41		7.06	13.12	1.38	16.69			3.58	19.6	1.11	9.46		3.58	13.12	1.21	14.06
7.09	17.02	1.27	15.06		7.08	12.38	1.27	15.7			3.59	21.86	1.1	11.4		3.59	14.49	1.23	15.58
7.11	17.35	1.3	16.01		7.09	13.16	1.33	16			3.6	21.18	1.13	8.94		3.6	13.39	1.22	14.43
7.12	17.04	1.36	15.99		7.11	13.83	1.27	16.4			3.6	24.68	1.18	9.6		3.6	13.09	1.28	15.31
7.14	16.56	1.33	16.03		7.12	12.75	1.16	15.8			3.61	22.31	1.14	9.9		3.61	13.19	1.4	14.85
7.15	19.61	1.29	15.87		7.13	13.22	1.26	16.62			3.62	21.6	1.2	9.22		3.62	13.86	1.3	15.5
7.16	16.23	1.26	15.59		7.15	14.31	1.36	18.92			3.62	22.06	1.22	9.86		3.62	15.58	1.32	14.76
7.18	16.29	1.31	15.56		7.16	12.52	1.1	14.9			3.63	23.7	1.24	9.78		3.63	13.9	1.18	14.5
7.19	17.43	1.34	15.84		7.18	14.05	1.44	17.3			3.64	21.26	1.12	8.92		3.64	14.41	1.29	15.29
7.21	17.17	1.46	15.82		7.19	14.74	1.41	17.49			3.65	24.15	1.19	9.63		3.65	14.61	1.27	15.31
7.22	16.28	1.31	15.15		7.2	14.37	1.37	17.84			3.65	21.38	1.16	9.22		3.65	14.76	1.27	16.4
7.23	16.94	1.37	15.69		7.22	14.1	1.33	17.63			3.66	20.89	1.09	9.62		3.66	14.8	1.26	14.56
7.25	17.38	1.37	16.68		7.23	15.34	1.25	18.21			3.67	21.91	1.05	8.73		3.67	15.09	1.29	14.93
7.26	16.83	1.35	15.64		7.25	14.7	1.26	17.42			3.68	23.66	1.2	9.82		3.68	15.34	1.3	14.3
7.28	16.78	1.31	15.75		7.26	12.26	1.22	16.14			3.68	21.66	1.16	9.06		3.68	15.25	1.3	15.13
7.29	18.14	1.39	15.91		7.27	14.33	1.26	16.66			3.69	19.51	1.15	8.5		3.69	14.22	1.2	15.04
7.31	18.53	1.34	16.94		7.29	14.39	1.28	19.07			3.7	20.16	1.17	9.42		3.7	14.65	1.2	14.97
7.32	18.58	1.35	16.25		7.3	13.86	1.24	16.95			3.7	19.74	1.14	8.69		3.7	14.4	1.21	13.97
7.33	18.47	1.27	17.13		7.32	13.92	1.31	18.68			3.71	20.92	1.16	9.84		3.71	14.99	1.19	13.84
7.35	19.57	1.32	16.46		7.33	14.66	1.26	17.48			3.72	22.57	1.27	10.6		3.72	15.68	1.24	15.35
7.36	19.41	1.36	16.12		7.35	13.22	1.23	16.43			3.73	20.75	1.18	10.31		3.73	14.86	1.21	14.54
7.38	19.36	1.31	16.49		7.36	12.62	1.2	15.87			3.73	20.32	1.18	10.51		3.73	15.85	1.28	15.17
7.39	19.88	1.38	17.03		7.37	12.36	1.2	15.8			3.74	19.85	1.21	9.58		3.74	16.18	1.24	15
7.4	19.61	1.28	15.94		7.39	13.33	1.33	16.34			3.75	18.88	1.1	10.38		3.75	14.91	1.17	13.55
7.42	18.81	1.33	16.44		7.4	13.43	1.41	20			3.75	18.34	1.16	9.55		3.75	15.66	1.2	14.88
7.43	19.33	1.34	16.53		7.42	12.35	1.31	16.51			3.76	20.08	1.18	11.42		3.76	15.06	1.23	14.01
7.45	18.32	1.24	16.79		7.43	12.16	1.26	16.5			3.77	18.84	1.19	10.48		3.77	16.04	1.23	14.26
7.46	17.54	1.21	16.72		7.44	12.86	1.32	16.47			3.78	18	1.07	9.36		3.78	17.68	1.16	14.54
7.47	17.37	1.26	16.73		7.46	13.48	1.38	17.51			3.78	16.57	1.1	10.01		3.78	15.25	1.18	14.36
7.49	16.94	1.24	15.99		7.47	11.65	1.2	15.98			3.79	18.51	1.19	10.85		3.79	15.55	1.21	13.2
7.5	16.92	1.36	16.23		7.49	13.92	1.47	19.49			3.8	19.71	1.14	10.57		3.8	15.73	1.2	14.45
7.52	16.19	1.37	16.3		7.5	13.18	1.26	18.41			3.8	19.03	1.13	9.94		3.8	14.73	1.13	12.91
7.53	15.64	1.25	16.37		7.51	13.58	1.31	17.87			3.81	16.95	1.18	10.4		3.81	14.98	1.13	13.57
7.55	15.56	1.25	16.14		7.53	13.89	1.27	19.43			3.82	17.29	1.06	10.07		3.82	16.32	1.2	13.95
7.56	14.31	1.24	15.6		7.54	13.23	1.29	16.4			3.83	18.23	1.06	10.18		3.83	18.15	1.17	14.01
7.57	13.78	1.24	15.52		7.56	15.26	1.52	17.58			3.83	17.89	1.07	10.95		3.83	16.12	1.24	13.53
7.59	12.75	1.16	14.76		7.57	12.57	1.26	16.04			3.84	17.68	1.14	10.68		3.84	16.52	1.16	14.68
7.6	13.19	1.27	15.96		7.59	14.51	1.29	17.56			3.85	18.26	1.09	10.82		3.85	16.91	1.22	14.41
7.62	13.61	1.27	16.13		7.6	12.87	1.21	16.4			3.85	18.55	1.12	10.32		3.85	17.11	1.16	13.24
7.63	12.68	1.21	15.71		7.61	13.33	1.3	17.95			3.86	18.84	1.18	10.35		3.86	17.63	1.14	13.8
7.64	12.88	1.16	15.22		7.63	15.01	1.34	18.08			3.87	20.73	1.13	10.56		3.87	16.23	1.17	12.81
7.66	12.78	1.19	15.41		7.64	14.07	1.39	18.42			3.88	19.2	1.18	10.18		3.88	17.64	1.19	13.39
7.67	13.96	1.24	16.41		7.66	13.65	1.22	17.41			3.88	20.7	1.17	10.96		3.88	16.75	1.14	12.58
7.69	13.27	1.16	15.51		7.67	13.48	1.31	18.81			3.89	21.45	1.15	10.18		3.89	18.61	1.21	12.8
7.7	13.74	1.18	16.14		7.68	13.15	1.35	17.56			3.9	22.95	1.2	9.97		3.9	16.87	1.05	12.47
7.71	14.03	1.2	16.28		7.7	13.56	1.28	17.56			3.9	22.32	1.27	10.05		3.9	17.78	1.19	12.4
7.73	13.55	1.2	15.53		7.71	13.05	1.41	18.64			3.91	22.7	1.22	9.77		3.91	18.23	1.23	12.15
7.74	13.58	1.31	15.65		7.73	14.53	1.41	18.74			3.92	25.51	1.22	10.39		3.92	16.49	1.09	11.71
7.76	13.55	1.25	14.93		7.74	14.12	1.35	18.01			3.93	24.74	1.27	10.03		3.93	16.9	1.16	13.07
7.77	13.49	1.17	14.94		7.76	11.52	1.18	15.72			3.93	23.05	1.21	10.21		3.93	17.97	1.11	12.06
7.79	14.04	1.18	15.49		7.77	13.94	1.36	19.29			3.94	26.88	1.35	10.1		3.94	16.69	1.15	12.83
7.8	13.21	1.13	14.3		7.78	12.58	1.27	17.16			3.95	26.12	1.21	9.32		3.95	15.86	1.11	12.36
7.81	13.53	1.17	14.63		7.8	12.3	1.47	18.16			3.95	28.05	1.3	10.36		3.95	16.44	1.11	12.23
7.83	13.19	1.15	14.38		7.81	13.58	1.4	19.93			3.96	25.71	1.24	8.93		3.96	16.98	1.11	11.44
7.84	14.5	1.17	14.83		7.83	13.91	1.39	18.57			3.97	27.38	1.24	10.99		3.97	16.13	1.03	10.36
7.86	13.11	1.17	14.63		7.84	14.09	1.47	18.65			3.98	29.48	1.34	10.06		3.98	18.36	1.18	12.3
7.87	14.13	1.27	14.9		7.85	12.61	1.42	18.13			3.98	26.91	1.26	8.91		3.98	18.23	1.13	12.27
7.88	12.96	1.33	14.93		7.87	13.18	1.37	18.09			3.99	29.66	1.31	9.27		3.99	16.67	1.04	10.61
7.9	12.8	1.18	14.88		7.88	13.12	1.42	21.27			4	28.7	1.28	8.69		4	17.63	1.09	11.62
7.91	12.83	1.2	14.7		7.9	12.75	1.27	17.89			4	30.36	1.31	9.33		4	17.68	1.08	10.82
7.93	12.13	1.12	14.16		7.91	12.8	1.58	18.56			4.01	28.33	1.26	9.04		4.01	17.51	1.04	10.94
7.94	12.22	1.2	15.24		7.92	12.29	1.42	18.41			4.02	30.56	1.38	9.73		4.02	18.08	1.15	10.94
7.96	12.51	1.26	15.53		7.94	12.34	1.46	19.8			4.03	30.84	1.35	8.96		4.03	19.16	1.2	11.98
7.97	11.89	1.19	14.89		7.95	12.41	1.4	18.18			4.03	30.73	1.34	9.08		4.03	19.51	1.12	10.95
7.98	11.7	1.2	15.06		7.97	12.38	1.42	18.58			4.04	30.23	1.34	9.02		4.04	18.61	1.26	12.48
8	11.18	1.22	15.83		7.98	12.18	1.36	18.37			4.05	30.2	1.34	9.08		4.05	18.74	1.15	11.17
8.01	11.28	1.21	15.24		8	11.4	1.44	17.61			4.05	29.21	1.33	10.05		4.05	18.43	1.14	11.19
8.03	10.08	1.13	14.38		8.01	11.49	1.42	17.49			4.06	29.35	1.42	9.62		4.06	17.26	1.08	11.1
8.04	11.54	1.24	16.34		8.02	11.84	1.36	17.09			4.07	30.75	1.32	9.26		4.07	20.96	1.08	11.33
8.05	11.25	1.25	16.2		8.04	11.65	1.46	18.57			4.08	28.25	1.27	9.02		4.08	19.84	1.22	11.51
8.07	11.1	1.15	15.02		8.05	11.74	1.36	17.17			4.08	28.21	1.31	9.37		4.08	18.81	1.08	11.12
8.08	11.56	1.25	16.81		8.07	11.36	1.38	17.18			4.09	30.05	1.38	10.25		4.09	20.54	1.15	11.83
8.1	12.35	1.28	16.62		8.08	11.97	1.39	17.6			4.1	28.34	1.34	9.83		4.1	18.27	1.05	11.77
8.11	11.71	1.26	17.09		8.09	11.59	1.45	18.47			4.1	28.44	1.4	9.54		4.1	19.83	1.1	11.59
8.12	11.85	1.25	16.43		8.11	12.22	1.38	17.64			4.11	26.84	1.43	9.72		4.11	20.92	1.17	11.04
8.14	12.04	1.26	16.57		8.12	12.69	1.38	18.2			4.12	28.1	1.28	9.65		4.12	20.6	1.21	11.72
8.15	11.75	1.34	16.5		8.14	11.68	1.45	18.04			4.13	25.44	1.3	9.92		4.13	20.51	1.12	10.77
8.17	11.44	1.22	16.6		8.15	12.07	1.45	19.09			4.13	26.94	1.3	9.87		4.13	20.73	1.23	11.34
8.18	12.48	1.31	16.49		8.16	12.64	1.39	18.11			4.14	25.16	1.38	9.57		4.14	19.4	1.12	11.49
8.2	11.83	1.27	17.08		8.18	12.7	1.53	18.27			4.15	24.37	1.26	9.69		4.15	20.85	1.18	10.94
8.21	11.89	1.39	16.87		8.19	12.35	1.39	18.28			4.15	24.49	1.37	9.89		4.15	21.59	1.19	11.74
8.22	11.21	1.21	16.23		8.21	12.63	1.32	16.83			4.16	24.96	1.35	10.24		4.16	21.5	1.18	12.58
8.24	11.6	1.26	17.43		8.22	13.31	1.43	20.13			4.17	22.56	1.26	10.12		4.17	20.98	1.09	11.18
8.25	11.89	1.29	17.41		8.24	14.73	1.48	19.12			4.18	22.76	1.23	11.2		4.18	22.2	1.17	11.92
8.27	10.66	1.2	16.01		8.25	13.74	1.44	20.17			4.18	21.47	1.28	10.27		4.18	21.74	1.16	11.72
8.28	11.19	1.27	16.89		8.26	14.09	1.33	18.19			4.19	21.54	1.27	12.27		4.19	21	1.17	12.04
8.29	10.67	1.23	16.43		8.28	14.38	1.46	20.01			4.2	22.13	1.26	10.64		4.2	20.84	1.12	11.47
8.31	11.35	1.33	16.87		8.29	14.84	1.49	21.38			4.2	19.36	1.22	10.6		4.2	20.96	1.27	11.87
8.32	11.47	1.34	17.73		8.31	14.2	1.5	20.54			4.21	18.94	1.22	10.9		4.21	20.8	1.2	12.05
8.34	11.38	1.29	16.81		8.32	16.36	1.59	22.35			4.22	18.16	1.24	10.86		4.22	21.2	1.06	12.04
8.35	10.81	1.28	16.84		8.33	16.38	1.62	23.81			4.23	20.3	1.22	10.71		4.23	21.79	1.21	11.48
8.36	11.19	1.36	17.69		8.35	15.89	1.48	20.6			4.23	18.38	1.3	11.91		4.23	22.23	1.14	11.29
8.38	10.7	1.33	17.45		8.36	15.27	1.45	19.62			4.24	16.66	1.19	12.48		4.24	22.33	1.11	12.44
8.39	11.45	1.39	18.25		8.38	18.37	1.61	22.3			4.25	15.93	1.17	11.43		4.25	20.32	1.15	12.23
8.41	11.4	1.35	17.89		8.39	18.96	1.67	21.72			4.25	16.17	1.14	11.08		4.25	20.65	1.07	11.41
8.42	11.38	1.36	17.92		8.41	18.86	1.56	22.1			4.26	15.27	1.19	11.63		4.26	22.13	1.18	11.67
8.44	11.14	1.36	18.07		8.42	18.24	1.45	20.95			4.27	14.84	1.15	10.91		4.27	20.05	1.09	11.11
8.45	11.24	1.31	17.75		8.43	19.06	1.53	21.05			4.28	14.98	1.24	11.95		4.28	23.77	1.17	12.56
8.46	12.52	1.35	17.62		8.45	19.27	1.57	22.25			4.28	13.69	1.15	11.72		4.28	20.37	1.09	10.77
8.48	12.34	1.35	17.75		8.46	19.06	1.51	21.64			4.29	15.32	1.2	11.4		4.29	20.27	1.18	11.09
8.49	12.04	1.3	17.07		8.48	18.41	1.52	20.8			4.3	13.77	1.24	11.7		4.3	21.12	1.26	11.14
8.51	11.79	1.31	16.94		8.49	17.97	1.5	20.4			4.3	13.13	1.18	11.47		4.3	23.14	1.12	11.23
8.52	12.58	1.37	17.16		8.5	16.94	1.38	19.26			4.31	13.57	1.2	12.38		4.31	19.42	1.14	10.46
8.53	14.25	1.37	17.03		8.52	15.64	1.35	19.88			4.32	13.63	1.17	12.83		4.32	20.21	1.04	9.98
8.55	12.24	1.26	16.25		8.53	15.7	1.51	20.01			4.33	13	1.21	12.13		4.33	22.9	1.12	12.75
8.56	12.68	1.32	17.71		8.55	14.62	1.38	18.28			4.33	11.99	1.15	11.83		4.33	21.57	1.15	10.9
8.58	12.37	1.29	16.85		8.56	15.69	1.42	19.93			4.34	12.37	1.18	12.11		4.34	19.14	1.06	9.97
8.59	12.48	1.35	16.65		8.57	14.57	1.32	18.33			4.35	12.08	1.22	12.97		4.35	23	1.22	11.28
8.61	12.52	1.34	16.77		8.59	13.63	1.4	18.11			4.35	12	1.17	12.79		4.35	21.67	1.13	10.92
8.62	12.55	1.28	16.28		8.6	13.66	1.32	18.42			4.36	11.58	1.1	12.54		4.36	21.3	1.19	11.5
8.63	12.5	1.31	16.36		8.62	13.82	1.32	18.45			4.37	12.36	1.14	13.05		4.37	20.57	1.21	11.64
8.65	12.74	1.34	16.25		8.63	13.75	1.34	18.6			4.38	12.59	1.21	13.03		4.38	22.21	1.16	12.05
8.66	12.71	1.37	16.41		8.65	14.03	1.26	17.66			4.38	10.87	1.12	12.61		4.38	21.99	1.2	12.09
8.68	12.95	1.38	16.96		8.66	13.05	1.27	17.81			4.39	11.62	1.19	13.01		4.39	21.22	1.23	11.33
8.69	12.21	1.45	15.69		8.67	13.35	1.35	17.86			4.4	11.66	1.13	13.38		4.4	19.39	1.05	10.16
8.7	12.83	1.37	16.36		8.69	13.01	1.23	17.24			4.4	10.89	1.12	13.64		4.4	21.23	1.17	11.73
8.72	13.57	1.45	16.7		8.7	14.35	1.27	17.28			4.41	11.51	1.16	13.64		4.41	21.6	1.2	12.1
8.73	13.39	1.36	15.75		8.72	12.91	1.26	17.34			4.42	10.07	1.11	12.16		4.42	20.95	1.18	11.75
8.75	13.11	1.42	17.59		8.73	13.55	1.3	17.3			4.43	10.49	1.14	12.51		4.43	21.2	1.25	12.42
8.76	13.19	1.37	16.11		8.74	12.87	1.3	16.94			4.43	11.49	1.15	13.22		4.43	21.21	1.2	11.98
8.77	13.53	1.38	15.96		8.76	13.11	1.31	16.61			4.44	10.94	1.26	13.47		4.44	21.64	1.26	12.26
8.79	13.77	1.39	17.14		8.77	12.68	1.28	15.93			4.45	12.02	1.18	13.24		4.45	20.96	1.23	11.69
8.8	13.78	1.44	16.84		8.79	12.77	1.38	16.85			4.45	11.47	1.09	13.02		4.45	21.75	1.28	12.19
8.82	13.89	1.43	17.13		8.8	12.65	1.28	16.37			4.46	10.55	1.1	12.43		4.46	19.83	1.16	11.09
8.83	13.33	1.39	17		8.81	12.94	1.42	16.66			4.47	10.75	1.15	12.72		4.47	23.05	1.16	11.73
8.85	13.75	1.38	18.19		8.83	13.04	1.36	18.29			4.48	10.34	1.13	13.33		4.48	21.68	1.2	13.48
8.86	13.9	1.42	18.13		8.84	12.77	1.3	16.22			4.48	11.23	1.28	12.92		4.48	21.21	1.27	12.17
8.87	14.32	1.38	18.19		8.86	14.47	1.49	17.59			4.49	10.72	1.18	13.32		4.49	20.27	1.2	11.93
8.89	13.99	1.34	17.56		8.87	12.11	1.31	15.87			4.5	10.78	1.12	13.8		4.5	20.38	1.19	12.01
8.9	14.17	1.38	19.07		8.89	13.43	1.41	17.6			4.5	11.34	1.19	13		4.5	19.32	1.23	11.6
8.92	14.49	1.32	17.74		8.9	13.53	1.4	17.46			4.51	10.53	1.13	12.9		4.51	20.02	1.2	11.29
8.93	14.32	1.32	18.1		8.91	10.99	1.15	14.28			4.52	10.19	1.16	12.29		4.52	20.67	1.34	12.51
8.94	14.61	1.33	18.49		8.93	13.69	1.38	16.88			4.53	10.68	1.16	12.88		4.53	24.05	1.18	12.17
8.96	14.35	1.28	17.98		8.94	12.6	1.43	16.12			4.53	10.69	1.18	14.24		4.53	21.46	1.18	11.92
8.97	13.84	1.23	17.29		8.96	13.08	1.42	17.3			4.54	10.19	1.13	12.51		4.54	19.55	1.2	11.98
8.99	15.04	1.3	18.37		8.97	13.25	1.45	16.58			4.55	11.24	1.23	13.52		4.55	20.02	1.26	11.6
9	14.72	1.38	17.98		8.98	13.14	1.37	17.03			4.55	10.71	1.16	13.92		4.55	21.05	1.17	12.36
9.01	15.1	1.28	17.68		9	14.08	1.39	17.85			4.56	10.97	1.23	12.83		4.56	18.85	1.21	11.39
9.03	14.56	1.26	17.88		9.01	14.12	1.36	16.73			4.57	10.35	1.1	12.77		4.57	22.75	1.25	12.51
9.04	14.77	1.26	17.09		9.03	13.33	1.34	16.55			4.58	10.89	1.14	14.97		4.58	20.54	1.18	11.77
9.06	14.75	1.25	17.7		9.04	13.19	1.32	17.72			4.58	11.49	1.15	14.23		4.58	22.65	1.22	12.59
9.07	14.98	1.22	17.22		9.06	12.82	1.31	16.52			4.59	10.43	1.12	14.19		4.59	18	1.26	11.67
9.09	16.89	1.25	16.97		9.07	12.13	1.2	15.91			4.6	10.51	1.12	12.77		4.6	18.79	1.18	11.98
9.1	14.98	1.22	16.69		9.08	12.48	1.24	15.66			4.6	11.15	1.22	13.83		4.6	20.98	1.24	12.3
9.11	14.92	1.25	16.61		9.1	12.56	1.32	16.69			4.61	10.01	1.1	12.8		4.61	20.32	1.27	12.46
9.13	14.85	1.21	16.51		9.11	12.64	1.31	16.95			4.62	11.52	1.13	13.93		4.62	21.4	1.43	11.42
9.14	14.89	1.19	16.25		9.13	13.22	1.32	16.38			4.63	11.05	1.08	14.86		4.63	19.45	1.19	11.86
9.16	14.47	1.19	16.2		9.14	12.01	1.15	16.21			4.63	11.05	1.09	14.18		4.63	20.74	1.18	11.44
9.17	14.72	1.19	15.34		9.15	13.8	1.28	16.78			4.64	10.98	1.1	13.39		4.64	19.15	1.23	11.3
9.18	15.31	1.19	15.1		9.17	13.65	1.21	17.5			4.65	11.24	1.14	13.62		4.65	18.27	1.15	10.06
9.2	14.14	1.15	14.79		9.18	14.1	1.26	17.21			4.65	11.91	1.17	14.02		4.65	19.51	1.2	10.83
9.21	14.19	1.26	15.04		9.2	12.55	1.11	15.99			4.66	11.72	1.07	13.4		4.66	22.76	1.26	12.75
9.23	14.54	1.23	15.45		9.21	13.35	1.26	16.96			4.67	11.12	1.05	13.91		4.67	19.55	1.1	10.32
9.24	14.14	1.19	14.37		9.22	13.71	1.22	17.42			4.68	12.18	1.08	13.39		4.68	20.72	1.27	11.69
9.25	13.65	1.17	14.42		9.24	13.41	1.27	17.06			4.68	10.7	1.07	12.33		4.68	21.07	1.22	10.96
9.27	14.86	1.26	15.09		9.25	14.1	1.22	17.47			4.69	11.68	1.11	14.07		4.69	19.36	1.16	10.39
9.28	14.15	1.21	14.75		9.27	13.34	1.17	17.04			4.7	12.39	1.11	13.27		4.7	21.18	1.2	11.25
9.3	14.65	1.32	14.67		9.28	12.9	1.27	17.67			4.7	11.58	1.08	13.46		4.7	18.87	1.06	10.13
9.31	14.15	1.27	14.47		9.3	13.18	1.21	17.86			4.71	11.86	1.1	12.79		4.71	19.72	1.11	9.65
9.33	15.1	1.28	14.83		9.31	12.14	1.14	15.51			4.72	12.61	1.16	13.87		4.72	20.19	1.17	10.54
9.34	13.88	1.2	14.35		9.32	12.51	1.14	16.5			4.73	11.98	1.08	13.61		4.73	21.02	1.26	10.07
9.35	14.67	1.29	14.93		9.34	14	1.14	16.77			4.73	12.11	1.16	12.9		4.73	21.56	1.2	10.82
9.37	14.5	1.3	14.74		9.35	12.47	1.11	16.7			4.74	12.44	1.21	14.45		4.74	21.43	1.21	9.8
9.38	13.86	1.32	14.69		9.37	13.18	1.16	17.57			4.75	12.98	1.14	14.66		4.75	20.62	1.15	9.43
9.4	13.82	1.26	14.7		9.38	13.35	1.28	17.35			4.75	13.2	1.19	13.65		4.75	21.61	1.21	10.17
9.41	13.57	1.25	14.65		9.39	12.94	1.24	17.71			4.76	11.18	1.05	12.91		4.76	21.73	1.21	9.88
9.42	13.83	1.26	14.7		9.41	13.28	1.21	17.05			4.77	13.32	1.19	14.38		4.77	21.86	1.19	10.44
9.44	13.11	1.24	15.24		9.42	12.74	1.11	16.05			4.78	11.03	1.11	13.08		4.78	21.32	1.21	9.96
9.45	13.57	1.3	14.6		9.44	13.6	1.36	17.43			4.78	11.15	1.04	12.3		4.78	20.56	1.21	12.13
9.47	12.54	1.28	14.92		9.45	12.58	1.23	16.73			4.79	12.41	1.14	12.81		4.79	22.48	1.25	9.64
9.48	13.4	1.29	15.28		9.46	11.81	1.3	15.91			4.8	13.09	1.14	13.15		4.8	23.33	1.26	9.83
9.5	13.11	1.26	15.39		9.48	13.42	1.28	17.54			4.8	12.04	1.28	13.26		4.8	21.76	1.24	9.87
9.51	11.61	1.15	13.82		9.49	13.21	1.27	17.18			4.81	11.88	1.1	14.65		4.81	22.34	1.28	9.68
9.52	12.88	1.27	15.52		9.51	13.04	1.41	17.66			4.82	12.92	1.13	15.38		4.82	19.98	1.18	9.51
9.54	13.02	1.29	15.29		9.52	11.46	1.16	15.64			4.83	11.4	1.07	11.53		4.83	21.69	1.19	9.42
9.55	13.24	1.28	15.79		9.54	12.8	1.36	17.55			4.83	13.18	1.15	13.12		4.83	22.12	1.17	9.03
9.57	13.96	1.27	15.66		9.55	13.15	1.27	17.61			4.84	12.06	1.14	12.61		4.84	23.24	1.2	9.54
9.58	13.95	1.32	15.74		9.56	11.78	1.3	17.66			4.85	13.32	1.14	13.15		4.85	23.44	1.21	10.09
9.59	14.55	1.37	16		9.58	11.51	1.23	16.15			4.85	12.26	1.16	13.43		4.85	24.79	1.21	10.35
9.61	14.41	1.27	15.2		9.59	11.69	1.16	16.6			4.86	12.46	1.2	12.51		4.86	23.59	1.24	10.86
9.62	14.95	1.28	16.44		9.61	12.42	1.24	16.7			4.87	13.04	1.21	14.32		4.87	24.88	1.26	9.51
9.64	15.85	1.32	16.92		9.62	11.39	1.14	16.07			4.88	12.42	1.1	13.8		4.88	23.96	1.25	9.69
9.65	16.18	1.3	16.13		9.63	10.72	1.17	15.44			4.88	12.15	1.13	13.93		4.88	25.18	1.28	10.03
9.66	16.2	1.28	16.51		9.65	13.07	1.2	17.02			4.89	12.85	1.09	12.72		4.89	24.79	1.32	10.08
9.68	16.38	1.3	15.86		9.66	11.34	1.12	16.28			4.9	12.67	1.1	12.55		4.9	25.13	1.25	9.99
9.69	17.36	1.31	16.15		9.68	12.56	1.38	18.92			4.9	12.54	1.13	13.33		4.9	25.26	1.29	9.88
9.71	17.15	1.28	16.23		9.69	12.96	1.29	17.76			4.91	13.31	1.15	13.04		4.91	26.44	1.29	10.34
9.72	17.47	1.31	16.46		9.71	11.59	1.13	16.38			4.92	11.96	1.12	12.76		4.92	26.71	1.29	9.94
9.74	17	1.27	15.84		9.72	12.85	1.31	17.06			4.93	12.36	1.18	13.8		4.93	24.62	1.33	10.05
9.75	18.45	1.29	16.44		9.73	13.8	1.29	19.11			4.93	12.58	1.17	15.08		4.93	22.48	1.14	9.16
9.76	17.08	1.26	15.82		9.75	13.29	1.24	19.24			4.94	12.16	1.09	12.63		4.94	24.6	1.35	10.68
9.78	17.59	1.27	15.8		9.76	12.25	1.21	16.25			4.95	11.87	1.17	13.45		4.95	24.7	1.28	11.4
9.79	17.39	1.29	15.68		9.78	14.59	1.25	16.39			4.95	12.76	1.13	14.15		4.95	24.28	1.22	10.52
9.81	17.69	1.28	15.86		9.79	13.6	1.25	19.16			4.96	11.98	1.09	12.62		4.96	23.47	1.22	10.31
9.82	17.45	1.28	15.62		9.8	12.97	1.28	17.06			4.97	12.98	1.12	13.75		4.97	25.87	1.21	9.76
9.83	15.8	1.29	14.65		9.82	13.22	1.26	17.62			4.98	12.7	1.12	13.96		4.98	24.95	1.3	10.59
9.85	16.57	1.44	15.88		9.83	13.11	1.27	17.4			4.98	13.19	1.24	14.9		4.98	24.53	1.28	10.23
9.86	16.21	1.3	15.77		9.85	13.34	1.35	17.31			4.99	12.7	1.26	14.47		4.99	23.76	1.3	10.93
9.88	16.06	1.29	14.95		9.86	13.67	1.24	19.1			5	13.13	1.12	13.58		5	24.07	1.26	10.15
9.89	15.99	1.28	15.88		9.87	13.12	1.39	17.38			5	13.92	1.17	13.83		5	25.02	1.22	10.4
9.9	15.59	1.25	15.6		9.89	13.91	1.23	17.35			5.01	13.29	1.21	14.05		5.01	21.86	1.16	9.95
9.92	15.45	1.27	15.38		9.9	14.6	1.34	18.79			5.02	13.22	1.22	13.26		5.02	22.84	1.19	11.07
9.93	15.51	1.27	15.14		9.92	14.16	1.31	17.15			5.03	15.27	1.15	14.68		5.03	24.04	1.19	10.01
9.95	16.88	1.34	16.08		9.93	14	1.3	17.16			5.03	12.99	1.15	13.93		5.03	21.68	1.18	9.98
9.96	17.18	1.32	16.05		9.95	14.34	1.31	17			5.04	13.58	1.13	13.93		5.04	21.8	1.18	10.17
9.98	17.68	1.28	15.67		9.96	14.4	1.28	17.33			5.05	13.84	1.21	13.67		5.05	22.1	1.22	10.57
9.99	20.6	1.29	16.28		9.97	14.92	1.3	17.18			5.05	12.55	1.05	13.94		5.05	20.81	1.16	10.21
10	19.58	1.34	16.27		9.99	15.49	1.41	18.05			5.06	13.59	1.18	14.37		5.06	21.98	1.16	10.48
10.02	19.22	1.23	15.28		10	15	1.28	16.37			5.07	13.03	1.14	13.01		5.07	18.01	1.13	9.48
10.03	21.36	1.35	16.3		10.02	13.96	1.19	15.17			5.08	15.22	1.25	14.73		5.08	16.85	1.07	9.37
10.05	23.77	1.38	17.54		10.03	14.82	1.34	16.72			5.08	14.37	1.19	14.25		5.08	20.13	1.21	11.1
10.06	23.41	1.37	16.54		10.04	16.37	1.3	17.55			5.09	13.5	1.15	13.9		5.09	20.73	1.13	11.35
10.07	23.53	1.38	16.72		10.06	16.44	1.33	18.56			5.1	13.55	1.17	13.8		5.1	18.84	1.26	11.29
10.09	26.59	1.39	16.84		10.07	16.75	1.36	16.67			5.1	12.81	1.14	13.9		5.1	21.13	1.16	10.58
10.1	24.27	1.37	16.4		10.09	17.1	1.34	18.11			5.11	14.94	1.29	15.71		5.11	20.24	1.14	10.28
10.12	24.34	1.36	15.79		10.1	18.32	1.35	17.12			5.12	12.79	1.2	16.07		5.12	19.54	1.14	11.38
10.13	25.48	1.4	16.81		10.11	18.5	1.24	15.94			5.13	14.08	1.18	14.02		5.13	17.79	1.18	12.02
10.15	25.01	1.33	15.92		10.13	16.54	1.19	15.75			5.13	13.24	1.3	14.36		5.13	17.63	1.23	11.43
10.16	26.27	1.41	16.93		10.14	19.4	1.37	17.6			5.14	13.44	1.44	14.22		5.14	16.72	1.15	11.07
10.17	27.22	1.48	17.05		10.16	18.03	1.3	15.84			5.15	11.77	1.1	12.58		5.15	17.67	1.21	11.05
10.19	28	1.46	17.01		10.17	19.48	1.39	18.1			5.16	13.97	1.27	14.18		5.16	16.53	1.13	11.49
10.2	27.4	1.43	16.49		10.19	20.19	1.39	18			5.16	13.46	1.2	14.12		5.16	16.06	1.07	10.26
10.22	29.06	1.53	18.08		10.2	20.76	1.26	17.7			5.17	14.39	1.26	14.19		5.17	18.12	1.17	11.68
10.23	29.11	1.49	16.57		10.21	19.64	1.37	18.89			5.18	13.7	1.18	13.77		5.18	17.08	1.17	11.02
10.24	30.37	1.48	17.13		10.23	19.19	1.25	17.39			5.18	12.89	1.24	13.79		5.18	18.42	1.15	11.03
10.26	31.36	1.49	17.18		10.24	21.8	1.47	19.63			5.19	12.36	1.12	13.22		5.19	16.22	1.1	11.04
10.27	30.28	1.42	17.21		10.26	20.63	1.45	17.45			5.2	13.13	1.23	13.77		5.2	17.25	1.2	11.41
10.29	31.46	1.48	17.63		10.27	21.6	1.31	17.74			5.21	13.21	1.36	15.09		5.21	17.03	1.14	11.64
10.3	31.99	1.45	16.25		10.28	25.06	1.45	19.52			5.21	13.27	1.2	14.52		5.21	16.41	1.21	11.65
10.31	32.17	1.42	15.92		10.3	21.52	1.35	17.69			5.22	12.08	1.12	13.62		5.22	15.87	1.12	11.08
10.33	33.52	1.52	15.88		10.31	23.04	1.64	19.46			5.23	12.22	1.32	14.44		5.23	17.27	1.17	11.71
10.34	32.79	1.47	15.68		10.33	23.95	1.36	16.96			5.23	12.29	1.18	14.04		5.23	16.75	1.15	11.67
10.36	30.7	1.33	14.02		10.34	25.71	1.51	19.31			5.24	12.45	1.39	14.14		5.24	17.4	1.07	11.43
10.37	32.49	1.51	14.6		10.35	28.38	1.53	18.45			5.25	12.18	1.18	13.44		5.25	17.09	1.17	11.53
10.39	31.72	1.38	13.77		10.37	25.04	1.49	18.21			5.26	11.56	1.11	14.11		5.26	16.95	1.15	12.42
10.4	30.75	1.4	13.95		10.38	24.89	1.45	19.46			5.26	10.34	1.03	12.48		5.26	16.51	1.18	11.42
10.41	30.45	1.39	13.46		10.4	25.13	1.48	17.97			5.27	12.2	1.19	15.32		5.27	16.9	1.25	12.59
10.43	30.42	1.34	13.36		10.41	25.32	1.69	18.85			5.28	13.41	1.22	14.79		5.28	17.27	1.14	11.97
10.44	30.33	1.37	13.2		10.43	24.3	1.48	18.32			5.28	12.46	1.26	14.58		5.28	18.36	1.18	12.59
10.46	30.31	1.38	13.42		10.44	26.34	1.59	18.55			5.29	12.36	1.41	14.69		5.29	14.96	1.08	11.1
10.47	29.17	1.35	13.31		10.45	24.68	1.5	18.29			5.3	11.77	1.18	14.32		5.3	17.22	1.17	12.24
10.48	28.39	1.35	13.37		10.47	23.09	1.5	17.72			5.31	11.46	1.17	14.65		5.31	17.6	1.14	11.81
10.5	29.11	1.47	13.73		10.48	24.36	1.43	17.73			5.31	13.37	1.2	14.83		5.31	15.63	1.11	11.7
10.51	28.02	1.34	13.13		10.5	22.57	1.51	18.64			5.32	11.73	1.25	12.93		5.32	16.85	1.17	11.41
10.53	28.94	1.42	14.06		10.51	22.79	1.4	18.1			5.33	11.8	1.22	15.04		5.33	17.76	1.2	11.73
10.54	27.97	1.42	13.37		10.52	23.42	1.36	17.63			5.33	12.16	1.15	14.42		5.33	14.85	1.13	10.78
10.55	26.67	1.34	12.89		10.54	22.53	1.45	16.89			5.34	11.8	1.2	14.46		5.34	15.62	1.13	11.81
10.57	25.91	1.35	13.05		10.55	22.6	1.41	17.92			5.35	11.38	1.19	14.04		5.35	15.97	1.16	12.06
10.58	26	1.36	13.5		10.57	21.58	1.37	17.64			5.36	11.32	1.19	13.36		5.36	15.95	1.12	12.34
10.6	25.23	1.35	13.65		10.58	22.25	1.48	18.03			5.36	11.64	1.32	14.73		5.36	15.4	1.18	11.84
10.61	25.05	1.37	14.03		10.6	22.74	1.47	17.49			5.37	11.85	1.15	15.36		5.37	15.91	1.16	11.63
10.63	23.93	1.39	13.96		10.61	21.43	1.28	15.88			5.38	11.79	1.29	14.55		5.38	15.56	1.13	11.57
10.64	23.02	1.36	13.91		10.62	16.97	1.12	13.56			5.38	10.93	1.11	13.28		5.38	15.01	1.16	11.65
10.65	22.39	1.41	14.58		10.64	20.83	1.45	16.29			5.39	12.29	1.2	14.74		5.39	17.62	1.38	12
10.67	21.77	1.38	14.87		10.65	19.94	1.39	15.82			5.4	12.21	1.2	13.71		5.4	15.16	1.14	11.37
10.68	20.44	1.4	14.88		10.67	20.97	1.41	16.46			5.41	10.87	1.14	13.9		5.41	12.31	0.92	9.47
10.7	19.16	1.35	14.53		10.68	20.77	1.38	15.77			5.41	12.44	1.2	14.46		5.41	15.7	1.16	11.81
10.71	17.84	1.3	14.89		10.69	22.28	1.39	16.3			5.42	11.37	1.28	15.81		5.42	14.62	1.2	12.74
10.72	18.13	1.38	15.83		10.71	20.45	1.39	16.42			5.43	12.6	1.24	15.01		5.43	15.07	1.21	11.42
10.74	17.28	1.4	15.76		10.72	21.25	1.54	15.95			5.43	11.62	1.18	14.03		5.43	15.63	1.2	13.26
10.75	16	1.32	15.61		10.74	21.48	1.42	17			5.44	11.26	1.18	13.41		5.44	15.29	1.16	11.44
10.77	15.7	1.35	16.13		10.75	20.13	1.38	16.24			5.45	11.1	1.17	13.18		5.45	15.49	1.17	11.52
10.78	14.6	1.35	16.19		10.76	23.27	1.41	15.86			5.46	11.03	1.22	13.78		5.46	15.6	1.17	11.84
10.8	14.24	1.34	16.63		10.78	19.54	1.28	14.64			5.46	12.38	1.17	14.03		5.46	15.57	1.16	12.19
10.81	13.18	1.33	16.06		10.79	21.33	1.43	15.43			5.47	11.81	1.21	15.42		5.47	14.88	1.13	11.5
10.82	12.91	1.33	16.42		10.81	21.74	1.3	14.97			5.48	10.72	1.15	12.79		5.48	13.46	1.11	10.76
10.84	12.7	1.34	16.35		10.82	20.5	1.36	15.49			5.48	11.44	1.19	13.54		5.48	14.39	1.14	11.77
10.85	12.49	1.37	16.39		10.84	20.66	1.3	15.08			5.49	12.83	1.18	14.12		5.49	14.16	1.21	11.91
10.87	11.81	1.33	16.13		10.85	20.28	1.31	14.75			5.5	11.32	1.15	14.42		5.5	13.99	1.15	11.75
10.88	11.62	1.33	16.17		10.86	20.65	1.25	14.8			5.51	11.31	1.13	14.49		5.51	14.15	1.17	11.32
10.89	11.47	1.33	16.29		10.88	21.7	1.36	15.84			5.51	10.9	1.18	13.9		5.51	14.23	1.29	11.64
10.91	11.72	1.34	16.39		10.89	22.38	1.32	14.96			5.52	10.95	1.23	14.07		5.52	15.12	1.18	11.92
10.92	12.18	1.31	16.17		10.91	21.97	1.29	15.26			5.53	11.1	1.24	13.74		5.53	14.29	1.13	11.45
10.94	12.43	1.34	16.27		10.92	22.2	1.3	14.52			5.53	10.02	1.13	12.95		5.53	15.1	1.22	11.96
10.95	12.48	1.35	15.99		10.93	22.12	1.19	13.14			5.54	10.74	1.17	14		5.54	14.81	1.19	11.88
10.96	12.78	1.33	15.85		10.95	23.52	1.26	13.88			5.55	8.77	1.02	11.88		5.55	14.14	1.23	11.76
10.98	13.47	1.34	15.91		10.96	23.72	1.23	13.77			5.56	11.56	1.27	14.44		5.56	13.97	1.16	12.43
10.99	13.81	1.31	15.48		10.98	23.96	1.26	13.28			5.56	11.34	1.22	15.06		5.56	15.21	1.18	12
11.01	13.95	1.28	15.61		10.99	25.55	1.21	12.83			5.57	11.87	1.23	14.15		5.57	14.34	1.12	11.64
11.02	14.22	1.28	15.69		11	25.27	1.27	12.41			5.58	11.61	1.18	13.67		5.58	13.91	1.15	12.04
11.04	15.98	1.27	15.41		11.02	26.66	1.25	12.38			5.58	11.08	1.22	14.3		5.58	14.77	1.21	12.14
11.05	15.83	1.27	15.07		11.03	26.48	1.28	12.24			5.59	11.41	1.26	14.3		5.59	14.41	1.15	11.85
11.06	17.09	1.27	15.15		11.05	27.05	1.39	12.56			5.6	11.2	1.23	14.07		5.6	14.84	1.19	12.28
11.08	17.92	1.27	15.17		11.06	24.97	1.17	11.76			5.61	11.3	1.2	14.04		5.61	14.31	1.22	12.18
11.09	18.96	1.28	14.94		11.08	27.15	1.25	12.03			5.61	11.78	1.3	15.51		5.61	14.86	1.18	12.53
11.11	19.48	1.27	14.6		11.09	26.93	1.3	12.94			5.62	11.68	1.26	15.62		5.62	14.99	1.17	12
11.12	19.85	1.25	14.17		11.1	26.55	1.25	12.93			5.63	12.82	1.28	14.73		5.63	14.71	1.17	11.84
11.13	20.72	1.28	14.55		11.12	26.04	1.31	12.71			5.63	10.59	1.17	13.8		5.63	15.54	1.22	12.49
11.15	21.09	1.27	13.95		11.13	24.23	1.16	12.47			5.64	11.09	1.18	13.01		5.64	14.12	1.15	11.96
11.16	21.13	1.27	14.05		11.15	24.08	1.21	12.45			5.65	12.17	1.24	13.69		5.65	14.87	1.23	12.37
11.18	21.28	1.27	14.13		11.16	24.64	1.27	13.06			5.66	11.18	1.25	13.8		5.66	14.05	1.16	12.14
11.19	21.24	1.43	13.93		11.17	23.42	1.25	12.21			5.66	11.87	1.29	15.66		5.66	14.88	1.19	12.71
11.2	21.05	1.28	13.97		11.19	22.5	1.18	11.89			5.67	11.88	1.27	14.29		5.67	15.65	1.24	12.79
11.22	20.28	1.26	13.69		11.2	22.25	1.2	12.16			5.68	11.41	1.33	14.54		5.68	14.89	1.23	12.92
11.23	20.73	1.35	14.3		11.22	21.01	1.18	11.88			5.68	10.96	1.3	13.89		5.68	13.93	1.16	12.22
11.25	20.37	1.23	14.14		11.23	20.66	1.13	11.85			5.69	11.51	1.23	13.56		5.69	14.39	1.17	12.5
11.26	20.33	1.27	14.25		11.25	19.74	1.12	10.98			5.7	11.89	1.26	14.38		5.7	14.85	1.19	12.3
11.28	20.76	1.26	14.52		11.26	20.22	1.18	11.59			5.71	11.91	1.29	14.14		5.71	14.19	1.13	12.37
11.29	20.76	1.31	14.65		11.27	18.66	1.11	10.15			5.71	11.49	1.34	16.43		5.71	13.89	1.11	11.95
11.3	20.14	1.29	14.75		11.29	20.84	1.15	11.4			5.72	12.59	1.3	14.67		5.72	14.36	1.12	12.38
11.32	20.82	1.29	14.82		11.3	20.61	1.12	11.01			5.73	11.91	1.45	15.66		5.73	15.92	1.22	12.45
11.33	20.03	1.27	14.82		11.32	20.84	1.13	11.87			5.73	11.8	1.22	13.71		5.73	14.33	1.17	12.46
11.35	20.05	1.28	15.22		11.33	21.67	1.16	11.87			5.74	11.48	1.38	14.38		5.74	14.01	1.21	12.82
11.36	20.38	1.35	15.49		11.34	19.86	1.07	11.48			5.75	11.69	1.25	16.01		5.75	14.05	1.17	12.43
11.37	20.33	1.34	15.5		11.36	20.3	1.17	11.76			5.76	11.93	1.33	14.48		5.76	13.38	1.14	12.11
11.39	19.89	1.43	16.04		11.37	20.37	1.1	11.86			5.76	11.62	1.2	15.11		5.76	14.31	1.21	12.68
11.4	18.74	1.32	15.29		11.39	19.69	1.13	11.84			5.77	11.85	1.45	15.9		5.77	13.83	1.19	12.5
11.42	19.7	1.42	16.06		11.4	21.47	1.16	12.1			5.78	10.89	1.24	13.98		5.78	13.57	1.19	13.27
11.43	19.82	1.45	16.22		11.41	21.79	1.2	11.97			5.78	10.36	1.32	14.46		5.78	13.68	1.2	14.12
11.45	19.88	1.48	16.46		11.43	22.35	1.11	11.64			5.79	10.12	1.28	14.54		5.79	13.53	1.18	12.72
11.46	18.91	1.52	16.8		11.44	21.66	1.24	11.83			5.8	10.72	1.35	13.89		5.8	13.19	1.2	13.29
11.47	18.6	1.48	16.91		11.46	21.33	1.27	11.9			5.81	12.19	1.33	14.6		5.81	13.6	1.21	12.81
11.49	20.05	1.56	17.89		11.47	20.95	1.18	11.95			5.81	11.2	1.29	14.26		5.81	13.1	1.21	12.4
11.5	20.29	1.6	17.93		11.49	20.49	1.17	11.93			5.82	11.1	1.3	15.28		5.82	13.59	1.2	12.71
11.52	20.57	1.64	18.83		11.5	20.62	1.19	12.23			5.83	11.98	1.32	14.2		5.83	13.54	1.24	13.14
11.53	19.42	1.57	18.49		11.51	19.98	1.17	12.51			5.83	11.16	1.17	13.45		5.83	15.67	1.16	12.77
11.54	18.81	1.62	17.76		11.53	20.24	1.2	13.78			5.84	11.6	1.32	14.89		5.84	13.06	1.18	12.54
11.56	18.4	1.6	17.63		11.54	20.18	1.16	13.25			5.85	10.59	1.4	13.58		5.85	12.95	1.2	12.76
11.57	18.3	1.53	17.42		11.56	20.94	1.18	14.02			5.86	11.48	1.26	14.42		5.86	12.73	1.2	12.81
11.59	17.25	1.41	16.1		11.57	20.59	1.18	14.04			5.86	10.55	1.25	14.46		5.86	13.4	1.22	12.76
11.6	18.08	1.46	16.86		11.58	19.22	1.19	14.69			5.87	11.25	1.37	14.36		5.87	12.2	1.21	12.62
11.61	19.12	1.39	15.84		11.6	18.12	1.12	14.49			5.88	11.71	1.27	15.02		5.88	12.85	1.21	12.91
11.63	21.9	1.49	15.24		11.61	17.96	1.16	14.67			5.88	11.3	1.35	14.52		5.88	12.65	1.17	12.4
11.64	24.29	1.44	14.76		11.63	17.81	1.18	15.5			5.89	11.7	1.43	14.86		5.89	13.14	1.2	13.02
11.66	25.91	1.42	14.38		11.64	17.93	1.17	16.31			5.9	12.8	1.28	15.26		5.9	12.92	1.24	13.17
11.67	28.35	1.48	13.82		11.65	16.74	1.17	15.77			5.91	11.86	1.36	14.25		5.91	13.43	1.19	14.01
11.69	28.21	1.49	13.33		11.67	16.74	1.17	15.98			5.91	11.69	1.19	14.59		5.91	14.29	1.19	13.18
11.7	30.95	1.52	13.44		11.68	15.81	1.16	15.96			5.92	12.45	1.29	14.09		5.92	12.91	1.19	12.6
11.71	29.72	1.52	12.79		11.7	17.24	1.2	16.31			5.93	10.62	1.18	12.31		5.93	13.87	1.23	16.04
11.73	33.03	1.57	13.11		11.71	15.77	1.27	16.58			5.93	11.8	1.23	14.53		5.93	12.73	1.19	13.5
11.74	33.26	1.55	12.14		11.73	15.78	1.23	16.6			5.94	12.35	1.27	14.59		5.94	13.24	1.2	12.76
11.76	32.41	1.51	11.53		11.74	15.56	1.2	16.62			5.95	11.85	1.24	13.75		5.95	13.47	1.29	13.31
11.77	34.26	1.52	12.04		11.75	17.5	1.19	17.19			5.96	11.77	1.27	15.02		5.96	13.92	1.2	14.5
11.78	31.71	1.52	11.6		11.77	15.58	1.19	18.18			5.96	12.75	1.29	13.68		5.96	12.99	1.17	12.61
11.8	31.64	1.52	12.15		11.78	16.84	1.25	17.79			5.97	11.82	1.24	13.41		5.97	13.45	1.19	13
11.81	32.07	1.49	12.16		11.8	16.03	1.27	17.78			5.98	12.05	1.36	14.01		5.98	13.39	1.21	13.37
11.83	29.82	1.45	12.26		11.81	15.63	1.35	17.75			5.98	12.32	1.28	14.22		5.98	13.55	1.19	13.68
11.84	27.43	1.41	12.67		11.82	16.03	1.23	18.04			5.99	11.68	1.17	14.62		5.99	13.68	1.21	13.45
11.85	26.27	1.39	12.41		11.84	16.49	1.19	18.31			6	11.76	1.28	14.73		6	14.02	1.2	12.98
11.87	23.91	1.31	12.57		11.85	14.21	1.13	17.03			6.01	12.33	1.35	15.13		6.01	13.21	1.18	13.06
11.88	23.95	1.39	13.25		11.87	14.91	1.21	18.62			6.01	11.76	1.27	13.68		6.01	14.17	1.22	13.72
11.9	21.5	1.3	13.19		11.88	15.03	1.25	18.43			6.02	12.29	1.39	13.98		6.02	14.08	1.25	13.82
11.91	20.39	1.27	13.11		11.9	15	1.35	19.36			6.03	12.81	1.37	13.87		6.03	13.33	1.21	13.16
11.93	20.33	1.28	13.45		11.91	13.78	1.16	17.79			6.03	12.32	1.26	13.99		6.03	13.71	1.21	12.88
11.94	19.39	1.3	14.1		11.92	13.73	1.16	17.83			6.04	12.43	1.28	14.18		6.04	13.45	1.23	13.64
11.95	18.6	1.35	13.84		11.94	13.75	1.16	18.39			6.05	12.09	1.28	13.9		6.05	14.18	1.25	13.3
11.97	18.63	1.25	13.91		11.95	13	1.16	18.63			6.06	12.04	1.29	14.12		6.06	13.98	1.31	13.42
11.98	17.61	1.3	14.7		11.97	12.42	1.15	18.99			6.06	12.31	1.35	13.46		6.06	13.7	1.24	13.62
12	17	1.28	14.73		11.98	12.52	1.08	18.23			6.07	12.28	1.35	14.75		6.07	13.87	1.21	13.32
12.01	15.89	1.23	14.05		11.99	13.36	1.26	17.88			6.08	12.72	1.33	13.52		6.08	13.36	1.18	13.43
12.02	16.08	1.33	14.49		12.01	12.37	1.2	17.99			6.08	12.26	1.32	13.44		6.08	13.5	1.21	13.64
12.04	16.77	1.27	15.44		12.02	12.01	1.27	17.95			6.09	11.55	1.25	12.78		6.09	13.71	1.25	14.39
12.05	15.53	1.3	15.07		12.04	11.77	1.24	18.29			6.1	11.32	1.16	12.51		6.1	13.45	1.22	13.37
12.07	15.96	1.32	15.5		12.05	11.89	1.33	18.65			6.11	12.85	1.38	14.72		6.11	13.59	1.22	13.55
12.08	15.32	1.29	15.86		12.06	12.19	1.33	17.8			6.11	12.2	1.26	13.64		6.11	13.3	1.22	13.81
12.1	15.44	1.31	15.6		12.08	12.47	1.33	18.25			6.12	13.36	1.36	13.62		6.12	12.78	1.23	13.41
12.11	14.34	1.36	15.25		12.09	11.62	1.2	16.5			6.13	11.4	1.09	11.91		6.13	13.05	1.24	13.72
12.12	14.85	1.29	16.15		12.11	11.8	1.27	17.79			6.13	12.34	1.18	12.93		6.13	13.41	1.26	13.68
12.14	13.92	1.25	15.58		12.12	12.58	1.35	19.31			6.14	12.46	1.22	13.01		6.14	12.78	1.23	13.32
12.15	13.92	1.35	15.33		12.14	12.68	1.36	18.57			6.15	13.59	1.26	13.46		6.15	12.98	1.21	13.26
12.17	13.93	1.26	15.22		12.15	12.29	1.41	19.05			6.16	12.64	1.24	15.33		6.16	13.32	1.26	14
12.18	13.7	1.22	14.75		12.16	12.43	1.36	19.63			6.16	13.23	1.26	12.8		6.16	12.5	1.22	12.98
12.19	13.79	1.27	15.5		12.18	12.69	1.34	18.79			6.17	13.53	1.34	14.05		6.17	12.66	1.25	13.43
12.21	14.08	1.24	15.25		12.19	12.47	1.36	19.19			6.18	13.1	1.26	14.47		6.18	12.9	1.26	13.49
12.22	14.71	1.29	15.82		12.21	12.48	1.34	18.43			6.18	12.04	1.15	13.19		6.18	12.57	1.23	13.24
12.24	14.8	1.25	15.51		12.22	12.98	1.35	18.59			6.19	13.24	1.25	13.15		6.19	13.34	1.31	13.92
12.25	14.74	1.33	16.15		12.23	11.75	1.23	16.63			6.2	13.75	1.24	14.42		6.2	13.04	1.26	13.64
12.26	14.96	1.28	15.48		12.25	13.02	1.37	18.38			6.21	13.35	1.22	12.87		6.21	12.92	1.23	14.02
12.28	15.3	1.37	16.27		12.26	12.17	1.16	16.79			6.21	14.95	1.33	13.68		6.21	12.66	1.26	13.41
12.29	14.77	1.26	15.09		12.28	13.55	1.32	18.47			6.22	14.09	1.29	13.76		6.22	12.84	1.23	13.93
12.31	14.92	1.27	16.78		12.29	14.02	1.32	18.3			6.23	13.87	1.19	13.76		6.23	13.13	1.26	14.24
12.32	14.79	1.31	15.58		12.3	13.99	1.18	18.35			6.23	14.47	1.32	13.23		6.23	13.12	1.26	13.95
12.34	15.11	1.3	16.16		12.32	14.23	1.26	17.34			6.24	14.59	1.22	13.27		6.24	12.87	1.24	13.12
12.35	13.59	1.25	15.58		12.33	15.66	1.35	19.45			6.25	15.31	1.3	13.05		6.25	12.37	1.23	13.25
12.36	14.78	1.3	15.77		12.35	16.45	1.35	18.76			6.26	15.84	1.31	13.58		6.26	12.79	1.21	13.51
12.38	14.3	1.31	15.75		12.36	15.64	1.35	19.15			6.26	15.3	1.28	13.36		6.26	13.97	1.25	13.97
12.39	14.67	1.39	16.17		12.38	15.52	1.26	20.08			6.27	14.66	1.22	12.65		6.27	12.02	1.13	12.48
12.41	15.09	1.29	16.17		12.39	16.19	1.28	19.76			6.28	16.37	1.24	13.16		6.28	12.17	1.15	12.96
12.42	13.56	1.47	16.25		12.4	15.25	1.45	18.8			6.28	15.92	1.25	13.32		6.28	12.67	1.2	13.68
12.43	13.24	1.35	16.14		12.42	14.08	1.19	17.78			6.29	16.07	1.24	12.82		6.29	13.37	1.25	14.13
12.45	13.8	1.3	16.22		12.43	15.19	1.29	19.02			6.3	15.49	1.23	11.97		6.3	13.01	1.2	14.21
12.46	13.16	1.3	16.19		12.45	15.27	1.25	19.46			6.31	15.66	1.15	12.47		6.31	13.22	1.23	13.92
12.48	13.21	1.32	16.1		12.46	14.32	1.22	19.43			6.31	17.07	1.24	12.26		6.31	13.19	1.28	14.45
12.49	16.01	1.31	16.39		12.47	14.18	1.28	17.91			6.32	18.86	1.25	12.84		6.32	12.92	1.22	13.9
12.5	13.43	1.32	18.81		12.49	14.36	1.27	19			6.33	18.6	1.2	13.23		6.33	12.63	1.25	14.06
12.52	13.35	1.36	16.33		12.5	13.44	1.19	17.45			6.33	17.56	1.22	12.1		6.33	12.28	1.2	13.36
12.53	13.73	1.36	15.91		12.52	13.92	1.21	18.75			6.34	18.64	1.2	12.53		6.34	13.14	1.27	14.39
12.55	13	1.27	16.3		12.53	13.81	1.25	20.16			6.35	18.38	1.21	11.84		6.35	12.84	1.26	14.5
12.56	12.54	1.25	15.95		12.55	12.81	1.2	19.03			6.36	19.76	1.26	12.99		6.36	13.89	1.32	14.79
12.58	13.32	1.4	17.09		12.56	13.57	1.2	19.86			6.36	19.5	1.26	12.35		6.36	13.13	1.3	14.47
12.59	13.39	1.29	15.96		12.57	12.18	1.27	16.92			6.37	20.19	1.3	11.96		6.37	13.87	1.27	14.87
12.6	13.55	1.22	15.24		12.59	12	1.1	16.55			6.38	19.69	1.2	12.26		6.38	12.66	1.2	13.92
12.62	14.56	1.26	15.89		12.6	13.74	1.23	20.45			6.38	19.21	1.19	11.24		6.38	13.2	1.22	13.66
12.63	14.27	1.27	16.04		12.62	12.33	1.11	16.89			6.39	19.6	1.24	11.53		6.39	13.83	1.26	13.92
12.65	13.89	1.27	15.54		12.63	12.73	1.2	18.77			6.4	20.03	1.2	11.19		6.4	11.91	1.14	13.55
12.66	14.1	1.3	16.09		12.64	12.01	1.18	17.1			6.41	21.04	1.31	12.34		6.41	12.91	1.2	13.74
12.67	13.96	1.23	14.94		12.66	11.77	1.04	16.93			6.41	19.93	1.29	12.44		6.41	13.77	1.29	14.34
12.69	14.84	1.26	15.77		12.67	12.76	1.2	18.3			6.42	20.34	1.31	11.65		6.42	13.51	1.32	15.19
12.7	14.36	1.3	16.99		12.69	12.53	1.07	16.82			6.43	20	1.25	11.63		6.43	13.35	1.24	14.82
12.72	14.85	1.31	16.85		12.7	12.81	1.17	17.8			6.43	19.39	1.29	12.14		6.43	13.59	1.32	14.16
12.73	14.06	1.29	16.64		12.71	13.04	1.2	18.44			6.44	20.07	1.28	11.41		6.44	13.76	1.27	15.09
12.75	13.41	1.31	16.19		12.73	13.05	1.33	19.34			6.45	20.97	1.39	12.18		6.45	13.95	1.29	14.21
12.76	13.86	1.39	17.27		12.74	12.93	1.15	17.83			6.46	20.34	1.39	11.59		6.46	13.21	1.35	14.47
12.77	12.79	1.35	16.7		12.76	13.52	1.35	18.4			6.46	20.34	1.34	11.8		6.46	13.38	1.27	14.54
12.79	12.76	1.31	17.37		12.77	12.53	1.12	17.05			6.47	20.37	1.26	12.32		6.47	14.25	1.31	15.05
12.8	12.55	1.29	16.59		12.79	12.33	1.12	17.3			6.48	20.45	1.35	11.77		6.48	12.99	1.27	14.93
12.82	12.69	1.31	17.23		12.8	12.03	1.47	17.02			6.48	20.5	1.32	11.76		6.48	13.73	1.29	14.25
12.83	12.1	1.35	17		12.81	14.12	1.33	19.05			6.49	21.12	1.3	12.66		6.49	13.33	1.34	14.49
12.84	11.5	1.27	16.37		12.83	12.93	1.3	19.24			6.5	21.59	1.34	12.22		6.5	13.35	1.33	14.64
12.86	12.17	1.3	17.11		12.84	13	1.27	18.45			6.51	20.23	1.31	13.15		6.51	13.84	1.3	14.76
12.87	12.85	1.43	17.19		12.86	12.98	1.26	19.63			6.51	19.84	1.43	12.47		6.51	14.28	1.3	15.61
12.89	12.9	1.48	17.2		12.87	12.33	1.35	18.91			6.52	21.36	1.35	13.64		6.52	12.52	1.28	14.22
12.9	12.98	1.36	17.03		12.88	12.24	1.21	19.35			6.53	20.18	1.3	13.02		6.53	14.09	1.33	14.72
12.91	13.05	1.32	16.93		12.9	12.19	1.3	19			6.53	19.81	1.36	12.91		6.53	13.27	1.34	15.37
12.93	13.01	1.29	16.71		12.91	12.28	1.26	19.2			6.54	20.56	1.33	13.06		6.54	12.02	1.23	13.98
12.94	13.35	1.3	16.98		12.93	13.12	1.28	20.15			6.55	20.31	1.43	13.24		6.55	12.83	1.23	13.63
12.96	13.61	1.33	17.36		12.94	12.33	1.27	19.88			6.56	19.52	1.29	13.43		6.56	12.95	1.31	14.32
12.97	13.46	1.36	16.84		12.95	11.68	1.29	20.8			6.56	20.42	1.29	13.53		6.56	13.06	1.33	15.17
12.99	14.04	1.31	16.51		12.97	12.48	1.32	20.2			6.57	20.19	1.32	13.39		6.57	12.95	1.39	14.93
13	13.75	1.3	16.73		12.98	12.01	1.28	19.71			6.58	19.89	1.31	13.07		6.58	12.62	1.36	14.74
13.01	14.56	1.34	16.91		13	11.88	1.29	19.16			6.59	19.7	1.35	13.25		6.58	12.4	1.33	14.09
13.03	14.19	1.41	16.63		13.01	12.15	1.25	19.36			6.59	20.16	1.27	12.94		6.59	12.88	1.33	14.86
13.04	14.77	1.47	16.81		13.03	12.02	1.33	19.51			6.6	20.01	1.3	13.12		6.6	12.36	1.29	14.97
13.06	14.81	1.39	16.7		13.04	11.65	1.23	18.38			6.61	18.96	1.28	12.3		6.61	13.04	1.33	14.44
13.07	15.85	1.38	16.99		13.05	12.45	1.31	21			6.61	20.17	1.27	13.1		6.61	13.02	1.34	13.7
13.08	15.37	1.44	16.99		13.07	11.76	1.16	17.94			6.62	20.58	1.23	13.27		6.62	11.83	1.28	14.41
13.1	15.13	1.4	17.2		13.08	12.15	1.28	19.8			6.63	19.8	1.27	12.98		6.63	12.16	1.34	14.25
13.11	15.39	1.39	16.49		13.1	12.82	1.35	20.49			6.64	19.38	1.26	13.03		6.64	14.1	1.42	14.35
13.13	15.51	1.39	18.09		13.11	14.87	1.36	20.09			6.64	19.49	1.28	13.55		6.64	12.49	1.29	14.3
13.14	15.86	1.42	16.54		13.12	12.87	1.37	20.67			6.65	18.81	1.21	12.45		6.65	12.85	1.32	13.83
13.15	15.52	1.37	16.47		13.14	13.13	1.37	20.25			6.66	19.38	1.24	12.68		6.66	13.6	1.35	14.57
13.17	16.08	1.41	16.5		13.15	12.67	1.25	18.74			6.66	20.07	1.28	13.16		6.66	11.93	1.39	13.96
13.18	16.17	1.42	15.7		13.17	12.9	1.33	20.78			6.67	19.57	1.26	12.44		6.67	12.44	1.43	14.37
13.2	16.84	1.46	16.07		13.18	12.68	1.38	20.16			6.68	19.62	1.24	12.8		6.68	11.54	1.24	13.67
13.21	17.16	1.39	16.11		13.2	12.31	1.27	19.47			6.69	19.46	1.25	12.57		6.69	13.01	1.36	14.4
13.23	17.26	1.36	15.72		13.21	11.84	1.22	18.45			6.69	19.71	1.26	12.62		6.69	12.26	1.32	13.94
13.24	17.8	1.47	16.19		13.22	13.8	1.38	20.33			6.7	19.85	1.27	12.57		6.7	12.68	1.39	14.57
13.25	18.64	1.39	15.89		13.24	13.67	1.3	20.3			6.71	20.08	1.26	12.1		6.71	13.42	1.4	15.25
13.27	18.54	1.4	15.84		13.25	11.55	1.14	18.02			6.71	20.86	1.32	12.49		6.71	12.13	1.35	13.94
13.28	18.12	1.37	15.27		13.27	14.16	1.29	21.47			6.72	21.55	1.3	12.71		6.72	13.29	1.38	14.25
13.3	18.94	1.41	15.1		13.28	16.78	1.41	21.73			6.73	21.73	1.3	11.67		6.73	13.1	1.31	13.82
13.31	19.21	1.41	15.44		13.29	14.5	1.28	21.33			6.74	23.26	1.39	11.83		6.74	13.97	1.36	14.66
13.32	19.95	1.32	14.37		13.31	14.07	1.35	21.01			6.74	23.89	1.43	12.16		6.74	12.31	1.38	14.47
13.34	19.72	1.37	14.52		13.32	14.04	1.25	19.86			6.75	24.8	1.39	11.99		6.75	12.49	1.31	14.2
13.35	19.38	1.51	15.2		13.34	15.27	1.3	21.19			6.76	24.77	1.36	11.3		6.76	12.77	1.37	14.57
13.37	19.21	1.39	14.19		13.35	14.4	1.26	20.39			6.76	26.04	1.39	11.62		6.76	12.53	1.34	14.54
13.38	19.79	1.35	14.15		13.36	14.4	1.21	20.5			6.77	27.3	1.45	11.3		6.77	12.54	1.37	13.57
13.39	19.73	1.36	13.65		13.38	13.9	1.21	20.44			6.78	28.16	1.42	11.45		6.78	14.09	1.43	14.64
13.41	20.22	1.34	13.03		13.39	13.71	1.21	20.23			6.79	28.24	1.46	11.42		6.79	12.45	1.39	15.45
13.42	21.7	1.34	12.78		13.41	14.37	1.31	20.4			6.79	29.41	1.47	11.17		6.79	12.85	1.4	14.37
13.44	23.02	1.35	12.15		13.42	14.13	1.36	20.68			6.8	29.08	1.46	11.11		6.8	13.47	1.45	15.3
13.45	23.9	1.37	11.94		13.44	13.54	1.18	21.78			6.81	29.47	1.48	11.14		6.81	13.24	1.36	14.77
13.47	24.75	1.35	11.64		13.45	13.58	1.29	19.68			6.81	28.94	1.46	10.56		6.81	14.15	1.47	14.68
13.48	25.19	1.36	11.67		13.46	13.35	1.18	18.79			6.82	29.59	1.5	10.95		6.82	13.47	1.34	14.44
13.49	25.53	1.37	11.24		13.48	13.96	1.15	19.29			6.83	30.83	1.51	11.12		6.83	13.87	1.55	16.42
13.51	26.19	1.41	11.7		13.49	13.37	1.22	18.89			6.84	30.13	1.49	10.74		6.84	14.07	1.44	16.05
13.52	26.92	1.34	11.68		13.51	13.46	1.16	19.14			6.84	29.76	1.48	10.75		6.84	14.55	1.39	17.59
13.54	26.22	1.38	12.48		13.52	13.63	1.19	18.96			6.85	29.33	1.49	10.73		6.85	14.7	1.52	15.22
13.55	25.65	1.32	11.73		13.53	13.47	1.19	18.57			6.86	30.48	1.46	10.78		6.86	14.63	1.44	15.68
13.56	25.7	1.32	11.89		13.55	14.48	1.24	20.22			6.86	29.84	1.51	10.87		6.86	14.36	1.49	17.39
13.58	24.3	1.28	12.07		13.56	12.16	1.07	16.77			6.87	29.66	1.47	10.71		6.87	14.86	1.43	16.01
13.59	23.47	1.26	11.77		13.58	13.4	1.32	19.73			6.88	29.31	1.53	11.08		6.88	13.7	1.33	15.59
13.61	24.13	1.25	12.08		13.59	13.98	1.29	22.15			6.89	27.63	1.47	10.87		6.89	14.87	1.44	16.12
13.62	22.19	1.2	11.91		13.6	13.83	1.24	20.71			6.89	27.29	1.42	10.82		6.89	15.95	1.47	17.38
13.64	21.43	1.2	11.56		13.62	13.14	1.21	20.94			6.9	28.5	1.47	11.1		6.9	12.63	1.25	13.72
13.65	21.96	1.18	12.06		13.63	13.19	1.27	19.18			6.91	27.16	1.46	11.27		6.91	15.49	1.49	17.93
13.66	21.65	1.16	11.49		13.65	13.67	1.27	20.24			6.91	26.61	1.44	11.54		6.91	16.51	1.44	16.29
13.68	21.33	1.22	11.92		13.66	13.72	1.39	21.26			6.92	24.63	1.41	10.8		6.92	15.87	1.58	17.96
13.69	21.38	1.19	12.03		13.68	13.74	1.22	21.18			6.93	25.04	1.42	11.26		6.93	16.28	1.49	16.57
13.71	21.28	1.18	11.74		13.69	13.44	1.34	20.5			6.94	23.78	1.38	11.89		6.94	15.87	1.44	16.92
13.72	20.95	1.2	11.86		13.7	13.05	1.29	21.19			6.94	24.39	1.43	11.64		6.94	16.61	1.5	17.64
13.73	20.63	1.2	12.09		13.72	12.98	1.22	19.48			6.95	22.96	1.38	11.72		6.95	18.78	1.56	17.54
13.75	20.27	1.19	12.22		13.73	11.19	1.1	18.79			6.96	24.05	1.43	12.17		6.96	18.06	1.6	19.51
13.76	19.03	1.2	12.09		13.75	12.35	1.22	19.95			6.96	23.23	1.43	11.83		6.96	19.18	1.67	19.02
13.78	18.59	1.14	11.78		13.76	11.95	1.3	19.11			6.97	23.6	1.39	11.73		6.97	18.99	1.61	18.57
13.79	18.09	1.16	12.72		13.77	12.79	1.26	18.58			6.98	23.13	1.4	11.86		6.98	19.55	1.63	19.05
13.8	17.27	1.17	13.78		13.79	11.9	1.24	19.34			6.99	23.44	1.44	12.1		6.99	19.88	1.64	18.75
13.82	17.22	1.16	13.4		13.8	12.38	1.23	19.95			6.99	23.82	1.44	11.65		6.99	19.08	1.66	19.45
13.83	17.28	1.21	14.5		13.82	11.8	1.26	19.84			7	24.39	1.43	12.15		7	18.77	1.65	18.71
13.85	16.06	1.18	13.39		13.83	11.32	1.22	20.3			7.01	25.53	1.48	11.88		7.01	20.85	1.62	18.54
13.86	16.29	1.13	13.87		13.85	11.14	1.27	19.18			7.01	25.13	1.49	12		7.01	19.18	1.53	18.06
13.88	17.03	1.18	13.87		13.86	11.51	1.17	19.3			7.02	25.8	1.45	11.75		7.02	20.05	1.54	17.3
13.89	15.51	1.22	13.89		13.87	11.45	1.37	19.03			7.03	25.26	1.47	11.78		7.03	19.87	1.72	18.26
13.9	14.25	1.07	13.82		13.89	11.27	1.24	19.58			7.04	25.62	1.46	11.85		7.04	21.24	1.66	20.03
13.92	15.39	1.15	14.35		13.9	11.16	1.26	19.94			7.04	27.19	1.51	12.02		7.04	21.63	1.65	18.46
13.93	14.23	1.16	13.56		13.92	11.46	1.3	19.91			7.05	25.71	1.47	11.77		7.05	20.32	1.62	18.22
13.95	15.2	1.12	13.8		13.93	11.62	1.22	18.38			7.06	26.3	1.45	11.73		7.06	18.98	1.39	17.88
13.96	15.52	1.14	14.29		13.94	11.33	1.14	17.19			7.06	25.64	1.46	11.8		7.06	20.23	1.7	17.83
13.97	14.66	1.17	13.94		13.96	11.02	1.17	17.91			7.07	25.94	1.45	11.6		7.07	20.02	1.48	17.69
13.99	14.79	1.18	14.93		13.97	11.32	1.17	17.66			7.08	25.56	1.45	11.66		7.08	18.77	1.54	17.87
14	14.15	1.1	13.95		13.99	12.24	1.16	18.7			7.09	24.9	1.45	11.74		7.09	21.44	1.55	19.46
14.02	14.16	1.15	13.88		14	11.74	1.18	18.99			7.09	25.38	1.43	11.97		7.09	18.99	1.39	17.54
14.03	14.49	1.21	14.44		14.01	12.87	1.25	19.46			7.1	24.7	1.43	11.87		7.1	18.62	1.34	18.26
14.04	13.64	1.17	13.76		14.03	10.72	1.11	16.99			7.11	23.41	1.35	12.03		7.11	17.59	1.36	17.1
14.06	14.01	1.17	14.51		14.04	11.47	1.19	17.88			7.11	23.26	1.38	11.85		7.11	19.17	1.46	19.63
14.07	13.5	0.07	0.94		14.06	12.01	1.2	18.48			7.12	23.21	1.41	12.25		7.12	17.57	1.46	18.91
14.09	13.83	1.2	15.51		14.07	12.27	1.27	18.08			7.13	22.48	1.36	12.08		7.13	19.32	1.52	17.15
14.1	12.99	1.14	14.11		14.09	11.83	1.18	17.19			7.14	21.55	1.34	12.28		7.14	16.09	1.37	16.1
14.12	13.39	1.24	14.45		14.1	12.76	1.29	17.56			7.14	21.45	1.35	12.62		7.14	17.51	1.28	15.59
14.13	12.93	1.17	14.97		14.11	11.93	1.17	17.76			7.15	20.21	1.31	12.61		7.15	16.99	1.43	17.5
14.14	13.1	1.16	14.58		14.13	12.48	1.3	18.46			7.16	19.46	1.29	13.21		7.16	15.69	1.31	15.54
14.16	13.02	1.17	14.87		14.14	12.32	1.23	17.78			7.16	19.22	1.27	12.85		7.16	17.19	1.43	17.09
14.17	12.42	1.12	14.23		14.16	12.06	1.2	17.64			7.17	19.05	1.27	13.82		7.17	16.81	1.48	18.09
14.19	12.76	1.22	15.36		14.17	11.95	1.24	17.39			7.18	18.43	1.27	13.56		7.18	15.34	1.41	16.48
14.2	12.89	1.19	15.39		14.18	12.01	1.35	17.92			7.19	16.76	1.19	13.82		7.19	15.3	1.49	15.69
14.21	13.98	1.21	16.07		14.2	11.48	1.27	17.73			7.19	17.09	1.22	13.63		7.19	14.3	1.23	15.27
14.23	13.11	1.19	15.44		14.21	11.49	1.25	18.58			7.2	16.43	1.16	13.66		7.2	14.79	1.34	15.64
14.24	13.13	1.25	15.8		14.23	11.28	1.22	17.3			7.21	15.77	1.18	13.8		7.21	13.71	1.29	16.04
14.26	12.96	1.24	15.6		14.24	12.21	1.39	17.71			7.21	15.4	1.22	13.9		7.21	14.82	1.35	16.24
14.27	12.97	1.19	15.72		14.25	11.29	1.2	16.77			7.22	15.16	1.18	13.77		7.22	12.21	1.18	14.65
14.29	13.24	1.25	15.77		14.27	13.06	1.3	17.54			7.23	14.8	1.18	13.63		7.23	15.18	1.33	15.63
14.3	13.6	1.2	15.59		14.28	13.6	1.29	20.1			7.24	14.58	1.18	13.78		7.24	13.78	1.34	17.18
14.31	14.65	1.29	16.74		14.3	12.97	1.38	17.63			7.24	15.04	1.26	13.65		7.24	13.31	1.22	16.52
14.33	15.87	1.3	16.24		14.31	13.19	1.22	18.68			7.25	15.32	1.24	14.35		7.25	13.68	1.41	16.24
14.34	14.54	1.26	16.36		14.33	13.02	1.23	17.02			7.26	14.55	1.21	13.92		7.26	14.84	1.27	15.61
14.36	14.69	1.26	16.08		14.34	13.74	1.25	17.97			7.26	16.11	1.22	14.8		7.26	14.17	1.37	16.23
14.37	14.91	1.3	16.3		14.35	13.91	1.19	16.36			7.27	15.73	1.19	14.2		7.27	16.16	1.35	15.5
14.38	14.74	1.28	16.6		14.37	13.68	1.36	19.51			7.28	16.18	1.23	14.28		7.28	14.55	1.32	15.91
14.4	15.12	1.27	17.98		14.38	12.58	1.17	18.61			7.29	18.31	1.25	14.3		7.29	16.31	1.33	15.45
14.41	14.83	1.23	16.89		14.4	12.32	1.22	16.24			7.29	16.6	1.22	14.06		7.29	12.9	1.26	14.36
14.43	15.05	1.25	17.4		14.41	13.67	1.25	16.77			7.3	17.19	1.19	14.06		7.3	14.91	1.35	16.18
14.44	14.46	1.28	16.64		14.42	13.6	1.26	16.92			7.31	17.81	1.23	15.04		7.31	14.36	1.51	16.1
14.45	14.65	1.29	16.54		14.44	13.92	1.29	16.99			7.31	17.38	1.23	14.51		7.31	14.48	1.39	16.54
14.47	14.67	1.38	16.53		14.45	14.54	1.28	17.54			7.32	16.96	1.23	14.37		7.32	14.88	1.51	15.31
14.48	13.58	1.35	16.19		14.47	13.89	1.34	19.54			7.33	17.24	1.23	15.39		7.33	15.45	1.31	15.07
14.5	14.09	1.29	16.7		14.48	12.55	1.2	17.73			7.34	17.68	1.27	14.73		7.34	15.62	1.41	15.47
14.51	14.11	1.28	17.05		14.49	14.7	1.26	15.59			7.34	17.97	1.28	14.44		7.34	13.84	1.34	16.16
14.53	13.99	1.29	16.89		14.51	10.78	0.96	12.99			7.35	17.6	1.23	14.65		7.35	13.62	1.34	15.63
14.54	14.63	1.34	17.31		14.52	14.35	1.26	17.11			7.36	18.29	1.26	15.26		7.36	13.93	1.39	15.37
14.55	13.8	1.33	17.69		14.54	13.89	1.26	17.16			7.36	18.71	1.26	14.72		7.36	15.12	1.37	15.6
14.57	12.9	1.41	16.81		14.55	13.4	1.24	15.3			7.37	17.63	1.22	14.12		7.37	14.22	1.39	14.91
14.58	13.17	1.28	17.13		14.57	13.1	1.26	15.17			7.38	18.85	1.27	15.78		7.38	13.24	1.36	13.87
14.6	12.59	1.24	17.55		14.58	13.42	1.35	15.95			7.39	17.34	1.21	15.12		7.39	13.62	1.43	14.6
14.61	12.7	1.29	17.61		14.59	12.7	1.2	16.97			7.39	17.41	1.22	14.38		7.39	14.46	1.27	14.32
14.62	11.68	1.25	16.67		14.61	13.89	1.24	17.11			7.4	17.8	1.24	15.47		7.4	15.25	1.38	14.64
14.64	11.76	1.24	16.54		14.62	13.18	1.25	17.49			7.41	17.25	1.23	14.83		7.41	14.44	1.44	14.66
14.65	12.17	1.26	17.25		14.64	13.64	1.25	16.59			7.41	17.28	1.17	14.39		7.41	14.06	1.45	14.17
14.67	11.64	1.21	16.4		14.65	13.37	1.21	16.04			7.42	16.85	1.16	15.5		7.42	14.78	1.45	15.17
14.68	10.97	1.23	15.84		14.66	12.57	1.11	15.42			7.43	17.22	1.22	14.79		7.43	14.03	1.44	15.3
14.69	10.47	1.19	15.79		14.68	13.1	1.24	15.81			7.44	17.11	1.19	15		7.44	14.32	1.6	15.59
14.71	10.38	1.26	15.73		14.69	13.23	1.15	15.34			7.44	16.55	1.15	14.86		7.44	13.82	1.44	14.69
14.72	10.78	1.33	17.03		14.71	12.23	1.12	13.78			7.45	15.87	1.12	15.05		7.45	13.53	1.34	14.19
14.74	10.51	1.25	16.63		14.72	13.38	1.28	14.94			7.46	16.17	1.16	15.43		7.46	13.46	1.38	14.16
14.75	9.98	1.19	16.03		14.74	13.65	1.12	14.63			7.46	15.59	1.18	15.3		7.46	15.24	1.44	15.45
14.77	10.3	1.25	16.84		14.75	13.87	1.16	15.96			7.47	15.44	1.13	14.56		7.47	14.81	1.57	15.78
14.78	10.33	1.22	17.02		14.76	14.39	1.19	15.05			7.48	15.42	1.12	14.98		7.48	14.21	1.39	14.9
14.79	11.03	1.22	16.42		14.78	15.43	1.23	14.38			7.49	15.1	1.11	15.09		7.49	14	1.54	15.8
14.81	10.36	1.32	16.96		14.79	15.96	1.19	14.26			7.49	14.82	1.12	15.05		7.49	15.8	1.58	17.56
14.82	10.52	1.24	16.86		14.81	18.04	1.25	14.74			7.5	14.37	1.1	14.76		7.5	13.52	1.51	16.46
14.84	10.47	1.21	16.37		14.82	18.72	1.29	15.07			7.51	14.53	1.09	14.7		7.51	14.37	1.46	16.28
14.85	9.22	1.14	15.75		14.83	19.26	1.24	14.57			7.51	14.45	1.09	14.47		7.51	13.31	1.53	14.07
14.86	10.78	1.21	16.38		14.85	20.07	1.3	15.72			7.52	13.72	1.08	14.3		7.52	13.38	1.43	15.16
14.88	10.33	1.27	16.86		14.86	20.33	1.23	14.5			7.53	13.55	1.08	14.57		7.53	13.02	1.47	14.73
14.89	9.57	1.33	17.01		14.88	22.07	1.25	14.3			7.54	12.86	1.09	14.1		7.54	14.66	1.5	16.19
14.91	9.91	1.39	16.3		14.89	22.39	1.27	15.07			7.54	13.14	1.08	14.73		7.54	13.68	1.44	16.02
14.92	9.97	1.32	16.96		14.9	21.57	1.18	13.09			7.55	13.49	1.15	14.68		7.55	13.47	1.35	15.17
14.94	10.2	1.26	17.53		14.92	22.5	1.22	13.54			7.56	12.95	1.08	14.27		7.56	15.15	1.44	15.68
14.95	9.82	1.5	16.75		14.93	24.29	1.29	13.51			7.56	12.56	1.06	14.02		7.56	14.28	1.49	15.26
14.96	9.78	1.2	16.97		14.95	23.9	1.24	12.95			7.57	12.19	1.05	14.21		7.57	12.32	1.32	13.78
14.98	9.61	1.15	16.37		14.96	25.38	1.34	13.49			7.58	11.88	1.03	13.87		7.58	14.22	1.43	14.94
14.99	9.62	1.18	16.59		14.98	26.47	1.26	12.99			7.59	12.13	1.05	13.73		7.59	15.1	1.37	15.05
15.01	9.75	1.26	18.27		14.99	25.06	1.23	12.67			7.59	11.48	1.05	13.64		7.59	13.75	1.35	15.58
15.02	10.08	1.22	18.52		15	25.13	1.32	14.04			7.6	11.93	1.06	13.66		7.6	15.19	1.4	15.63
15.03	9.84	1.2	16.57		15.02	25.66	1.28	13.2			7.61	11.98	1.05	14.17		7.61	14.57	1.46	15.72
15.05	9.59	1.15	16.44		15.03	24.69	1.24	13.52			7.61	11.69	1.04	13.53		7.61	14.29	1.38	16.19
15.06	10.57	1.26	17.39		15.05	24.5	1.33	16.5			7.62	13.27	1.06	14.26		7.62	14.24	1.29	16.66
15.08	10.22	1.2	16.41		15.06	25.28	1.33	14.74			7.63	11.9	1.04	13.88		7.63	15.22	1.49	16.49
15.09	9.85	1.23	17.01		15.07	23.41	1.23	14.15			7.64	11.62	1.05	13.84		7.64	14.25	1.41	15.65
15.1	9.25	1.25	15.65		15.09	22.8	1.3	15.15			7.64	11.75	1.1	14.69		7.64	16.97	1.37	16.64
15.12	9.64	1.2	17.57		15.1	21.81	1.26	14.73			7.65	11.51	1.09	13.85		7.65	14.46	1.39	15.64
15.13	9.85	1.27	17.49		15.12	20.74	1.31	15.51			7.66	11.76	1.07	13.74		7.66	14.02	1.32	14.62
15.15	9.85	1.21	19.21		15.13	19.51	1.2	15.79			7.66	12.38	1.07	13.83		7.66	14.15	1.31	15.91
15.16	10.07	1.18	16.93		15.14	17.95	1.25	16.39			7.67	11.52	1.02	13.4		7.67	14.35	1.32	15.45
15.18	9.93	1.26	17.41		15.16	18.25	1.33	16.38			7.68	12.15	1.05	14.21		7.68	15.12	1.36	16.36
15.19	9.77	1.18	16.64		15.17	16.97	1.22	17.43			7.69	11.8	1.05	14.18		7.69	13.65	1.27	15.05
15.2	9.97	1.26	17.56		15.19	17.18	1.13	15.79			7.69	12.06	1.05	14		7.69	16.26	1.34	15.9
15.22	9.54	1.24	16.51		15.2	17.45	1.15	16.46			7.7	11.44	1.04	13.65		7.7	15.25	1.29	15.04
15.23	9.16	1.11	15.78		15.22	17.23	1.16	15.87			7.71	12.06	1.06	14.22		7.71	15.48	1.18	16.07
15.25	9.35	1.18	16.43		15.23	16.58	1.12	15.36			7.71	11.46	1.04	14.1		7.71	14.58	1.37	15.37
15.26	9.9	1.24	17.4		15.24	14.64	1.2	15.91			7.72	12.11	1.07	14.3		7.72	14.5	1.32	14.49
15.27	9.6	1.19	16.31		15.26	13.96	1.05	14.45			7.73	11.23	1.02	13.48		7.73	15.41	1.26	15.63
15.29	9.5	1.17	16.45		15.27	15.22	1.19	16.38			7.74	12.09	1.06	14.26		7.74	15.6	1.28	15.2
15.3	9.88	1.25	16.96		15.29	13.98	1.18	15.72			7.74	12.35	1.12	15.05		7.74	14.98	1.31	14.95
15.32	10.44	1.24	16.32		15.3	15.13	1.11	17.73			7.75	11.43	1.03	13.12		7.75	14.62	1.29	16.08
15.33	10.22	1.25	16.92		15.31	14.02	1.21	15.69			7.76	11.81	1.11	14.26		7.76	14.97	1.18	14.63
15.34	9.71	1.26	15.9		15.33	13.6	1.15	14.91			7.76	11.32	1.05	13.45		7.76	14.64	1.28	16.48
15.36	10.41	1.24	16.29		15.34	13.55	1.05	14.28			7.77	12.31	1.08	14.44		7.77	14.86	1.27	15.77
15.37	10.44	1.25	17.9		15.36	13.99	1.16	15.92			7.78	11.9	1.08	13.82		7.78	14.47	1.28	15.33
15.39	9.96	1.17	16.26		15.37	13.45	1.26	15.09			7.79	11.98	1.03	14.07		7.79	13.77	1.31	14.48
15.4	9.93	1.13	15.65		15.39	13.57	1.1	16.24			7.79	11.97	1.08	13.96		7.79	13.4	1.17	14.37
15.42	10.39	1.26	15.56		15.4	14.17	1.2	16.55			7.8	11.67	1.09	13.68		7.8	15.18	1.28	16.19
15.43	9.72	1.12	15.08		15.41	12.81	1.13	15.35			7.81	11.3	1.04	12.91		7.81	15.12	1.34	17.28
15.44	11.24	1.35	16.1		15.43	12.6	1.25	15.88			7.81	12.04	1.1	13.61		7.81	14.59	1.34	15.37
15.46	10.2	1.22	15.66		15.44	12.2	1.14	14.81			7.82	11.94	1.04	15.94		7.82	14.59	1.31	15.05
15.47	10.98	1.22	16.15		15.46	12.17	1.23	15.42			7.83	12.04	1.08	14.47		7.83	14.35	1.22	15.16
15.49	10.4	1.15	15.5		15.47	11.73	1.08	15.13			7.84	11.9	1.07	14.09		7.84	14.12	1.28	15.64
15.5	11	1.15	15.39		15.48	11.92	1.11	15.03			7.84	11.87	1.14	13.67		7.84	14.11	1.13	14.33
15.51	12.14	1.23	16		15.5	10.95	1.08	14.47			7.85	11.55	1.11	13.8		7.85	14.22	1.21	16.14
15.53	11.82	1.17	15.64		15.51	12.35	1.17	18.69			7.86	12.07	1.1	14.19		7.86	12.81	1.27	14.47
15.54	11.87	1.16	14.97		15.53	12.2	1.35	15.55			7.86	12.6	1.09	14.32		7.86	13.9	1.47	16.65
15.56	12.76	1.24	17.81		15.54	10.52	1	14.18			7.87	12	1.06	14.07		7.87	12.36	1.23	14.53
15.57	14.86	1.25	16.87		15.55	12.35	1.15	15.86			7.88	11.64	1.08	14.68		7.88	13.55	1.18	14.68
15.59	12.82	1.23	15.29		15.57	12.94	1.24	15.9			7.89	12.15	1.11	14.56		7.89	13.54	1.26	15.6
15.6	13.47	1.23	16.96		15.58	11.74	1.11	14.96			7.89	11.52	1.13	14.17		7.89	14.3	1.25	15.37
15.61	13.42	1.24	17.17		15.6	12.84	1.17	15.97			7.9	11.76	1.15	14.68		7.9	15.56	1.32	16.32
15.63	13.54	1.19	16.29		15.61	12.76	1.24	16.14			7.91	12.42	1.07	14.53		7.91	15.56	1.2	14.86
15.64	14.31	1.26	16.39		15.63	11.87	1.2	15.41			7.91	11.23	1.08	14.11		7.91	13.76	1.23	14.6
15.66	13.07	1.14	17.48		15.64	12.06	1.11	15.33			7.92	11.66	1.08	14.78		7.92	12.83	1.19	14.53
15.67	14.19	1.22	16.62		15.65	13.39	1.31	16.54			7.93	11.53	1.09	15.23		7.93	14.06	1.16	14.96
15.68	12.96	1.15	15.39		15.67	12.37	1.17	15.68			7.94	11.71	1.1	15.43		7.94	13.81	1.2	15.31
15.7	13.92	1.12	15.17		15.68	12.57	1.24	15.7			7.94	11.51	1.11	14.65		7.94	12.86	1.17	13.7
15.71	13.43	1.23	16.65		15.7	11.98	1.16	14.97			7.95	11.55	1.08	14.35		7.95	14.05	1.35	18.31
15.73	13.1	1.16	15.89		15.71	12.16	1.16	14.6			7.96	11.57	1.13	14.56		7.96	14.11	1.3	16.57
15.74	13.65	1.17	16.18		15.72	13.61	1.28	17.05			7.96	11.6	1.11	15.53		7.96	13.3	1.22	14.67
15.75	13.21	1.1	15.36		15.74	13.33	1.2	15.63			7.97	11.59	1.09	14.97		7.97	14.23	1.36	14.7
15.77	13.82	1.28	16.21		15.75	12.67	1.2	15.79			7.98	12.17	1.12	15.44		7.98	13.6	1.36	14.41
15.78	13.62	1.17	15.66		15.77	14.27	1.33	16.36			7.99	11.56	1.17	14.72		7.99	13.84	1.23	16.1
15.8	13.5	1.19	15.64		15.78	13.74	1.12	15.14			7.99	11.53	1.09	15.23		7.99	14.15	1.24	15.78
15.81	13.27	1.22	16.63		15.79	11.07	1.03	12.61			8	11.17	1.05	14.54		8	14.22	1.34	15.43
15.83	13.15	1.16	15.56		15.81	13.82	1.16	15.32			8.01	11.71	1.12	15.28		8.01	14.67	1.35	15.03
15.84	13.09	1.21	15.61		15.82	14.87	1.17	14.47			8.01	10.95	1.06	14.42		8.01	15.37	1.28	14.84
15.85	12.71	1.19	14.99		15.84	13.18	1.07	13.53			8.02	11.66	1.1	15.25		8.02	15.48	1.32	15.28
15.87	12.37	1.16	15		15.85	12.7	1.11	13.26			8.03	11.87	1.07	15.02		8.03	13.98	1.29	14.95
15.88	12.84	1.26	15.39		15.87	16.03	1.24	14.85			8.04	11.61	1.13	16.08		8.04	14.17	1.25	14.54
15.9	12.53	1.13	15.13		15.88	15.24	1.19	14.7			8.04	11.46	1.14	15.63		8.04	14.21	1.17	14.18
15.91	13.1	1.05	13.63		15.89	15.94	1.22	14.43			8.05	11.29	1.13	15.54		8.05	15.31	1.25	15.81
15.92	12.43	1.07	14.52		15.91	17.69	1.27	14.67			8.06	11.56	1.07	15.81		8.06	13.89	1.22	14.3
15.94	11.94	1.14	14.58		15.92	16.17	1.21	14.56			8.07	11.88	1.1	16.33		8.07	14.05	1.23	14.37
15.95	12.35	1.14	15.04		15.94	15.54	1.12	13.4			8.07	11.74	1.12	15.92		8.07	14.3	1.28	15.01
15.97	12.05	1.13	15.34		15.95	15.88	1.33	14.29			8.08	11.4	1.08	15.65		8.08	12.85	1.14	14.07
15.98	12.11	1.19	15.39		15.96	16.74	1.28	14.68			8.09	11.42	1.12	15.98		8.09	12.96	1.23	14.21
15.99	11.59	1.14	15.03		15.98	16.4	1.23	14.39			8.09	11.47	1.13	15.3		8.09	13.38	1.2	14.33
16.01	11.81	1.23	15.18		15.99	14.96	1.12	12.91			8.1	11.17	1.12	15.24		8.1	13.04	1.2	14.08
16.02	11.03	1.08	14.63		16.01	16.77	1.15	14.26			8.11	11.89	1.05	14.53		8.11	13.91	1.27	14.34
16.04	11.65	1.19	16.24		16.02	17.75	1.27	14.19			8.12	11.03	1.1	16.05		8.12	12.71	1.15	14
16.05	11.09	1.16	16.98		16.04	16.91	1.18	13.95			8.12	10.9	1.07	14.9		8.12	13	1.19	13.94
16.07	10.74	1.13	16.05		16.05	15.1	1.04	12.42			8.13	11.41	1.08	15.97		8.13	13.05	1.25	14.34
16.08	10.98	1.18	15.6		16.06	18.3	1.27	15.05			8.14	11.21	1.12	15.79		8.14	13.68	1.31	15.12
16.09	11.02	1.24	15.44		16.08	18.1	1.16	14.32			8.14	10.99	1.1	15.51		8.14	13.46	1.2	14.54
16.11	10.93	1.31	15.77		16.09	16.62	1.09	12.66			8.15	11.67	1.12	16.22		8.15	13.74	1.25	14.52
16.12	10.59	1.19	15.77		16.11	19.96	1.2	14.33			8.16	10.95	1.07	15.51		8.16	13.75	1.31	14.47
16.14	10.59	1.19	14.9		16.12	19.51	1.16	14.09			8.17	11.02	1.08	16.03		8.17	12.69	1.22	14.03
16.15	10.56	1.22	16.68		16.13	20.85	1.2	14.29			8.17	11.3	1.11	15.66		8.17	13.17	1.36	13.88
16.16	10.57	1.29	17.14		16.15	21.28	1.27	14.34			8.18	11.29	1.13	15.73		8.18	12.8	1.18	13.64
16.18	10.2	1.21	16.19		16.16	20.73	1.13	12.34			8.19	11.72	1.14	16.55		8.19	12.41	1.16	13.35
16.19	10.56	1.25	16.06		16.18	24.07	1.23	13.71			8.19	11.17	1.13	16.19		8.19	12.49	1.18	13.61
16.21	10.64	1.31	16.61		16.19	24.36	1.19	12.2			8.2	11	1.13	15.27		8.2	12.94	1.19	14.06
16.22	10.7	1.38	16.58		16.2	26.45	1.24	12.32			8.21	11.07	1.12	15.9		8.21	13.37	1.18	13.46
16.24	10.44	1.32	17.42		16.22	27.09	1.23	12.06			8.22	11.64	1.1	15.93		8.22	13.77	1.21	13.97
16.25	10.63	1.3	17.11		16.23	24.65	1.21	12.41			8.22	10.63	1.08	15		8.22	12.53	1.15	13.27
16.26	10.59	1.38	17.42		16.25	25.42	1.23	12.12			8.23	11.29	1.17	16.64		8.23	12.18	1.22	13.56
16.28	10.49	1.26	17.26		16.26	25.44	1.17	12.11			8.24	11.11	1.09	16.32		8.24	12.54	1.2	13.53
16.29	10.06	1.34	16.42		16.28	24.77	1.23	12.3			8.24	11.32	1.11	15.89		8.24	12.72	1.3	14.36
16.31	10.81	1.28	17.28		16.29	24.14	1.24	12.35			8.25	11.1	1.07	15.19		8.25	13.22	1.14	14.09
16.32	11.44	1.32	16.82		16.3	25.85	1.3	12.93			8.26	10.85	1.08	14.97		8.26	11.88	1.22	13.07
16.33	11.59	1.38	19.21		16.32	24.32	1.2	12.8			8.27	10.53	1.1	15.76		8.27	13.9	1.2	14.17
16.35	12.07	1.28	18.34		16.33	24.12	1.24	13.24			8.27	10.94	1.11	15.15		8.27	12.82	1.21	13.91
16.36	11.38	1.25	17.77		16.35	24.94	1.26	13			8.28	10.97	1.08	15.03		8.28	12.33	1.21	13.39
16.38	11.88	1.34	18.02		16.36	23.04	1.21	12.67			8.29	10.99	1.05	14.89		8.29	12.97	1.28	13.81
16.39	11.25	1.25	15.97		16.37	23.64	1.27	12.66			8.29	11.27	1.08	15.96		8.29	11.95	1.15	13.02
16.4	11.92	1.31	17.61		16.39	23.34	1.25	12.13			8.3	11.38	1.08	15.39		8.3	12.41	1.18	13.33
16.42	11.7	1.34	16		16.4	22.77	1.19	11.2			8.31	10.71	1.08	15.96		8.31	13.18	1.21	15.16
16.43	13.33	1.27	17.22		16.42	23.53	1.26	11.77			8.32	10.79	1.08	14.91		8.32	12.36	1.14	13.93
16.45	11.76	1.26	15.43		16.43	23.58	1.3	11.35			8.32	11.34	1.1	15.65		8.32	12.53	1.28	14.52
16.46	12.71	1.41	16.33		16.44	23.64	1.24	11.3			8.33	10.35	1.03	14.96		8.33	13.73	1.27	14.27
16.48	13.29	1.32	16.45		16.46	23.25	1.29	11.44			8.34	10.89	1.08	14.82		8.34	13.52	1.33	14.74
16.49	12.84	1.23	15.58		16.47	23.11	1.29	12.27			8.34	11.56	1.13	15.53		8.34	12.89	1.2	13.56
16.5	13.71	1.42	16.59		16.49	21.24	1.26	11.43			8.35	10.53	1.06	14.69		8.35	12.23	1.18	13.18
16.52	14.04	1.36	16.96		16.5	22.85	1.27	12.59			8.36	10.55	1.11	15.15		8.36	12.76	1.25	14.13
16.53	13.79	1.3	16.34		16.52	20.33	1.26	12.65			8.37	10.75	1.06	14.66		8.37	12.75	1.22	13.89
16.55	14.56	1.42	16.22		16.53	19.2	1.21	12.73			8.37	11.15	1.06	14.68		8.37	12.89	1.16	14.48
16.56	13.21	1.3	15.47		16.54	18.11	1.23	13.31			8.38	12.1	1.13	15.28		8.38	12.82	1.21	14.75
16.57	13	1.2	14.91		16.56	16.83	1.22	13.78			8.39	12.16	1.07	14.76		8.39	13.51	1.21	14.57
16.59	15.26	1.36	17.25		16.57	17.13	1.22	14.38			8.39	11.37	1.06	14.31		8.39	12.78	1.19	13.48
16.6	14.14	1.3	15.79		16.59	16.1	1.22	15.39			8.4	11.27	1.12	15.23		8.4	12.33	1.21	14.5
16.62	16.28	1.38	16.74		16.6	15.46	1.2	15.36			8.41	11.3	1.12	15.18		8.41	13.42	1.22	14.36
16.63	14.92	1.29	16.13		16.61	14.49	1.21	15.83			8.42	11.42	1.09	15.79		8.42	12.62	1.22	13.94
16.64	15.14	1.31	15.89		16.63	13.77	1.19	15.75			8.42	11.39	1.09	15.66		8.42	12.2	1.13	13.14
16.66	14.91	1.29	15.27		16.64	13.18	1.2	16.34			8.43	11.02	1.09	15.63		8.43	13.25	1.33	13.99
16.67	17.23	1.38	16.98		16.66	12.7	1.19	16.57			8.44	10.79	1.07	15.26		8.44	13.06	1.14	12.94
16.69	16.71	1.4	15.81		16.67	13.21	1.2	16.78			8.44	11.01	1.06	14.67		8.44	14.3	1.23	14.49
16.7	16	1.3	15.31		16.69	13.23	1.23	16.63			8.45	11.25	1.09	14.56		8.45	13.7	1.23	14.89
16.72	17.4	1.3	15.93		16.7	13.06	1.29	17.86			8.46	11.09	1.04	14.38		8.46	12.5	1.16	13.57
16.73	17.79	1.39	16.44		16.71	13.55	1.28	16.97			8.47	10.67	1.05	14.8		8.47	13.38	1.25	15.22
16.74	17.68	1.28	15.29		16.73	13.86	1.26	17.05			8.47	11.23	1.06	14.22		8.47	13.36	1.21	13.95
16.76	18.08	1.46	15.44		16.74	14.68	1.29	17.39			8.48	11.05	1.08	13.88		8.48	12.55	1.27	14.31
16.77	18.05	1.33	15.76		16.76	14.77	1.28	17.38			8.49	11.47	1.09	15.61		8.49	13.38	1.31	14.8
16.79	19.14	1.37	15.96		16.77	12.68	1.11	14.9			8.49	10.87	1.06	14.73		8.49	12.33	1.21	17.61
16.8	18.06	1.32	14.9		16.78	15.62	1.27	17.85			8.5	10.73	1.07	14.31		8.5	13.63	1.18	13.48
16.81	19.64	1.36	16.03		16.8	15.62	1.29	17.3			8.51	11.31	1.07	13.64		8.51	13.14	1.22	13.5
16.83	20.28	1.41	15.43		16.81	16.04	1.29	17.1			8.52	11.39	1.08	13.92		8.52	13.44	1.19	13.31
16.84	20.84	1.27	15.46		16.83	15.92	1.27	17.56			8.52	11.44	1.16	14.56		8.52	13.69	1.15	13.87
16.86	19.64	1.28	15.54		16.84	15.53	1.26	16.59			8.53	11.2	1.08	13.48		8.53	13.85	1.2	13.98
16.87	20.82	1.31	15.51		16.85	15.21	1.22	15.98			8.54	11.79	1.2	14.33		8.54	12.83	1.31	14.42
16.89	20.1	1.31	14.88		16.87	15.59	1.28	16.48			8.54	10.97	1.09	13.21		8.54	13.28	1.22	13.5
16.9	21.12	1.35	14.32		16.88	15.72	1.23	16.74			8.55	11.45	1.16	13.32		8.55	13.28	1.18	14.35
16.91	21.43	1.26	13.76		16.9	16.79	1.35	17.24			8.56	11.37	1.08	13.42		8.56	13.43	1.15	13.75
16.93	26.29	1.3	12.89		16.91	16	1.26	17.94			8.57	11.63	1.14	13.14		8.57	14.35	1.2	14.97
16.94	26.56	1.3	12.56		16.93	15.82	1.25	18.84			8.57	11.6	1.13	13.48		8.57	13.64	1.17	13.42
16.96	26.76	1.34	12.77		16.94	15.95	1.28	17.6			8.58	12.24	1.15	13.99		8.58	13.61	1.19	13.27
16.97	26.6	1.33	11.94		16.95	15.31	1.24	17.28			8.59	11.6	1.12	13.77		8.59	15.03	1.17	13.39
16.98	27.82	1.35	11.8		16.97	14.87	1.22	16.47			8.59	11.98	1.09	12.9		8.59	12.65	1.18	13.1
17	27.04	1.32	11.31		16.98	14.02	1.12	15.94			8.6	11.44	1.22	13.35		8.6	13.97	1.23	13.49
17.01	28.93	1.35	12.24		17	15.37	1.26	19.02			8.61	12.61	1.18	13.3		8.61	13.3	1.18	13.18
17.03	30.12	1.45	11.57		17.01	14.31	1.24	19.85			8.62	12.3	1.13	12.98		8.62	13.26	1.26	13.14
17.04	28.88	1.4	11.82		17.02	12.71	1.07	16.08			8.62	12.11	1.11	13.43		8.62	14.3	1.18	14.08
17.05	27.68	1.37	11.7		17.04	14.24	1.21	18.44			8.63	12.47	1.12	13.19		8.63	13.02	1.19	13.75
17.07	26.3	1.38	12.26		17.05	14.57	1.21	19.07			8.64	12.4	1.15	13.55		8.64	13.46	1.22	13.66
17.08	26.39	1.43	12.12		17.07	12.98	1.17	20.26			8.64	11.6	1.14	12.13		8.64	14.37	1.28	14.49
17.1	23.7	1.3	12.21		17.08	13.18	1.17	17.99			8.65	13.1	1.14	13.94		8.65	14.29	1.32	14.52
17.11	22.32	1.3	13.98		17.09	12.9	1.18	18.28			8.66	12.92	1.11	12.93		8.66	13.67	1.29	13.4
17.13	21.06	1.34	13.13		17.11	13.4	1.27	21.08			8.67	13.12	1.16	13.06		8.67	14.22	1.22	12.64
17.14	18.56	1.3	13.27		17.12	13.31	1.13	18.19			8.67	12.64	1.11	12.57		8.67	15.72	1.25	12.89
17.15	18.06	1.21	13.4		17.14	13.02	1.13	19.41			8.68	13.1	1.16	14.26		8.68	14.36	1.23	13.12
17.17	18.42	1.28	14.86		17.15	12.61	1.08	17.38			8.69	12.89	1.18	14.08		8.69	14.97	1.31	13.34
17.18	16.89	1.27	14.16		17.17	12.84	1.09	18.62			8.69	13.84	1.19	13.48		8.69	14.7	1.26	14.07
17.2	16.59	1.33	14.63		17.18	12.59	1.07	18.86			8.7	12.46	1.15	13.68		8.7	15.33	1.3	14.39
17.21	17.73	1.2	13.79		17.19	13.08	1.18	18.56			8.71	13.3	1.11	13.47		8.71	13.44	1.17	12.42
17.22	17.93	1.26	13.81		17.21	12.93	1.13	17.76			8.72	13.34	1.12	13.27		8.72	15.44	1.23	14.69
17.24	18.15	1.36	14.36		17.22	12.56	1.04	15.74			8.72	11.59	1.11	12.42		8.72	13.32	1.14	12.64
17.25	19.93	1.31	14.31		17.24	13.54	1.03	16.72			8.73	12.63	1.12	12.62		8.73	14.42	1.18	12.74
17.27	19.95	1.25	13.74		17.25	14.23	1.11	15.74			8.74	12.99	1.13	14.39		8.74	13.74	1.16	13.15
17.28	21.44	1.3	13.97		17.26	13.34	1.12	16.44			8.74	12.66	1.14	14.11		8.74	16.54	1.29	13
17.29	22.2	1.36	13.67		17.28	13.01	1.07	16.51			8.75	12.76	1.08	13.95		8.75	13.96	1.15	13.1
17.31	23.99	1.38	14.33		17.29	13.28	1.16	16.6			8.76	13.36	1.06	15.32		8.76	15.18	1.2	13.35
17.32	24.49	1.28	13.78		17.31	10.62	0.89	13.24			8.77	11.12	1.08	13.03		8.77	14.5	1.23	13.59
17.34	23.41	1.19	13.11		17.32	14.81	1.12	16.07			8.77	13.62	1.03	13.83		8.77	15.35	1.18	12.6
17.35	23.15	1.24	13.26		17.34	13.82	1.11	16.81			8.78	12.49	1.16	14.08		8.78	15.43	1.29	13.1
17.37	25.66	1.35	14.16		17.35	13.92	1.11	16.04			8.79	11.93	0.98	11.74		8.79	15.17	1.23	12.89
17.38	25.73	1.33	15.4		17.36	12.99	1.1	15.98			8.79	12.32	1.09	13.07		8.79	15.36	1.27	13.82
17.39	24.82	1.5	14.7		17.38	12.93	1.17	15.84			8.8	12.57	1.06	12.11		8.8	15.67	1.23	13.15
17.41	24.65	1.34	13.99		17.39	14.47	1.2	16.23			8.81	12.59	1.05	13.28		8.81	12.89	0.99	11.5
17.42	23.86	1.5	14.21		17.41	13.16	1.22	17.82			8.82	13.27	1.04	13.49		8.82	14.87	1.1	12.83
17.44	23.84	1.25	13.28		17.42	12.25	1.26	17.58			8.82	13.62	1.07	12.33		8.82	15.25	1.17	13.54
17.45	23.12	1.31	13.94		17.43	12.49	1.21	16.88			8.83	12.93	1.04	12.2		8.83	16.67	1.43	13.05
17.46	21.69	1.23	13.38		17.45	12.51	1.24	18.61			8.84	12.58	1.07	12.66		8.84	15.26	1.22	12.19
17.48	24.05	1.28	14.19		17.46	12.01	1.25	17.57			8.84	12.9	1.05	12.73		8.84	15.93	1.21	13.88
17.49	22.51	1.29	14.32		17.48	11.57	1.05	16.2			8.85	12.44	1.05	12.02		8.85	16.58	1.31	13.46
17.51	21.92	1.36	13.83		17.49	11.57	1.17	17.32			8.86	12.58	1.09	12.13		8.86	16.81	1.22	13.98
17.52	23.94	1.31	14.3		17.5	10.7	1.19	16.87			8.87	12.28	1.01	11.39		8.87	16.38	1.18	12.65
17.53	22.25	1.31	14.51		17.52	11.21	1.22	18.22			8.87	12.65	1.01	11.8		8.87	16.69	1.18	12.56
17.55	23.12	1.38	16.04		17.53	12.03	1.17	16.96			8.88	12.62	1.06	12.41		8.88	16.34	1.22	12.82
17.56	22.52	1.34	13.89		17.55	10.93	1.21	18.09			8.89	13.06	1.05	11.04		8.89	15.77	1.08	12.51
17.58	22.57	1.29	13.9		17.56	11	1.2	16.31			8.89	14.01	1.12	11.73		8.89	16.53	1.13	12.57
17.59	24.78	1.39	14.62		17.58	9.86	1.09	15.97			8.9	12.6	1.05	11.54		8.9	15.41	1.06	11.36
17.61	27.19	1.48	15.14		17.59	10.63	1.19	17.42			8.91	14.77	1.09	11.83		8.91	16.61	1.24	12.74
17.62	30.99	1.58	15.02		17.6	11.43	1.27	18.46			8.92	13.4	1.1	11.24		8.92	16.82	1.14	12.09
17.63	35.26	1.78	15.77		17.62	9.31	1.07	15.23			8.92	13.13	1.11	11.32		8.92	16.77	1.19	12.34
17.65	39.65	1.91	15.58		17.63	11.18	1.32	18.22			8.93	14.47	1.16	11.84		8.93	16.9	1.2	13.66
17.66	42.69	1.97	15.29		17.65	11.47	1.31	18.25			8.94	14.24	1.1	11.99		8.94	17.79	1.25	13.05
17.68	36.79	1.77	13.54		17.66	10.85	1.38	17.06			8.94	13.15	1.11	10.85		8.94	18.07	1.24	14.3
17.69	38.74	1.83	13.91		17.67	11.71	1.33	18.47			8.95	12.65	1.16	11.46		8.95	17.06	1.15	12.88
17.7	40.04	1.9	13.67		17.69	10.7	1.32	18.55			8.96	13.27	1.12	12.26		8.96	17.3	1.33	12.82
17.72	36.7	1.69	13.27		17.7	11.82	1.29	18.06			8.97	13.83	1.09	11.34		8.97	16.33	1.04	11.7
17.73	33.8	1.58	12.85		17.72	11.53	1.39	18.45			8.97	14.08	1.23	12.03		8.97	19.12	1.32	14.02
17.75	30.93	1.51	12.93		17.73	10.36	1.33	17.55			8.98	13.27	1.18	11.21		8.98	17.53	1.3	13.46
17.76	28.37	1.49	13.01		17.74	10.38	1.25	17.28			8.99	12.53	1.07	11.12		8.99	18.51	1.29	12.78
17.78	26.49	1.43	13.15		17.76	11.49	1.46	19.43			8.99	13.02	1.12	10.8		8.99	16.83	1.17	15.62
17.79	24.29	1.37	13.53		17.77	11.25	1.3	19.52			9	13.74	1.18	11.84		9	18.28	1.33	14.43
17.8	23.94	1.38	13.73		17.79	12.68	1.54	20.86			9.01	12.73	1.18	10.9		9.01	17.53	1.11	12.65
17.82	21.68	1.33	13.32		17.8	12.04	1.35	20.09			9.02	13.41	1.28	12.78		9.02	16.74	1.27	12.66
17.83	20.82	1.32	13.45		17.82	11.37	1.3	18.68			9.02	13.51	1.21	11.85		9.02	19.3	1.19	12.37
17.85	20.61	1.29	13.87		17.83	11.97	1.39	19.5			9.03	12.92	1.29	11.23		9.03	16.28	1.17	12.92
17.86	19.66	1.33	13.73		17.84	11.22	1.42	18.56			9.04	14	1.14	11.61		9.04	18.4	1.36	13.64
17.87	19.2	1.31	13.58		17.86	12.92	1.37	19.44			9.04	13.54	1.25	13.23		9.04	18.1	1.22	13.43
17.89	19.12	1.29	14.06		17.87	13.14	1.32	22.19			9.05	12.53	1.14	12.74		9.05	16.55	1.11	12.65
17.9	17.85	1.25	13.93		17.89	11.63	1.33	20.91			9.06	11.93	1.04	10.62		9.06	16.78	1.16	11.85
17.92	17.66	1.22	13.86		17.9	12.52	1.27	18.96			9.07	13.12	1.19	12.11		9.07	18.49	1.2	13.28
17.93	18.01	1.23	14.34		17.91	12.69	1.37	21.3			9.07	12.65	1.13	11.05		9.07	17.49	1.18	13.13
17.94	16.05	1.15	13.09		17.93	12.7	1.36	21.76			9.08	12.09	1.08	11.2		9.08	18.27	1.19	13.08
17.96	17.92	1.23	14.71		17.94	12.59	1.41	20.58			9.09	13.14	1.21	12.29		9.09	18.58	1.41	13.32
17.97	17.12	1.25	15.32		17.96	12.43	1.3	21.3			9.09	14.17	1.22	12.12		9.09	18.34	1.3	13.41
17.99	17.45	1.23	14.69		17.97	12.27	1.35	19.72			9.1	13.04	1.17	14.98		9.1	16.65	1.24	14.37
18	16.15	1.12	13.51		17.99	13.48	1.34	21.15			9.11	14.69	1.18	11.81		9.11	18.15	1.2	13.2
18.02	16.73	1.11	13.97		18	12.61	1.27	20.93			9.12	13.73	1.19	14.22		9.12	17.73	1.36	13.54
18.03	18.75	1.22	14.05		18.01	13.28	1.32	20.73			9.12	13.65	1.18	15.54		9.12	18.61	1.25	14.04
18.04	17.7	1.19	13.51		18.03	12.12	1.22	21.87			9.13	14.71	1.26	12.74		9.13	17.84	1.17	12.23
18.06	17.89	1.15	13.45		18.04	13.39	1.34	22.05			9.14	14.66	1.22	13.53		9.14	20.21	1.24	13.92
18.07	18.6	1.13	12.92		18.06	11.62	1.22	21.66			9.14	15.36	1.21	12.68		9.14	18.45	1.22	13.38
18.09	17.86	1.13	12.84		18.07	12.77	1.36	20.35			9.15	15.51	1.2	12.57		9.15	17.38	1.17	12.88
18.1	20.68	1.16	13.65		18.08	11.37	1.15	18.86			9.16	13.21	1.13	11.15		9.16	19.29	1.24	14.81
18.11	19.41	1.2	13.08		18.1	13.3	1.39	22.93			9.17	15.87	1.37	12.13		9.17	19.86	1.32	13.23
18.13	19.69	1.22	14.26		18.11	11.65	1.09	19.12			9.17	16.41	1.21	13.55		9.17	18.81	1.21	12.35
18.14	19.56	1.23	13.21		18.13	13.26	1.29	21.77			9.18	16.23	1.18	11.97		9.18	19.63	1.25	14.08
18.16	20.02	1.23	13.49		18.14	12.76	1.29	20.28			9.19	17.33	1.13	12.77		9.19	20.06	1.35	14.45
18.17	19.41	1.22	13.44		18.15	14.42	1.4	22.86			9.19	15.06	1.17	12.17		9.19	20.14	1.39	13.27
18.18	18.8	1.17	13.33		18.17	15.03	1.32	22.5			9.2	16.49	1.3	12.7		9.2	19.26	1.35	13.43
18.2	19.27	1.16	12.91		18.18	14.11	1.31	22.29			9.21	15.57	1.22	12.44		9.21	18.48	1.25	12.43
18.21	19.6	1.18	13.86		18.2	14.26	1.22	21.62			9.22	14.7	1.13	13.15		9.22	19.21	1.28	12.43
18.23	18.68	1.14	13.04		18.21	14.45	1.19	22.13			9.22	17.64	1.25	12.83		9.22	20.97	1.22	12.41
18.24	18.47	1.17	12.77		18.23	13.68	1.23	20.56			9.23	15.53	1.09	12.92		9.23	19.96	1.36	14.99
18.26	17.67	1.09	12.35		18.24	13.94	1.31	21.8			9.24	18.1	1.19	12.55		9.24	20.73	1.42	15.29
18.27	19.66	1.29	12.92		18.25	13.01	1.25	23.09			9.24	17.7	1.22	13.71		9.24	18.88	1.2	13.4
18.28	18.21	1.15	12.55		18.27	13.54	1.25	25.01			9.25	17.54	1.26	13.3		9.25	19.28	1.27	14.48
18.3	17.63	1.09	12.18		18.28	12.8	1.17	21.35			9.26	16.66	1.26	12.69		9.26	20.97	1.38	13.65
18.31	16.75	1.12	12.34		18.3	13.52	1.29	22.49			9.27	19.02	1.23	13.6		9.27	20.27	1.34	13.47
18.33	16.42	1.11	11.67		18.31	13.56	1.3	21.14			9.27	17.35	1.35	13.02		9.27	19.82	1.31	14.76
18.34	15.98	1.18	12.49		18.32	12.82	1.2	22.02			9.28	18.83	1.24	13.28		9.28	18.4	1.13	11.87
18.35	15.45	1.15	12.08		18.34	13.44	1.2	22.75			9.29	17.16	1.19	12.76		9.29	19.55	1.4	14.83
18.37	15.9	1.2	12.63		18.35	14.19	1.28	22.54			9.29	16.06	1.19	11.47		9.29	18.81	1.29	15.17
18.38	15.76	1.19	13.06		18.37	13.24	1.33	22.12			9.3	18.07	1.28	12.57		9.3	23.02	1.39	13.57
18.4	15.87	1.21	13.2		18.38	13.45	1.41	23.9			9.31	16.25	1.16	11.59		9.31	21.12	1.31	14.38
18.41	15.55	1.18	13.33		18.39	13.18	1.28	22.26			9.32	17.8	1.29	14.89		9.32	19.24	1.25	13.86
18.43	16.59	1.21	14.43		18.41	12.02	1.25	21.55			9.32	17.59	1.22	12.75		9.32	21.02	1.36	13.72
18.44	17.83	1.25	13.41		18.42	13.32	1.31	22.16			9.33	16.77	1.2	12.7		9.33	24.78	1.44	14.49
18.45	18.49	1.23	13.47		18.44	12.72	1.18	22.32			9.34	17.5	1.25	12.83		9.34	21.19	1.27	14.52
18.47	17.97	1.27	12.54		18.45	11.16	1.21	21.79			9.34	16.6	1.16	12.69		9.34	19.46	1.23	14.12
18.48	19.25	1.22	12.69		18.47	12.02	1.29	22.51			9.35	18.27	1.25	12.52		9.35	18.78	1.24	13.3
18.5	19.45	1.18	12.33		18.48	12.64	1.26	21.64			9.36	16.74	1.29	12.78		9.36	18.98	1.25	14.79
18.51	21.25	1.4	13.13		18.49	10.58	1.15	19.67			9.37	16.67	1.21	12.45		9.37	20.29	1.45	14.34
18.52	21.78	1.33	12.65		18.51	11.32	1.14	21.11			9.37	16.2	1.25	11.79		9.37	19.21	1.33	13.73
18.54	23.35	1.27	12.59		18.52	12.26	1.31	21.29			9.38	16.21	1.28	12.34		9.38	20.65	1.46	15.1
18.55	25.24	1.36	11.19		18.54	12.47	1.18	21.64			9.39	15.88	1.22	11.9		9.39	19.37	1.27	14.19
18.57	27.85	1.46	12.07		18.55	10.99	1.14	21.4			9.39	17.31	1.33	13.33		9.39	16.82	1.24	11.7
18.58	29.54	1.49	11.96		18.56	11.32	1.25	20.44			9.4	16.74	1.33	13.05		9.4	18.97	1.39	13.41
18.59	30.27	1.51	11.21		18.58	12.85	1.16	21.2			9.41	16.72	1.2	12.79		9.41	22.12	1.31	13.78
18.61	31.78	1.62	11.34		18.59	12.24	1.22	22.03			9.42	16.63	1.33	12.18		9.42	17.93	1.25	14.45
18.62	34.47	1.6	11.23		18.61	11.36	1.08	21.93			9.42	18.35	1.22	12.85		9.42	16.98	1.27	13.86
18.64	35.46	1.59	11.14		18.62	10.83	1.16	18.8			9.43	16.1	1.2	11.84		9.43	19.44	1.38	13.8
18.65	34.21	1.55	10.7		18.64	13.19	1.25	20.9			9.44	18.15	1.37	12.62		9.44	20.97	1.33	13.74
18.67	35.43	1.52	11.38		18.65	11.98	1.08	20			9.44	18.06	1.41	12.58		9.44	18.56	1.27	13.54
18.68	40.62	1.56	11.16		18.66	12.04	1.15	21.19			9.45	17.73	1.23	14.67		9.45	16.65	1.2	12.47
18.69	36.92	1.53	10.79		18.68	13.9	1.26	20.94			9.46	17.91	1.22	12.74		9.46	17.56	1.23	13.06
18.71	39.09	1.58	11.11		18.69	10.37	1.02	16.94			9.47	18.07	1.21	12.04		9.47	19.69	1.27	13.92
18.72	38.12	1.45	10.88		18.71	12.75	1.27	21.12			9.47	18.82	1.26	12.57		9.47	19.77	1.39	15.01
18.74	38.92	1.48	11.4		18.72	11.88	1.17	21.41			9.48	19.53	1.28	12.85		9.48	20.13	1.37	13.76
18.75	35.29	1.53	10.87		18.73	12.52	1.17	20.73			9.49	20.95	1.16	11.55		9.49	17.69	1.22	12.5
18.76	39.9	1.53	11.8		18.75	12.17	1.3	19.58			9.49	21.26	1.3	12.78		9.49	18.14	1.29	12.88
18.78	35.92	1.59	11.85		18.76	11.57	1.11	20.19			9.5	21.11	1.33	12.65		9.5	20.76	1.38	13.39
18.79	33.21	1.48	11.5		18.78	12.18	1.25	21.03			9.51	21.69	1.28	12.98		9.51	19.23	1.39	13.28
18.81	32.9	1.5	12.78		18.79	12.03	1.18	20.77			9.52	24.9	1.43	13.9		9.52	22.03	1.31	13.02
18.82	29.47	1.45	13.61		18.8	12.71	1.12	19.54			9.52	25.85	1.24	12.46		9.52	19.2	1.42	14.47
18.83	28.37	1.39	12.93		18.82	11.47	1.12	20.8			9.53	22.66	1.26	12.22		9.53	18.37	1.31	11.97
18.85	25.24	1.36	13.76		18.83	11.62	1.19	21.12			9.54	22.5	1.19	12.76		9.54	21.04	1.3	13.1
18.86	23.27	1.27	14.1		18.85	11.27	1.18	20.73			9.55	23.04	1.38	13.22		9.55	19.23	1.43	13.54
18.88	20.77	1.32	15.3		18.86	12.01	1.33	20.81			9.55	25.33	1.31	14.81		9.55	19.77	1.32	12.94
18.89	18.62	1.36	15.57		18.88	11.78	1.27	24.22			9.56	27.89	1.32	13.56		9.56	20.25	1.43	13.68
18.91	15.83	1.14	16.66		18.89	11.39	1.18	21.24			9.57	26.37	1.34	13.41		9.57	20.55	1.34	13.4
18.92	16.39	1.14	16.35		18.9	11.3	1.16	20.5			9.57	25.77	1.31	13.84		9.57	20.64	1.34	13.11
18.93	13.23	1.01	15.16		18.92	11.68	1.18	20.7			9.58	25.07	1.35	12.65		9.58	20.87	1.39	12.81
18.95	14.64	1.24	16.6		18.93	11.98	1.22	21.97			9.59	25.15	1.27	12.46		9.59	19.49	1.31	11.96
18.96	12.56	1.04	15.43		18.95	12.33	1.16	22.94			9.6	24.38	1.27	13.68		9.6	20.93	1.32	13.04
18.98	13.03	1.06	17.15		18.96	10.74	1.03	18.16			9.6	25.62	1.37	13.1		9.6	20.24	1.26	12.25
18.99	13.99	1.07	17.66		18.97	11.27	1.17	18.66			9.61	27.38	1.36	13.84		9.61	21.07	1.22	13.98
19	14.06	1.03	15.42		18.99	11.09	1.12	20.99			9.62	29.94	1.41	12.93		9.62	21.13	1.3	12.54
19.02	14.92	1.1	16.21		19	10.34	1.18	19.81			9.62	27.68	1.41	13.03		9.62	21.76	1.25	13.23
19.03	14.39	1.07	15.82		19.02	11.49	1.25	21			9.63	30.1	1.43	14.2		9.63	18.68	1.13	11.45
19.05	14.36	1.03	15.96		19.03	11.23	1.16	20.99			9.64	28.8	1.43	13.55		9.64	19.08	1.01	10.13
19.06	15.86	1.19	16.34		19.04	11.77	1.21	20.71			9.65	30.03	1.48	13.57		9.65	19.06	1.25	11.35
19.08	14.68	1.07	15.41		19.06	11.78	1.25	20.85			9.65	30.5	1.37	13.45		9.65	22.25	1.28	12.32
19.09	14.41	1.09	16.94		19.07	12.26	1.31	21.37			9.66	30.44	1.45	13.56		9.66	23.16	1.27	11.7
19.1	13.19	1.03	15.6		19.09	11.07	1.11	19.56			9.67	33.76	1.49	14.4		9.67	21.33	1.31	11.37
19.12	13.73	1.16	17.95		19.1	11.51	1.3	20.36			9.67	32.51	1.42	13.83		9.67	25.69	1.21	11.78
19.13	12.66	1.08	15.45		19.12	11.69	1.37	20.42			9.68	29.34	1.39	13.33		9.68	24.31	1.32	14.66
19.15	13.18	1.04	15.81		19.13	11.84	1.17	20.94			9.69	33.09	1.48	14.62		9.69	23.35	1.29	11.59
19.16	13.11	1.23	17.69		19.14	11.94	1.23	19.52			9.7	31.17	1.39	13.19		9.7	23.06	1.22	10.92
19.17	12.77	1.22	18.84		19.16	12.42	1.2	19.93			9.7	28.8	1.36	11.7		9.7	22.41	1.12	10.73
19.19	12.48	1.06	16.7		19.17	10.73	1.2	20.88			9.71	35.57	1.46	15.32		9.71	23.15	1.18	10.85
19.2	12.17	1.13	18.59		19.19	11.78	1.26	20.61			9.72	32.69	1.35	15.8		9.72	22.33	1.18	10.59
19.22	12.78	1.16	17.42		19.2	9.77	1.13	16.55			9.72	32.67	1.46	12.39		9.72	25.64	1.3	10.7
19.23	12.52	1.11	17.33		19.21	12.36	1.22	20.31			9.73	34.97	1.47	13.4		9.73	25.37	1.17	10.01
19.24	11.1	0.95	17.42		19.23	11.07	1.14	17.86			9.74	35.95	1.42	13.33		9.74	23.42	1.08	8.79
19.26	12.13	1.15	18.78		19.24	10.63	1.18	21.6			9.75	38.33	1.45	13.6		9.75	28.4	1.27	10.94
19.27	12.96	1.05	16.59		19.26	11.33	1.29	20.53			9.75	34.87	1.42	12.67		9.75	26.53	1.33	9.83
19.29	13.4	1.28	17.67		19.27	10.94	1.25	20.46			9.76	40.21	1.45	13.88		9.76	28.63	1.26	10.73
19.3	12.9	1.06	18.17		19.28	10.07	1.19	19.76			9.77	35.38	1.4	12.79		9.77	28.03	1.22	9.69
19.32	13.23	1.14	16.91		19.3	12.46	1.21	21.07			9.77	36.11	1.43	12.81		9.77	28.03	1.19	10.95
19.33	13.11	1.05	16.43		19.31	10.46	1.21	19.49			9.78	36.84	1.41	12.96		9.78	28.7	1.28	10.39
19.34	12.62	1.12	14.94		19.33	11.13	1.27	19.38			9.79	35.19	1.33	12.16		9.79	27.62	1.34	11.32
19.36	14.92	1.1	16.24		19.34	10.87	1.3	20.55			9.8	33.09	1.26	12.14		9.8	25.16	1.25	9.36
19.37	14.34	1.08	15.95		19.36	9.96	1.31	19.73			9.8	33.89	1.44	11.17		9.8	26.15	1.24	10.85
19.39	14.89	1.07	15.74		19.37	12.76	1.27	20.5			9.81	36.09	1.42	13.85		9.81	25.16	1.12	8.77
19.4	14.96	1.07	15.23		19.38	10.6	1.35	19.96			9.82	35.12	1.48	12.11		9.82	26.11	1.17	10.23
19.41	14.71	1.05	15.45		19.4	11.48	1.2	20.24			9.82	34.13	1.39	11.48		9.82	27.64	1.25	11.06
19.43	15.31	1.13	15.6		19.41	10.28	1.18	18.61			9.83	34.33	1.34	10.78		9.83	27.49	1.25	10.38
19.44	15.28	1.08	15.25		19.43	11.46	1.28	20.72			9.84	31.99	1.41	11.36		9.84	26.39	1.14	10.51
19.46	15.56	1.1	16.29		19.44	11.67	1.26	21.42			9.85	32.93	1.35	11.59		9.85	26.34	1.26	10.33
19.47	15.03	1.04	15.49		19.45	11.53	1.33	20.71			9.85	32.46	1.39	10.85		9.85	23.87	1.23	11.26
19.48	15.87	1.33	16.35								9.87	29.58	1.3	9.55		9.86	24.08	1.25	11.62
19.5	15.52	1.17	16.98								9.87	29.87	1.36	10.21		9.87	23.29	1.24	9.55
											9.88	31.82	1.38	10.52		9.87	20.88	1.19	10.53
											9.89	31.19	1.35	10.47		9.88	23.31	1.22	10.75
											9.9	30.11	1.31	10.23		9.89	22.97	1.26	10.45
											9.9	29.58	1.29	9.43		9.9	21.78	1.23	10.11
											9.91	31.3	1.45	10.7		9.9	22.07	1.17	10.49
											9.92	32.45	1.36	11.31		9.91	23.04	1.11	9.83
											9.92	28.95	1.27	9.68		9.92	23.19	1.03	8.4
											9.93	30.49	1.36	11.26		9.92	21.73	1.13	9.83
											9.94	31.5	1.24	10.91		9.93	21.98	1.25	11.56
											9.95	33.4	1.31	10.72		9.94	22.22	1.18	10
											9.95	27.62	1.25	9.82		9.95	21.28	1.18	9.8
											9.96	31.05	1.39	11.2		9.95	20.57	1.2	9.69
											9.97	31.82	1.4	11.02		9.96	20.69	1.16	9.34
											9.97	31.29	1.32	10.75		9.97	22.99	1.21	10.35
											9.98	30.51	1.34	10.58		9.97	24.28	1.18	9.6
											9.99	27.24	1.24	9.63		9.98	23.88	1.09	9.32
											10	32.56	1.34	10.74		9.99	20.67	1.1	9.87
											10	28.42	1.28	11.07		10	22.5	1.12	11.23
											10.01	32.52	1.31	12.13		10	23.05	1.07	9.82
											10.02	32.02	1.3	11.03		10.01	23.06	1.23	10.69
											10.02	27.74	1.26	10.54		10.02	21.06	1.1	9.36
											10.03	30.43	1.36	11.69		10.02	19.89	1.09	8.67
											10.04	28.37	1.37	11.1		10.03	20.8	1.05	9.8
											10.05	30.29	1.3	10.95		10.04	20.85	1.14	9.58
											10.05	28.53	1.27	11.21		10.05	23.06	1.16	10.95
											10.06	27.32	1.31	10.68		10.05	21.26	1.08	10.01
											10.07	27.55	1.29	10.58		10.06	23.13	1.1	11.32
											10.07	27.27	1.3	10.89		10.07	22.25	1.18	10.78
											10.08	28.49	1.31	11		10.07	21.82	1.09	10.26
											10.09	27.58	1.37	11.88		10.08	20.68	1.11	11.02
											10.1	25.87	1.23	9.75		10.09	23.07	1.24	10.3
											10.1	27.75	1.36	11.75		10.1	21.72	1.15	10.71
											10.11	26.15	1.31	10.89		10.1	24.95	1.32	10.89
											10.12	25.56	1.35	10.67		10.11	24.73	1.29	11.43
											10.12	27.26	1.24	10.63		10.12	21.78	1.1	10.17
											10.13	24.02	1.17	9.83		10.12	21.83	1.18	10.03
											10.14	25.63	1.22	10.89		10.13	20.9	1.13	9.42
											10.15	27.56	1.3	12.88		10.14	20.73	1.07	9.58
											10.15	24.88	1.27	11.71		10.15	22.58	1.21	11.52
											10.16	24.49	1.3	10.54		10.15	22.55	1.22	10.23
											10.17	24.1	1.38	11.2		10.16	23.36	1.23	10.75
											10.17	23.52	1.24	10.64		10.17	21.66	1.26	10.73
											10.18	23.58	1.28	12.2		10.17	21.59	1.18	11.18
											10.19	24.63	1.33	11.26		10.18	22.36	1.1	10.83
											10.2	24.2	1.27	10.88		10.19	21.34	1.24	12.26
											10.2	22.17	1.31	11.39		10.2	21.44	1.32	11.45
											10.21	21.17	1.22	11.01		10.2	21.85	1.15	10.87
											10.22	24.49	1.25	11.55		10.21	19.58	1.13	12.43
											10.22	21.41	1.34	11.77		10.22	23.7	1.29	12.02
											10.23	21.42	1.22	11.18		10.22	20.46	1.19	11.79
											10.24	19.85	1.2	12.06		10.23	19.88	1.23	12.57
											10.25	20.37	1.26	12.51		10.24	20.05	1.1	12.05
											10.25	21.27	1.25	12.52		10.25	19.72	1.15	12.64
											10.26	19.21	1.19	11.24		10.25	21.38	1.24	13.17
											10.27	18.59	1.13	11.52		10.26	20.08	1.2	13.65
											10.27	18.66	1.24	11.72		10.27	18.62	1.24	13.14
											10.28	19.57	1.18	12.47		10.27	17.53	1.13	12.9
											10.29	17.12	1.17	11.31		10.28	17.84	1.2	13.54
											10.3	17.76	1.18	11.56		10.29	18.89	1.2	13.1
											10.3	19.56	1.28	11.9		10.3	17.85	1.14	13.66
											10.31	18.05	1.23	12.46		10.3	17.2	1.17	12.62
											10.32	16.99	1.28	12.21		10.31	17.13	1.2	14.98
											10.32	16.99	1.21	12.63		10.32	17.4	1.16	14.17
											10.33	16.27	1.3	11.98		10.32	15.31	0.99	12.21
											10.34	18.58	1.26	12.49		10.33	17.06	1.15	14.93
											10.35	16.56	1.26	13.08		10.34	16.22	1.24	15.23
											10.35	15.46	1.27	12.34		10.35	16.31	1.36	14.17
											10.36	16.45	1.22	12.23		10.35	17.22	1.19	16.16
											10.37	14.45	1.22	12.36		10.36	16.19	1.21	14.41
											10.37	15.14	1.27	12.78		10.37	17.48	1.25	14.43
											10.38	14.66	1.24	12.73		10.37	15.17	1.21	14.47
											10.39	14.34	1.2	12.62		10.38	16.16	1.21	15.04
											10.4	14.65	1.31	12.5		10.39	15.94	1.17	15.35
											10.4	14.02	1.41	13.43		10.4	16.04	1.07	13.86
											10.41	13.5	1.15	12.28		10.4	17.32	1.19	14.94
											10.42	13.76	1.35	12.32		10.41	16.32	1.26	14.4
											10.42	13.16	1.31	12.34		10.42	17.2	1.25	15.19
											10.43	13.14	1.26	12.34		10.42	17.05	1.21	15.01
											10.44	12.03	1.13	11.73		10.43	16.18	1.27	15.28
											10.45	12.27	1.24	12.54		10.44	17.7	1.23	15.74
											10.45	12.69	1.23	12.97		10.45	17.02	1.23	15.58
											10.46	13.32	1.24	13.56		10.45	17.57	1.21	14.96
											10.47	12.87	1.27	13.25		10.46	18.3	1.21	16.34
											10.47	12.56	1.23	12.8		10.47	14.59	1.1	13.83
											10.48	12.89	1.19	12.66		10.47	16.7	1.18	14.67
											10.49	12.03	1.14	12.93		10.48	16.76	1.18	15.73
											10.5	13.06	1.31	12.1		10.49	16.2	1.19	15.76
											10.5	13.26	1.21	12.47		10.5	15.21	1.13	14.47
											10.51	12.95	1.2	13.55		10.5	16.8	1.24	15.55
											10.52	14.46	1.22	12.84		10.51	15.72	1.27	15.76
											10.52	13.85	1.32	12.63		10.52	16.23	1.2	14.89
											10.53	12.64	1.13	12.97		10.52	17.37	1.28	14.83
											10.54	13.26	1.21	13.6		10.53	16.43	1.33	15.67
											10.55	14.24	1.15	12.23		10.54	15.44	1.21	16.68
											10.55	13.97	1.2	13.21		10.55	15.58	1.24	16.12
											10.56	14.01	1.15	11.66		10.55	17.53	1.25	15.67
											10.57	16.27	1.3	12.71		10.56	15.05	1.16	15.18
											10.57	15.39	1.19	12.46		10.57	14.92	1.2	14.97
											10.58	16.7	1.2	12.44		10.57	16.1	1.21	14.71
											10.59	15.66	1.16	11.59		10.58	14.69	1.16	14.23
											10.6	16.74	1.12	11.92		10.59	16.43	1.2	14.81
											10.6	16.92	1.2	12.75		10.6	14.72	1.15	14.03
											10.61	18.49	1.21	12.5		10.6	15.05	1.25	15.27
											10.62	17.51	1.14	11.99		10.61	13.99	1.12	13.96
											10.62	16.57	1.2	10.22		10.62	14.23	1.26	16.09
											10.63	17.75	1.1	10.27		10.62	15.12	1.19	15.69
											10.64	18.83	1.19	11.71		10.63	15.45	1.24	14.91
											10.65	19.62	1.19	12.29		10.64	14.16	1.18	15.38
											10.65	19.48	1.2	10.84		10.65	13.85	1.17	15.87
											10.66	19.91	1.23	10.79		10.65	13.04	1.16	14.86
											10.67	21.6	1.23	11.62		10.66	14.53	1.2	14.52
											10.67	20.98	1.16	11.56		10.67	13.53	1.18	14.14
											10.68	20.12	1.21	10.79		10.67	14.19	1.24	14.97
											10.69	21.14	1.18	11.04		10.68	13.61	1.17	15.73
											10.7	20.82	1.2	11.18		10.69	13.56	1.14	14.38
											10.7	22.5	1.22	11.18		10.7	13.95	1.23	14.59
											10.71	20.49	1.21	10.16		10.7	12.86	1.16	13.51
											10.72	21.86	1.16	10.78		10.71	14.07	1.12	14.24
											10.72	20.61	1.11	9.74		10.72	12.68	1.3	13.55
											10.73	21.33	1.13	9.67		10.72	12.69	1.18	14
											10.74	21.57	1.24	11.46		10.73	12.5	1.3	13.81
											10.75	21.63	1.21	14.38		10.74	12.5	1.22	14.15
											10.75	22.35	1.18	10.3		10.75	12.93	1.1	12.45
											10.76	21.35	1.25	11.18		10.75	10.88	1.06	12.09
											10.77	20.13	1.11	9.68		10.76	11.75	1.14	14.23
											10.77	20.22	1.18	11.75		10.77	12.66	1.33	14.65
											10.78	21.68	1.18	11.87		10.77	11.31	1.15	13.08
											10.79	18.9	1.12	9.63		10.78	11.79	1.21	14.17
											10.8	21.41	1.2	11.41		10.79	11.79	1.19	13.55
											10.8	18.05	1.1	10.59		10.8	11.91	1.23	13.94
											10.81	19.96	1.22	11.21		10.8	12.09	1.18	13.67
											10.82	19.85	1.15	11.27		10.81	12.37	1.18	13.44
											10.82	20.78	1.26	11.83		10.82	12.28	1.25	13.96
											10.83	19.08	1.18	11.46		10.82	12.64	1.23	13.82
											10.84	19.16	1.19	11.08		10.83	12.48	1.2	14.01
											10.85	19.33	1.21	12.83		10.84	11.49	1.14	13.51
											10.85	18.99	1.32	12.16		10.85	11.67	1.15	13.27
											10.86	18.83	1.17	11.14		10.85	13.2	1.26	13.07
											10.87	20.22	1.28	12.22		10.86	11.84	1.26	13.77
											10.87	19.82	1.28	11.84		10.87	11.91	1.19	13.92
											10.88	18.39	1.23	11.26		10.87	12.09	1.23	13.65
											10.89	18.96	1.33	11.25		10.88	12.86	1.24	12.91
											10.9	18.3	1.3	13.06		10.89	12.43	1.29	14.83
											10.9	18.39	1.29	11.92		10.9	12.27	1.31	13.75
											10.91	18.42	1.28	12.95		10.9	12.95	1.25	13.28
											10.92	18.77	1.3	13.13		10.91	12.45	1.42	13.22
											10.92	18.62	1.39	12.11		10.92	12.46	1.22	14.61
											10.93	17.89	1.41	12.33		10.92	12.1	1.26	13.33
											10.94	20.22	1.35	12.59		10.93	13.19	1.25	15.66
											10.95	16.98	1.23	11.86		10.94	11.94	1.18	14.22
											10.95	18.45	1.34	12.67		10.95	13.59	1.31	14.05
											10.96	18.22	1.36	13.21		10.95	12.92	1.27	15.39
											10.97	17.56	1.34	12.99		10.96	13.91	1.29	15.03
											10.98	16.21	1.32	12.17		10.97	13.03	1.27	14.65
											10.98	17.83	1.41	13.38		10.97	12.45	1.36	13.87
											10.99	17.66	1.44	13.3		10.98	13.01	1.24	14.53
											11	17.66	1.43	13.73		10.99	14.98	1.34	14.69
											11	17.44	1.48	13.64		11	13.52	1.24	15.15
											11.01	17.41	1.4	14.41		11	13.71	1.32	15.23
											11.02	16.39	1.43	14.68		11.01	15.27	1.28	15.59
											11.03	17.06	1.47	14.39		11.02	14.68	1.31	15.13
											11.03	15.94	1.54	13.87		11.03	14.03	1.15	13.69
											11.04	16.42	1.38	14.52		11.03	14.4	1.25	15.36
											11.05	16	1.38	13.51		11.04	15.81	1.26	14.47
											11.05	16.41	1.47	13.63		11.05	14.79	1.26	14.88
											11.06	16.49	1.47	14.4		11.05	13.91	1.23	13.46
											11.07	16.15	1.43	13.32		11.06	16.32	1.25	15.45
											11.08	18.17	1.47	14.2		11.07	15.6	1.45	17.31
											11.08	15.83	1.39	12.75		11.08	15.19	1.25	16.26
											11.09	18.9	1.43	13.79		11.08	16	1.27	16.39
											11.1	15.38	1.29	12.72		11.09	14.66	1.15	14.25
											11.1	17.14	1.58	13.91		11.1	14.45	1.11	13.59
											11.11	16.17	1.51	14.39		11.1	15.81	1.22	15.31
											11.12	14.56	1.36	13.31		11.11	14.79	1.17	14.09
											11.13	15.42	1.34	13.51		11.12	14.79	1.26	14.79
											11.13	15.68	1.39	12.12		11.13	15.56	1.26	15.81
											11.14	17.08	1.37	12.63		11.13	14.16	1.15	14.64
											11.15	14.41	1.25	11.8		11.14	14.99	1.18	14.73
											11.15	17.27	1.38	13.15		11.15	15.5	1.24	14.33
											11.16	16.82	1.35	11.51		11.15	14.82	1.32	14.21
											11.17	17.96	1.38	12.24		11.16	14.6	1.08	14.39
											11.18	17.55	1.39	11.89		11.17	13.59	1.18	14.22
											11.18	17.12	1.3	11.01		11.18	15.25	1.22	14.91
											11.19	17.31	1.32	11.37		11.18	15.21	1.22	15.44
											11.2	19.86	1.37	10.81		11.19	14.61	1.18	14.91
											11.2	20.32	1.29	10.58		11.2	13.84	1.15	15.06
											11.21	22.42	1.53	11.95		11.2	16.46	1.27	16.82
											11.22	20.19	1.32	12.28		11.21	14.34	1.25	15.07
											11.23	21.01	1.41	11.24		11.22	13.96	1.18	15.22
											11.23	22.45	1.23	10.69		11.23	14.01	1.25	15.02
											11.24	21.08	1.29	9.88		11.23	14.29	1.22	15.4
											11.25	22.15	1.32	10.02		11.24	14.26	1.27	15.33
											11.25	21.15	1.18	9.5		11.25	14.24	1.24	16.52
											11.26	25.09	1.28	10.42		11.25	13.82	1.2	14.48
											11.27	22.19	1.19	9.42		11.26	14.1	1.07	13.65
											11.28	23.33	1.23	9.32		11.27	12.56	1.08	14.28
											11.28	22.36	1.18	8.94		11.28	14.12	1.18	16.57
											11.29	23.78	1.4	10.14		11.28	14.45	1.21	15.67
											11.3	25.69	1.32	9.52		11.29	13.47	1.15	14.09
											11.3	25.74	1.26	10.69		11.3	14.03	1.14	14.85
											11.31	24.82	1.29	8.98		11.3	13.45	1.22	14.12
											11.32	24.5	1.21	9.28		11.31	14.27	1.22	14.98
											11.33	23.32	1.2	8.42		11.32	14.5	1.22	14.93
											11.33	26.1	1.32	9.26		11.33	13.63	1.23	14.6
											11.34	26.62	1.32	9		11.33	14.76	1.22	15.61
											11.35	27.99	1.34	9.24		11.34	12.95	1.13	14.95
											11.35	27.31	1.28	10.21		11.35	12.39	1.09	13.74
											11.36	31.38	1.34	8.95		11.35	14.32	1.23	14.81
											11.37	28.32	1.25	8.99		11.36	13.48	1.11	14.65
											11.38	28.19	1.27	8.57		11.37	13.54	1.27	15.6
											11.38	30.51	1.33	8.53		11.38	14.19	1.24	14.86
											11.39	28.97	1.33	8.49		11.38	13.74	1.19	15.43
											11.4	29.1	1.38	8.64		11.39	13.33	1.2	15.68
											11.4	29.6	1.22	8.29		11.4	13.96	1.22	14.74
											11.41	30.43	1.33	8.36		11.4	13.75	1.17	14.7
											11.42	32.93	1.38	8.69		11.41	13.88	1.2	14.2
											11.43	31.64	1.34	8.04		11.42	13.85	1.17	14.75
											11.43	34	1.36	8.79		11.43	13.47	1.22	15.37
											11.44	30.28	1.23	8.04		11.43	12.61	1.19	14.59
											11.45	32.61	1.37	8.52		11.44	12.72	1.18	14.1
											11.45	33.35	1.4	8.37		11.45	12.97	1.16	14.21
											11.46	32.67	1.39	8.17		11.45	12.87	1.24	15.23
											11.47	30.76	1.24	7.44		11.46	14.16	1.22	15.35
											11.48	30.73	1.35	8.23		11.47	14.67	1.31	16.28
											11.48	33.52	1.48	8.64		11.48	12.71	1.25	14.87
											11.49	31.91	1.4	8.65		11.48	14.32	1.31	15.51
											11.5	31.68	1.38	8.11		11.49	12.9	1.23	16.3
											11.5	32.86	1.36	9		11.5	13.08	1.24	16.03
											11.51	30.72	1.38	8.34		11.5	14.21	1.33	16.88
											11.52	33.5	1.36	8.43		11.51	13.52	1.34	17.45
											11.53	29.48	1.42	9.59		11.52	13.52	1.25	14.96
											11.53	27.58	1.28	8.4		11.53	12.73	1.26	15.47
											11.54	28.6	1.28	8.15		11.53	12.56	1.25	15.69
											11.55	29.77	1.25	8.72		11.54	12.77	1.24	16.68
											11.55	26.63	1.31	8.69		11.55	12.08	1.27	15.46
											11.56	31.58	1.34	8.78		11.55	13.74	1.35	16.87
											11.57	22.35	1.07	7.67		11.56	13.39	1.27	15.61
											11.58	24.95	1.25	8.69		11.57	15.58	1.27	16.72
											11.58	22.99	1.16	8.4		11.58	13.1	1.2	15.67
											11.59	24.17	1.14	9.15		11.58	12.8	1.28	17.55
											11.6	23.7	1.19	9.59		11.59	13.41	1.35	17.59
											11.6	21.66	1.15	8.89		11.6	13.37	1.32	16.46
											11.61	21.08	1.11	10.46		11.6	12.91	1.38	16.82
											11.62	21.22	1.19	9.56		11.61	14.17	1.45	18.22
											11.63	21.63	1.18	10.19		11.62	13.72	1.44	17.79
											11.63	20.39	1.17	10.93		11.63	13.18	1.37	17
											11.64	19.45	1.13	10.59		11.63	13.29	1.34	18.6
											11.65	19.15	1.18	10.1		11.64	12.43	1.34	18.01
											11.65	17.79	1.11	9.67		11.65	12.66	1.29	17.85
											11.66	20.84	1.15	10.08		11.65	12.85	1.36	17.39
											11.67	18.2	1.13	10.58		11.66	13.11	1.46	17.33
											11.68	17.9	1.16	10.88		11.67	13.75	1.35	17.09
											11.68	16.32	1.06	9.97		11.68	13.4	1.32	17.02
											11.69	16.08	1.12	10.36		11.68	13.33	1.35	16.56
											11.7	15.91	1.09	11.08		11.69	14.05	1.41	18.34
											11.7	15.51	1.05	10.81		11.7	13.42	1.42	19.79
											11.71	15.57	1.08	10.78		11.7	14.4	1.37	17.37
											11.72	15.92	1.1	10.84		11.71	14.44	1.45	19.19
											11.73	14.83	1.06	11.2		11.72	13.34	1.25	17.05
											11.73	16.21	1.1	11.16		11.73	13.82	1.23	17.58
											11.74	14.04	1.07	11.08		11.73	15.68	1.36	17.69
											11.75	14.54	1.1	11.58		11.74	13.81	1.28	16.97
											11.75	14.38	1.09	11.03		11.75	14.4	1.38	17.43
											11.76	14.35	1.05	11.24		11.75	15.19	1.4	17.49
											11.77	13.74	1.08	11.73		11.76	14.06	1.36	17.84
											11.78	13.85	1.19	12.1		11.77	15.62	1.42	18.18
											11.78	13.68	1.09	13.29		11.78	13.54	1.47	16.96
											11.79	13.83	1.15	12.51		11.78	15.04	1.47	17.88
											11.8	14.67	1.16	13.23		11.79	13.86	1.31	18.46
											11.8	13.3	1.1	12.55		11.8	16.29	1.43	18.48
											11.81	14.16	1.17	12.76		11.8	13.89	1.42	18
											11.82	12.74	1.03	11.86		11.81	14.31	1.41	17.93
											11.83	14.1	1.15	14.88		11.82	14.11	1.43	17.31
											11.83	13.27	1.19	13.09		11.83	14.55	1.39	18
											11.84	12.55	1.13	12.95		11.83	14.79	1.36	17.22
											11.85	12.74	1.09	12.27		11.84	13.29	1.34	17.68
											11.85	12.32	1.08	12.63		11.85	14.83	1.45	17.92
											11.86	12.1	1.12	12.32		11.85	13.29	1.27	16.92
											11.87	12.19	1.07	12.69		11.86	14.19	1.39	17.74
											11.88	12.51	1.05	12.67		11.87	14.33	1.27	17.52
											11.88	12.08	1.08	12.83		11.88	14.28	1.31	18.21
											11.89	12.55	1.05	13.23		11.88	13.52	1.29	17.12
											11.9	12.27	1.11	12.24		11.89	13.93	1.35	17.77
											11.9	13.24	1.05	12.43		11.9	14.89	1.39	19.62
											11.91	13.09	1.14	14.15		11.9	15.23	1.41	18.1
											11.92	13.71	1.07	12.92		11.91	15.3	1.42	18.27
											11.93	12.53	1.09	12.97		11.92	16.57	1.34	18.65
											11.93	12.51	1.07	12.87		11.93	14.58	1.35	16.97
											11.94	13.43	1.07	13.04		11.93	14.69	1.25	17.74
											11.95	12.75	1.03	12.87		11.94	14.68	1.28	16.21
											11.95	12.83	1.14	13.19		11.95	14.63	1.23	17.61
											11.96	12.67	1.18	13.28		11.95	13.94	1.31	16.24
											11.97	12.71	1.04	12.63		11.96	15.67	1.28	18.22
											11.98	12.88	0.95	11.24		11.97	16.52	1.48	18.46
											11.98	11.82	1.09	12.72		11.98	15.43	1.3	17.19
											11.99	13.72	1.1	12.32		11.98	14.84	1.29	16.63
											12	12.36	1.04	12.58		11.99	15.39	1.34	17.22
											12	13.06	1.07	12.81		12	15.49	1.28	17.11
											12.01	14.08	1.11	12.69		12	16.65	1.31	21.44
											12.02	11.74	0.95	11.62		12.01	15.28	1.24	16.72
											12.03	13.42	1.14	12.65		12.02	16.15	1.25	18.12
											12.03	12.93	1.12	12.76		12.03	14.27	1.25	16.34
											12.04	12.59	1.07	12.98		12.03	14.25	1.18	16.06
											12.05	12.99	1.16	12.32		12.04	15.09	1.29	16.55
											12.05	12.93	1.15	13.46		12.05	15.14	1.36	18.37
											12.06	12.69	1.13	12.53		12.05	15.2	1.22	17.22
											12.07	12.74	1.09	13.58		12.06	14.29	1.34	16.89
											12.08	12.31	1.1	12.1		12.07	15.79	1.27	16.89
											12.08	12.62	1.16	13.84		12.08	14.88	1.21	15.91
											12.09	11.69	1.07	12.56		12.08	14.31	1.22	17.58
											12.1	13.03	1.16	13.41		12.09	15.14	1.28	16.34
											12.1	12.36	1.12	12.11		12.1	14.81	1.18	16.39
											12.11	12.52	1.16	12.56		12.1	14.24	1.26	16.51
											12.12	14.48	1.16	12.84		12.11	14	1.24	16.48
											12.13	11.76	1.08	12.44		12.12	14.85	1.2	16
											12.13	12.29	1.21	12.03		12.13	13.49	1.08	15.55
											12.14	11.64	1.04	11.39		12.13	13.72	1.13	15.13
											12.15	12.73	1.18	13.31		12.14	13.63	1.28	15.38
											12.15	12.95	1.15	13.9		12.15	13.82	1.2	17.72
											12.16	11.51	1.16	11.6		12.15	13.69	1.19	15.74
											12.17	13.12	1.12	13.77		12.16	13.16	1.12	15.21
											12.18	13.38	1.18	13.04		12.17	11.8	1.12	13.48
											12.18	12.73	1.1	12.74		12.18	13.64	1.22	14.73
											12.19	13.73	1.26	13.19		12.18	13.76	1.15	15.11
											12.2	12.27	1.16	11.88		12.19	14.02	1.19	15.2
											12.2	12.7	1.24	12.93		12.2	14.86	1.18	16.09
											12.21	12.97	1.15	13.18		12.2	14.1	1.22	16.07
											12.22	12.51	1.06	11.67		12.21	12.92	1.08	14.28
											12.23	11.87	1.15	11.96		12.22	13.86	1.21	15.09
											12.23	13.17	1.08	12.46		12.23	12.1	1.04	12.99
											12.24	12.74	1.14	13.27		12.23	14.2	1.18	15.26
											12.25	12.96	1.16	11.93		12.24	12.73	1.12	14.67
											12.25	12.77	1.11	12.26		12.25	13.31	1.2	14.38
											12.26	12.14	1.06	12.04		12.25	13.24	1.16	15.17
											12.27	13.76	1.21	12.93		12.26	12.77	1.19	14.55
											12.28	12.83	1.09	12.5		12.27	13.72	1.2	15.55
											12.28	13.18	1.16	12.16		12.28	13.12	1.14	15.17
											12.29	12.18	1.17	12.19		12.28	12.52	1.1	13.91
											12.3	13.05	1.34	11.52		12.29	13.06	1.17	14.77
											12.3	11.39	1.2	10.74		12.3	13.17	1.2	15.32
											12.31	13.94	1.21	12.09		12.3	11.16	1.07	13
											12.32	13.18	1.15	12.02		12.31	12.38	1.13	14.09
											12.33	12.78	1.17	12.83		12.32	12.83	1.19	15.01
											12.33	12.6	1.12	11.59		12.33	12.43	1.16	14.42
											12.34	12.22	1.25	12.09		12.33	12.89	1.18	15.08
											12.35	12.27	1.16	11.85		12.34	12.22	1.19	14.17
											12.35	12.42	1.04	10.98		12.35	11.96	1.13	14.11
											12.36	12.54	1.14	12.73		12.35	13.06	1.15	14.43
											12.37	13.21	1.22	12.06		12.36	12.74	1.26	14.71
											12.38	13.51	1.18	12.96		12.37	12.1	1.19	14.46
											12.38	12.46	1.2	12.11		12.38	12.19	1.17	14.53
											12.39	12.12	1.13	12.1		12.38	12.45	1.18	14.28
											12.4	13	1.17	12.24		12.39	12.29	1.14	14.26
											12.4	12.78	1.12	12.28		12.4	11.58	1.13	13.7
											12.41	11.64	1.07	11.07		12.4	12.23	1.21	15.12
											12.42	12.19	1.18	12.83		12.41	12.28	1.25	14.94
											12.43	11.72	1.17	12.39		12.42	12.08	1.18	14.29
											12.43	14.23	1.22	13.18		12.43	12.03	1.19	14.41
											12.44	11.62	1.08	11.93		12.43	12.16	1.19	14.47
											12.45	12.47	1.18	14.45		12.44	11.87	1.19	14.86
											12.46	11.58	1.12	11.66		12.45	11.91	1.19	14.21
											12.46	12.29	1.13	13.8		12.45	12.28	1.15	14.8
											12.47	12.71	1.17	12.96		12.46	12.23	1.19	15.18
											12.48	12.72	1.1	13.78		12.47	12.46	1.27	15.32
											12.48	12.67	1.26	13.21		12.48	12.09	1.15	14.09
											12.49	12.01	1.29	13.51		12.48	12.14	1.21	14.89
											12.5	12	1.25	14.04		12.49	12.27	1.17	14.85
											12.51	12.13	1.15	12.27		12.5	11.8	1.19	15.57
											12.51	11	1.13	11.74		12.51	12.46	1.25	15.53
											12.52	12.13	1.24	12.88		12.51	12.65	1.19	15.54
											12.53	11.75	1.11	12.05		12.52	12.04	1.22	15.15
											12.53	12.31	1.14	14.05		12.53	11.88	1.18	14.98
											12.54	12.47	1.27	12.9		12.53	11.83	1.19	15.1
											12.55	12.33	1.18	12.47		12.54	11.77	1.21	14.94
											12.56	11.82	1.12	12.19		12.55	11.66	1.21	14.47
											12.56	12.76	1.17	13.54		12.56	11.56	1.17	14.21
											12.57	12.96	1.19	12.98		12.56	11.54	1.18	14.65
											12.58	13.92	1.25	13.22		12.57	12.17	1.18	14.83
											12.58	13.03	1.2	12.18		12.58	12.09	1.2	15.17
											12.59	12.69	1.23	13.46		12.58	12.1	1.14	14.54
											12.6	12.43	1.08	11.4		12.59	11.78	1.17	14.61
											12.61	12.09	1.18	11.78		12.6	11.62	1.21	15.35
											12.61	12.77	1.22	13.69		12.61	11.18	1.19	14.96
											12.62	13.46	1.18	12.51		12.61	12.04	1.19	15.18
											12.63	12.63	1.22	13.69		12.62	11.87	1.16	15.62
											12.63	12.6	1.12	12.74		12.63	11.67	1.2	15.91
											12.64	11.3	1.09	11.2		12.63	12.05	1.22	15.41
											12.65	12.3	1.08	12.21		12.64	11.65	1.19	14.88
											12.66	12.9	1.23	12.49		12.65	12	1.18	15.58
											12.66	13.95	1.37	13.41		12.66	11.72	1.25	14.91
											12.67	14.07	1.25	12.44		12.66	11.5	1.16	14.85
											12.68	13.05	1.19	12.71		12.67	11.42	1.15	14.88
											12.68	12.79	1.23	12.06		12.68	11.96	1.24	15.72
											12.69	13.68	1.27	12.32		12.68	12.02	1.13	14.35
											12.7	11.93	1.15	11.83		12.69	11.68	1.18	14.38
											12.71	13.68	1.2	11.72		12.7	12.06	1.22	14.59
											12.71	15.31	1.26	13.25		12.71	11.38	1.15	13.72
											12.72	13.54	1.22	11.49		12.71	12.17	1.17	16.68
											12.73	13.62	1.17	11.9		12.72	11.4	1.13	13.46
											12.73	14.28	1.21	12.39		12.73	11.85	1.18	14.77
											12.74	14.18	1.28	11.74		12.73	11.1	1.12	13.47
											12.75	14.99	1.28	12.97		12.74	12.26	1.15	15.24
											12.76	15.5	1.34	12.91		12.75	11.72	1.21	14.04
											12.76	14.6	1.14	11.65		12.76	11.91	1.16	14.2
											12.77	14.71	1.24	13.45		12.76	11.45	1.19	16.04
											12.78	14.04	1.22	12.12		12.77	12.07	1.14	14.16
											12.78	13.74	1.14	10.89		12.78	12.86	1.19	14.57
											12.79	14.77	1.27	12.97		12.78	11.58	1.23	13.68
											12.8	15.74	1.24	12.68		12.79	11.98	1.2	14.61
											12.81	15.99	1.3	12.67		12.8	12.98	1.17	14.54
											12.81	17.53	1.22	12.36		12.81	12.05	1.19	14.15
											12.82	16.17	1.25	11.47		12.81	12.39	1.19	14.09
											12.83	16.77	1.21	12.75		12.82	11.9	1.21	14.48
											12.83	14.8	1.08	10.55		12.83	11.38	1.16	13.48
											12.84	16.53	1.16	11.39		12.83	11.76	1.19	14.78
											12.85	18.51	1.24	11.99		12.84	11.33	1.19	13.78
											12.86	17.51	1.3	11.86		12.85	11.85	1.17	13.57
											12.86	16.61	1.15	10.95		12.86	11.6	1.2	13.82
											12.87	17.24	1.21	11.17		12.86	10.42	1.06	12.63
											12.88	16.98	1.24	10.69		12.87	11.61	1.16	14.02
											12.88	16.86	1.2	10.59		12.88	12.32	1.23	14.6
											12.89	16.67	1.2	10.57		12.88	11.24	1.17	13.55
											12.9	18.17	1.32	10.98		12.89	11.76	1.2	14.06
											12.91	17.13	1.29	10.24		12.9	11.83	1.17	14.98
											12.91	16.41	1.18	10.26		12.91	11.37	1.19	13.71
											12.92	16.27	1.13	10.17		12.91	11.91	1.22	14.66
											12.93	17.53	1.28	10.9		12.92	12.88	1.24	14.98
											12.93	18.16	1.22	10.35		12.93	11.84	1.24	14.18
											12.94	19.81	1.13	9.71		12.93	11.61	1.17	14.03
											12.95	18.24	1.19	10.01		12.94	11.97	1.31	14.39
											12.96	17.71	1.18	9.29		12.95	12.36	1.21	14.26
											12.96	17.74	1.16	9.45		12.96	12.38	1.2	14.04
											12.97	18.16	1.27	9.5		12.96	12.09	1.48	14.11
											12.98	21.19	1.32	9.47		12.97	12.7	1.21	14.87
											12.98	20.53	1.23	9.05		12.98	12.08	1.19	14.38
											12.99	19.48	1.17	9.02		12.98	12.61	1.21	14.34
											13	20.93	1.23	9		12.99	12.9	1.22	14.74
											13.01	21.13	1.24	9.35		13	13.35	1.31	14.47
											13.01	22.58	1.31	8.72		13.01	12.8	1.21	14.03
											13.02	22.61	1.27	8.62		13.01	13.33	1.26	14.44
											13.03	21.78	1.26	8.91		13.02	12.94	1.19	14.78
											13.03	26.46	1.3	8.89		13.03	13.84	1.35	14.56
											13.04	24.88	1.3	8.86		13.03	13.31	1.23	13.72
											13.05	22.91	1.34	8.08		13.04	14.19	1.22	13.81
											13.06	24.58	1.32	8.29		13.05	13.8	1.19	14.36
											13.06	26.51	1.25	8.3		13.06	13.2	1.25	15.08
											13.07	25.76	1.27	8.19		13.06	14.44	1.29	13.93
											13.08	27.01	1.27	8.52		13.07	13.38	1.2	13.48
											13.08	26.41	1.37	8.11		13.08	14.46	1.34	14.42
											13.09	27.08	1.23	8.4		13.08	14.02	1.25	13.9
											13.1	29.8	1.35	8.37		13.09	14.16	1.24	14.1
											13.11	28.9	1.34	8.38		13.1	14.13	1.31	13.84
											13.11	27.13	1.26	8.35		13.11	14.57	1.24	13.52
											13.12	27	1.28	7.84		13.11	14.95	1.23	13.47
											13.13	28.72	1.34	7.87		13.12	13.81	1.23	12.94
											13.13	28.22	1.29	8.48		13.13	14.93	1.24	13.88
											13.14	27.25	1.21	7.74		13.13	15.04	1.26	13.74
											13.15	27.61	1.27	8.17		13.14	14.92	1.3	13.77
											13.16	32.11	1.3	8.39		13.15	13.88	1.3	14.56
											13.16	29.6	1.24	8.27		13.16	14.92	1.25	15.56
											13.17	29.82	1.25	8.4		13.16	15.62	1.28	13.51
											13.18	29.06	1.32	8.72		13.17	14.75	1.28	13.93
											13.18	26.72	1.26	7.82		13.18	14.5	1.28	13.36
											13.19	28.1	1.24	8.77		13.18	13.99	1.24	13.14
											13.2	26.69	1.26	8.78		13.19	14.58	1.25	13.39
											13.21	24.16	1.17	8.57		13.2	13.4	1.23	12.76
											13.21	26.2	1.25	8.35		13.21	15.47	1.29	13.9
											13.22	24.98	1.25	8.42		13.21	14.61	1.26	12.76
											13.23	25.19	1.21	8.44		13.22	15.39	1.3	15.45
											13.23	24.57	1.28	8.57		13.23	15.36	1.32	13.88
											13.24	23.28	1.17	8.82		13.23	14.86	1.28	13.92
											13.25	22.66	1.13	8.56		13.24	15.43	1.3	13.73
											13.26	22.43	1.15	8.87		13.25	16.28	1.34	14.37
											13.26	21.18	1.15	8.03		13.26	16.52	1.33	14.26
											13.27	21.31	1.16	9.08		13.26	16.34	1.29	13.79
											13.28	20.62	1.15	8.26		13.27	16.3	1.38	14.39
											13.28	22.5	1.18	8.69		13.28	16.48	1.27	13.26
											13.29	23.72	1.15	8.73		13.28	17.48	1.32	14.29
											13.3	21.33	1.09	8.68		13.29	16.59	1.37	13.85
											13.31	20.23	1.19	8.83		13.3	17.56	1.25	13.35
											13.31	20.18	1.14	8.63		13.31	15.79	1.16	11.7
											13.32	18.8	1.15	8.66		13.31	19.37	1.32	14.13
											13.33	20.94	1.11	9.4		13.32	19.08	1.29	13.6
											13.33	20.2	1.1	9.29		13.33	20.78	1.37	15.04
											13.34	19.2	1.13	9.61		13.33	19.7	1.31	12.73
											13.35	19.21	1.07	8.77		13.34	22.52	1.37	13.41
											13.36	20.05	1.08	9.12		13.35	21.81	1.34	13.3
											13.36	19.18	1.04	9.52		13.36	22.27	1.37	13.87
											13.37	18.38	1.07	8.96		13.36	22.03	1.35	13.35
											13.38	19.49	1.1	9.44		13.37	23.36	1.35	13.15
											13.38	18.56	1.15	9.19		13.38	24.16	1.35	13.17
											13.39	17.68	1.03	8.52		13.38	25.2	1.44	12.74
											13.4	18.62	1.14	9.75		13.39	25.05	1.43	13
											13.41	20.04	1.09	9.49		13.4	23.97	1.36	13.23
											13.41	19.36	1.08	9.37		13.41	26.46	1.4	12.74
											13.42	19.8	1.1	9.77		13.41	26.23	1.3	12.34
											13.43	18.12	1.08	9.76		13.42	27.58	1.36	12.02
											13.43	18.53	1.16	9.33		13.43	28.21	1.35	11.68
											13.44	19.13	1.13	10.07		13.43	28.53	1.4	12.26
											13.45	18.14	1.12	9.82		13.44	26.42	1.31	11.16
											13.46	17.65	1.1	9.49		13.45	26.72	1.36	11.06
											13.46	17.48	1.07	10.38		13.46	27.42	1.39	12.14
											13.47	16.46	1	9.96		13.46	29.16	1.43	12.21
											13.48	17.56	1.05	10.13		13.47	28.34	1.36	11.52
											13.48	17.43	1.08	10.19		13.48	28.5	1.4	11.32
											13.49	17.6	1.16	10.55		13.48	29.42	1.39	11.13
											13.5	16.18	1.05	9.41		13.49	28.48	1.43	11.6
											13.51	17.41	1.13	10.67		13.5	27.9	1.39	11.08
											13.51	15.66	1.02	10.84		13.51	27.85	1.31	11.32
											13.52	16.03	1.07	10.69		13.51	29.04	1.37	11.48
											13.53	14.61	0.99	10.36		13.52	29.73	1.45	11.84
											13.53	17.27	1.07	11.2		13.53	27.94	1.4	11.28
											13.54	15.75	1.11	11.16		13.53	30.03	1.47	11.97
											13.55	14.64	1.05	10.55		13.54	28.33	1.41	10.98
											13.56	14.31	1.03	11.08		13.55	28.81	1.49	11.01
											13.56	14.15	1.02	11.55		13.56	28.16	1.36	11.62
											13.57	13.12	1	10.43		13.56	27.79	1.36	11.22
											13.58	13.74	1.12	10.9		13.57	27.13	1.26	10.48
											13.58	13.74	1.03	10.64		13.58	28.61	1.44	11.16
											13.59	14.83	1.09	11.17		13.58	26.79	1.38	12.13
											13.6	13.48	1.03	10.74		13.59	28.79	1.38	12.17
											13.61	14.45	1.04	11.2		13.6	27.09	1.36	12.36
											13.61	13.9	1.03	10.99		13.61	26.78	1.34	11.39
											13.62	13.91	1.06	12.01		13.61	31.15	1.31	11.42
											13.63	13.3	1	11.08		13.62	27.53	1.36	12.57
											13.63	12.39	0.91	10.02		13.63	26.54	1.34	11.01
											13.64	13.33	1	11.35		13.63	26.9	1.33	12.29
											13.65	13.95	1.04	11.35		13.64	24.85	1.3	13.49
											13.66	13.46	1.02	11.16		13.65	25.88	1.43	12.86
											13.66	13.67	1.1	11.48		13.66	25.97	1.32	13
											13.67	13.64	1.01	11.48		13.66	24.05	1.32	13.01
											13.68	12.35	0.95	10.86		13.67	26.44	1.42	13.43
											13.68	15.42	1.07	11.28		13.68	23.05	1.3	13.24
											13.69	12.99	1.14	11.36		13.68	23.32	1.31	13.07
											13.7	13.26	0.97	11.29		13.69	19.26	1.18	11.53
											13.71	12.73	1.05	10.85		13.7	22.12	1.23	14.57
											13.71	13.18	1.04	11.43		13.71	20.86	1.22	12.99
											13.72	14.11	1.14	11.97		13.71	20.12	1.21	13.22
											13.73	11.69	0.92	9.71		13.72	18.7	1.12	13.38
											13.73	12.36	1.06	11.71		13.73	18.71	1.18	13.41
											13.74	12.68	1.06	12.89		13.73	18.66	1.08	12.38
											13.75	13.19	1.04	11.29		13.74	19.44	1.26	14.33
											13.76	12.49	1.14	10.93		13.75	20.18	1.22	14.07
											13.76	13.52	1.06	12.57		13.76	19.04	1.19	12.91
											13.77	13.08	0.98	11.55		13.76	17.68	1.16	13.51
											13.78	12.72	1.1	11.32		13.77	18.51	1.26	13.96
											13.78	12.52	1.04	11.19		13.78	21.2	1.19	13.42
											13.79	13.34	0.99	11.37		13.78	18.14	1.17	13.49
											13.8	12.25	0.99	11.41		13.79	16.17	1.16	12.38
											13.81	11.89	1.02	10.88		13.8	15.34	1.05	12.17
											13.81	12.07	1.02	11.33		13.81	16.39	1.2	13.89
											13.82	13.78	1.09	13.21		13.81	16.29	1.11	14.08
											13.83	14.15	1.08	13.01		13.82	17.15	1.19	13.83
											13.83	12.92	1.24	13.06		13.83	16.79	1.2	13.04
											13.84	12.41	1.04	11.38		13.83	15.38	1.09	12.4
											13.85	12.75	1.08	15.3		13.84	16.89	1.24	13.24
											13.86	12.02	1.01	11.29		13.85	14.75	1.11	12.61
											13.86	12.53	1.07	11.74		13.86	16.32	1.14	13.66
											13.87	11.15	0.95	10.89		13.86	15.55	1.18	13.7
											13.88	12.59	1.11	11.59		13.87	14.89	1.07	14.12
											13.88	12.68	1.08	12.04		13.88	15.37	1.26	12.78
											13.89	12.07	1.04	11.39		13.88	16.88	1.15	14.41
											13.9	12.41	1.05	12.1		13.89	15.6	1.16	12.9
											13.91	11.89	1.1	10.96		13.9	15.16	1.11	13.03
											13.91	11.91	1.09	11.53		13.91	15.38	1.11	12.41
											13.92	12.35	1.11	11.35		13.91	14.53	1.19	12.35
											13.93	12.68	1.08	11.48		13.92	15.33	1.14	12.43
											13.94	13.62	1.06	11.62		13.93	14.89	1.14	13.38
											13.94	11.54	1.02	11.16		13.94	17.36	1.19	13.01
											13.95	11.78	1.04	11.18		13.94	14.39	1.24	12.5
											13.96	11.84	0.99	10.6		13.95	15.41	1.13	12.29
											13.96	11.51	1.07	11.54		13.96	14.71	1.11	13.35
											13.97	12.05	1.04	11.67		13.96	15.74	1.14	12.23
											13.98	12.58	1.06	11.43		13.97	15.75	1.15	13.21
											13.99	11.91	1.08	11.55		13.98	14.85	1.16	12.01
											13.99	12.05	1.1	11.87		13.99	14.41	1.17	12.51
											14	11.46	1.02	11.71		13.99	14.97	1.07	12.5
											14.01	12.53	1.05	12.32		14	14.7	1.13	13.32
											14.01	11.83	1.02	12.09		14.01	14.83	1.24	12.56
											14.02	11.74	1.16	11.78		14.01	14.13	1.13	12.03
											14.03	11.35	1.11	11.77		14.02	13.45	1.08	12.25
											14.04	12.25	1.1	12.37		14.03	13.7	1.2	11.34
											14.04	12.15	1.06	12.91		14.04	13.03	1.05	11.32
											14.05	12.41	1.05	12.96		14.04	13.86	1.09	12.17
											14.06	11.72	1.08	12.06		14.05	14.28	1.17	12.24
											14.06	12.35	1.14	12.14		14.06	13.89	1.23	12.57
											14.07	12.37	1.11	12.34		14.06	13.9	1.22	12.22
											14.08	11.41	1.03	11.8		14.07	13.59	1.07	14.07
											14.09	12.15	1.06	12.38		14.08	13.56	1.16	13.13
											14.09	11.93	0.97	11.36		14.09	13.97	1.17	11.66
											14.1	11.67	1.07	13.01		14.09	13.94	1.12	12.78
											14.11	11.62	1.06	13.32		14.1	13.42	1.19	11.86
											14.11	12.06	1.09	12.15		14.11	13.79	1.16	11.95
											14.12	11.32	1.01	11.87		14.11	13.98	1.16	12.25
											14.13	11.75	1.1	12.13		14.12	12.32	1.07	12.04
											14.14	10.83	1.05	11.55		14.13	12.71	1.18	11.56
											14.14	10.85	1	11.32		14.14	13.31	1.16	11.75
											14.15	11.39	1.04	12.58		14.14	11.94	1.1	11.43
											14.16	11.58	1.05	12.64		14.15	13.34	1.17	11.95
											14.16	11.59	1.07	12.7		14.16	12.25	1.11	12.03
											14.17	11.97	1.1	12.61		14.16	13.19	1.06	10.96
											14.18	11.7	1.11	12.7		14.17	13.64	1.15	12.52
											14.19	11.91	1.11	13.97		14.18	14.48	1.12	13.08
											14.19	11.16	1.08	13.79		14.19	12.07	1.08	11.74
											14.2	11.38	1.05	13.28		14.19	12.88	1.12	12.07
											14.21	12.3	1.12	13.36		14.2	12	1.07	11.98
											14.21	11.64	1.03	12.45		14.21	13.74	1.09	12.92
											14.22	11.31	1.12	13.34		14.21	13.01	1.17	11.89
											14.23	11.11	1.02	12.14		14.22	12.59	1.14	11.9
											14.24	11.71	1.22	13.82		14.23	12.63	1.16	11.45
											14.24	11.11	1.06	13.01		14.24	13.41	1.2	11.69
											14.25	10.9	1.08	12.79		14.24	16.05	1.29	12.05
											14.26	11.05	1.16	13.6		14.25	13.29	1.18	12.29
											14.26	11.04	1	12.59		14.26	11.96	1.08	11.45
											14.27	11.29	1.1	12.87		14.26	12.59	1.11	11.62
											14.28	11.06	1.1	13.09		14.27	13.59	1.14	11.72
[truncated: 605 more rows]
