# Supplementary material for: Compositional variability of Mg/Ca, Sr/Ca, and Na/Ca in the deep-sea bivalve Acesta excavata (Fabricius, 1779)
Source: PLoS One. 2021 Apr 30;16(4):e0245605. doi: 10.1371/journal.pone.0245605 (PMC8087087; doi:10.1371/journal.pone.0245605)
Supplement: S6 Appendix — (XLSX) [file pone.0245605.s006.xlsx]

## Sheet: Nord-Leksa
Date	Temperature	Salinity
2013-07-02 13:30:00	7.76	34.5
2013-07-02 13:45:00	7.79	34.9
2013-07-02 14:00:00	7.79	35
2013-07-02 14:15:00	7.8	35
2013-07-02 14:30:00	7.8	35
2013-07-02 14:45:00	7.8	35
2013-07-02 15:00:00	7.8	35
2013-07-02 15:15:00	7.8	35
2013-07-02 15:30:00	7.8	35
2013-07-02 15:45:00	7.8	35
2013-07-02 16:00:00	7.79	35
2013-07-02 16:15:00	7.79	35
2013-07-02 16:30:00	7.79	35
2013-07-02 16:45:00	7.79	35
2013-07-02 17:00:00	7.8	35
2013-07-02 17:15:00	7.8	35
2013-07-02 17:30:00	7.8	35
2013-07-02 17:45:00	7.8	35
2013-07-02 18:00:00	7.8	35
2013-07-02 18:15:00	7.8	35
2013-07-02 18:30:00	7.8	35
2013-07-02 18:45:00	7.8	35
2013-07-02 19:00:00	7.8	35
2013-07-02 19:15:00	7.8	35
2013-07-02 19:30:00	7.8	35
2013-07-02 19:45:00	7.8	35
2013-07-02 20:00:00	7.8	35
2013-07-02 20:15:00	7.79	35
2013-07-02 20:30:00	7.79	35
2013-07-02 20:45:00	7.79	35
2013-07-02 21:00:00	7.79	35
2013-07-02 21:15:00	7.79	35
2013-07-02 21:30:00	7.79	35
2013-07-02 21:45:00	7.8	35
2013-07-02 22:00:00	7.8	35
2013-07-02 22:15:00	7.79	35
2013-07-02 22:30:00	7.79	35
2013-07-02 22:45:00	7.79	35
2013-07-02 23:00:00	7.8	35
2013-07-02 23:15:00	7.8	35
2013-07-02 23:30:00	7.8	35
2013-07-02 23:45:00	7.8	35
2013-07-03	7.8	35
2013-07-03 00:15:00	7.8	35
2013-07-03 00:30:00	7.79	35
2013-07-03 00:45:00	7.8	35
2013-07-03 01:00:00	7.8	35
2013-07-03 01:15:00	7.79	35
2013-07-03 01:30:00	7.79	35
2013-07-03 01:45:00	7.79	35
2013-07-03 02:00:00	7.79	35
2013-07-03 02:15:00	7.79	35
2013-07-03 02:30:00	7.8	35
2013-07-03 02:45:00	7.8	35
2013-07-03 03:00:00	7.8	35
2013-07-03 03:15:00	7.8	35
2013-07-03 03:30:00	7.8	35
2013-07-03 03:45:00	7.8	35
2013-07-03 04:00:00	7.8	35
2013-07-03 04:15:00	7.8	35
2013-07-03 04:30:00	7.8	35
2013-07-03 04:45:00	7.8	35
2013-07-03 05:00:00	7.8	35
2013-07-03 05:15:00	7.8	35
2013-07-03 05:30:00	7.8	35
2013-07-03 05:45:00	7.8	35
2013-07-03 06:00:00	7.8	35
2013-07-03 06:15:00	7.8	35
2013-07-03 06:30:00	7.8	35
2013-07-03 06:45:00	7.8	35
2013-07-03 07:00:00	7.8	35
2013-07-03 07:15:00	7.8	35
2013-07-03 07:30:00	7.8	35
2013-07-03 07:45:00	7.8	35
2013-07-03 08:00:00	7.8	35
2013-07-03 08:15:00	7.8	35
2013-07-03 08:30:00	7.8	35
2013-07-03 08:45:00	7.79	35
2013-07-03 09:00:00	7.79	35
2013-07-03 09:15:00	7.79	35
2013-07-03 09:30:00	7.79	35
2013-07-03 09:45:00	7.79	35
2013-07-03 10:00:00	7.79	35
2013-07-03 10:15:00	7.79	35
2013-07-03 10:30:00	7.79	35
2013-07-03 10:45:00	7.79	35
2013-07-03 11:00:00	7.79	35
2013-07-03 11:15:00	7.8	35
2013-07-03 11:30:00	7.8	35
2013-07-03 11:45:00	7.8	35
2013-07-03 12:00:00	7.8	35
2013-07-03 12:15:00	7.8	35
2013-07-03 12:30:00	7.8	35
2013-07-03 12:45:00	7.79	35
2013-07-03 13:00:00	7.79	35
2013-07-03 13:15:00	7.79	35
2013-07-03 13:30:00	7.79	35
2013-07-03 13:45:00	7.79	35
2013-07-03 14:00:00	7.79	35
2013-07-03 14:15:00	7.79	35
2013-07-03 14:30:00	7.79	35
2013-07-03 14:45:00	7.79	35
2013-07-03 15:00:00	7.8	35
2013-07-03 15:15:00	7.8	35
2013-07-03 15:30:00	7.8	35
2013-07-03 15:45:00	7.8	35
2013-07-03 16:00:00	7.8	35
2013-07-03 16:15:00	7.8	35
2013-07-03 16:30:00	7.8	35
2013-07-03 16:45:00	7.8	35
2013-07-03 17:00:00	7.8	35
2013-07-03 17:15:00	7.8	35
2013-07-03 17:30:00	7.8	35
2013-07-03 17:45:00	7.8	35
2013-07-03 18:00:00	7.8	35
2013-07-03 18:15:00	7.8	35
2013-07-03 18:30:00	7.8	35
2013-07-03 18:45:00	7.8	35
2013-07-03 19:00:00	7.8	35
2013-07-03 19:15:00	7.8	35
2013-07-03 19:30:00	7.8	35
2013-07-03 19:45:00	7.8	35
2013-07-03 20:00:00	7.8	35
2013-07-03 20:15:00	7.8	35
2013-07-03 20:30:00	7.8	35
2013-07-03 20:45:00	7.8	35
2013-07-03 21:00:00	7.8	35
2013-07-03 21:15:00	7.8	35
2013-07-03 21:30:00	7.8	35
2013-07-03 21:45:00	7.79	35
2013-07-03 22:00:00	7.8	35
2013-07-03 22:15:00	7.8	35
2013-07-03 22:30:00	7.8	35
2013-07-03 22:45:00	7.8	35
2013-07-03 23:00:00	7.8	35
2013-07-03 23:15:00	7.8	35
2013-07-03 23:30:00	7.8	35
2013-07-03 23:45:00	7.8	35
2013-07-04	7.8	35
2013-07-04 00:15:00	7.8	35
2013-07-04 00:30:00	7.8	35
2013-07-04 00:45:00	7.8	35
2013-07-04 01:00:00	7.8	35
2013-07-04 01:15:00	7.8	35
2013-07-04 01:30:00	7.8	35
2013-07-04 01:45:00	7.8	35
2013-07-04 02:00:00	7.8	35
2013-07-04 02:15:00	7.8	35
2013-07-04 02:30:00	7.8	35
2013-07-04 02:45:00	7.8	35
2013-07-04 03:00:00	7.8	35
2013-07-04 03:15:00	7.8	35
2013-07-04 03:30:00	7.8	35
2013-07-04 03:45:00	7.8	35
2013-07-04 04:00:00	7.8	35
2013-07-04 04:15:00	7.8	35
2013-07-04 04:30:00	7.8	35
2013-07-04 04:45:00	7.8	35
2013-07-04 05:00:00	7.8	35
2013-07-04 05:15:00	7.8	35
2013-07-04 05:30:00	7.8	35
2013-07-04 05:45:00	7.8	35
2013-07-04 06:00:00	7.8	35
2013-07-04 06:15:00	7.8	35
2013-07-04 06:30:00	7.8	35
2013-07-04 06:45:00	7.8	35
2013-07-04 07:00:00	7.8	35
2013-07-04 07:15:00	7.8	35
2013-07-04 07:30:00	7.8	35
2013-07-04 07:45:00	7.8	35
2013-07-04 08:00:00	7.8	35
2013-07-04 08:15:00	7.8	35
2013-07-04 08:30:00	7.8	35
2013-07-04 08:45:00	7.8	35
2013-07-04 09:00:00	7.8	35
2013-07-04 09:15:00	7.8	35
2013-07-04 09:30:00	7.8	35
2013-07-04 09:45:00	7.8	35
2013-07-04 10:00:00	7.8	35
2013-07-04 10:15:00	7.8	35
2013-07-04 10:30:00	7.8	35
2013-07-04 10:45:00	7.8	35
2013-07-04 11:00:00	7.8	35
2013-07-04 11:15:00	7.8	35
2013-07-04 11:30:00	7.8	35
2013-07-04 11:45:00	7.8	35
2013-07-04 12:00:00	7.8	35
2013-07-04 12:15:00	7.8	35
2013-07-04 12:30:00	7.8	35
2013-07-04 12:45:00	7.8	35
2013-07-04 13:00:00	7.8	35
2013-07-04 13:15:00	7.8	35
2013-07-04 13:30:00	7.8	35
2013-07-04 13:45:00	7.8	35
2013-07-04 14:00:00	7.79	35
2013-07-04 14:15:00	7.8	35
2013-07-04 14:30:00	7.8	35
2013-07-04 14:45:00	7.8	35
2013-07-04 15:00:00	7.8	35
2013-07-04 15:15:00	7.8	35
2013-07-04 15:30:00	7.8	35
2013-07-04 15:45:00	7.8	35
2013-07-04 16:00:00	7.8	35
2013-07-04 16:15:00	7.8	35
2013-07-04 16:30:00	7.8	35
2013-07-04 16:45:00	7.8	35
2013-07-04 17:00:00	7.8	35
2013-07-04 17:15:00	7.8	35
2013-07-04 17:30:00	7.8	35
2013-07-04 17:45:00	7.8	35
2013-07-04 18:00:00	7.8	35
2013-07-04 18:15:00	7.8	35
2013-07-04 18:30:00	7.8	35
2013-07-04 18:45:00	7.8	35
2013-07-04 19:00:00	7.8	35
2013-07-04 19:15:00	7.8	35
2013-07-04 19:30:00	7.8	35
2013-07-04 19:45:00	7.8	35
2013-07-04 20:00:00	7.8	35
2013-07-04 20:15:00	7.8	35
2013-07-04 20:30:00	7.8	35
2013-07-04 20:45:00	7.8	35
2013-07-04 21:00:00	7.8	35
2013-07-04 21:15:00	7.8	35
2013-07-04 21:30:00	7.8	35
2013-07-04 21:45:00	7.8	35
2013-07-04 22:00:00	7.8	35
2013-07-04 22:15:00	7.8	35
2013-07-04 22:30:00	7.8	35
2013-07-04 22:45:00	7.8	35
2013-07-04 23:00:00	7.8	35
2013-07-04 23:15:00	7.8	35
2013-07-04 23:30:00	7.8	35
2013-07-04 23:45:00	7.8	35
2013-07-05	7.8	35.1
2013-07-05 00:15:00	7.8	35
2013-07-05 00:30:00	7.8	35.1
2013-07-05 00:45:00	7.8	35
2013-07-05 01:00:00	7.8	35
2013-07-05 01:15:00	7.8	35
2013-07-05 01:30:00	7.8	35.1
2013-07-05 01:45:00	7.8	35.1
2013-07-05 02:00:00	7.8	35.1
2013-07-05 02:15:00	7.8	35.1
2013-07-05 02:30:00	7.8	35.1
2013-07-05 02:45:00	7.8	35.1
2013-07-05 03:00:00	7.79	35
2013-07-05 03:15:00	7.79	35
2013-07-05 03:30:00	7.79	35
2013-07-05 03:45:00	7.79	35
2013-07-05 04:00:00	7.79	35
2013-07-05 04:15:00	7.79	35
2013-07-05 04:30:00	7.79	35
2013-07-05 04:45:00	7.8	35
2013-07-05 05:00:00	7.8	35
2013-07-05 05:15:00	7.8	35
2013-07-05 05:30:00	7.8	35.1
2013-07-05 05:45:00	7.8	35
2013-07-05 06:00:00	7.8	35
2013-07-05 06:15:00	7.8	35
2013-07-05 06:30:00	7.8	35
2013-07-05 06:45:00	7.8	35
2013-07-05 07:00:00	7.8	35
2013-07-05 07:15:00	7.8	35
2013-07-05 07:30:00	7.8	35
2013-07-05 07:45:00	7.8	35
2013-07-05 08:00:00	7.8	35
2013-07-05 08:15:00	7.8	35
2013-07-05 08:30:00	7.8	35
2013-07-05 08:45:00	7.8	35
2013-07-05 09:00:00	7.8	35
2013-07-05 09:15:00	7.8	35
2013-07-05 09:30:00	7.8	35
2013-07-05 09:45:00	7.8	35
2013-07-05 10:00:00	7.8	35
2013-07-05 10:15:00	7.8	35
2013-07-05 10:30:00	7.8	35
2013-07-05 10:45:00	7.8	35
2013-07-05 11:00:00	7.8	35
2013-07-05 11:15:00	7.8	35
2013-07-05 11:30:00	7.8	35
2013-07-05 11:45:00	7.8	35
2013-07-05 12:00:00	7.8	35
2013-07-05 12:15:00	7.79	35
2013-07-05 12:30:00	7.79	35
2013-07-05 12:45:00	7.8	35
2013-07-05 13:00:00	7.79	35
2013-07-05 13:15:00	7.79	35
2013-07-05 13:30:00	7.79	35
2013-07-05 13:45:00	7.79	35
2013-07-05 14:00:00	7.79	35
2013-07-05 14:15:00	7.79	35
2013-07-05 14:30:00	7.79	35
2013-07-05 14:45:00	7.79	35
2013-07-05 15:00:00	7.79	35
2013-07-05 15:15:00	7.79	35
2013-07-05 15:30:00	7.79	35
2013-07-05 15:45:00	7.79	35
2013-07-05 16:00:00	7.79	35
2013-07-05 16:15:00	7.78	35
2013-07-05 16:30:00	7.78	35
2013-07-05 16:45:00	7.79	35
2013-07-05 17:00:00	7.8	35
2013-07-05 17:15:00	7.8	35
2013-07-05 17:30:00	7.8	35.1
2013-07-05 17:45:00	7.8	35
2013-07-05 18:00:00	7.8	35.1
2013-07-05 18:15:00	7.8	35
2013-07-05 18:30:00	7.79	35
2013-07-05 18:45:00	7.8	35
2013-07-05 19:00:00	7.8	35
2013-07-05 19:15:00	7.8	35
2013-07-05 19:30:00	7.8	35
2013-07-05 19:45:00	7.8	35
2013-07-05 20:00:00	7.8	35
2013-07-05 20:15:00	7.8	35
2013-07-05 20:30:00	7.8	35
2013-07-05 20:45:00	7.8	35
2013-07-05 21:00:00	7.8	35
2013-07-05 21:15:00	7.8	35
2013-07-05 21:30:00	7.8	35
2013-07-05 21:45:00	7.8	35
2013-07-05 22:00:00	7.8	35
2013-07-05 22:15:00	7.8	35
2013-07-05 22:30:00	7.8	35
2013-07-05 22:45:00	7.8	35
2013-07-05 23:00:00	7.8	35
2013-07-05 23:15:00	7.79	35
2013-07-05 23:30:00	7.79	35
2013-07-05 23:45:00	7.79	35
2013-07-06	7.78	35
2013-07-06 00:15:00	7.78	35
2013-07-06 00:30:00	7.78	35
2013-07-06 00:45:00	7.77	35
2013-07-06 01:00:00	7.77	35
2013-07-06 01:15:00	7.77	35
2013-07-06 01:30:00	7.78	35
2013-07-06 01:45:00	7.78	35
2013-07-06 02:00:00	7.78	35
2013-07-06 02:15:00	7.78	35
2013-07-06 02:30:00	7.78	35
2013-07-06 02:45:00	7.77	35
2013-07-06 03:00:00	7.77	35
2013-07-06 03:15:00	7.78	35
2013-07-06 03:30:00	7.78	35
2013-07-06 03:45:00	7.78	35
2013-07-06 04:00:00	7.78	35
2013-07-06 04:15:00	7.79	35
2013-07-06 04:30:00	7.79	35
2013-07-06 04:45:00	7.79	35
2013-07-06 05:00:00	7.79	35
2013-07-06 05:15:00	7.79	35
2013-07-06 05:30:00	7.79	35
2013-07-06 05:45:00	7.79	35
2013-07-06 06:00:00	7.8	35
2013-07-06 06:15:00	7.8	35
2013-07-06 06:30:00	7.8	35
2013-07-06 06:45:00	7.8	35
2013-07-06 07:00:00	7.8	35
2013-07-06 07:15:00	7.8	35
2013-07-06 07:30:00	7.8	35
2013-07-06 07:45:00	7.8	35
2013-07-06 08:00:00	7.8	35
2013-07-06 08:15:00	7.8	35
2013-07-06 08:30:00	7.8	35
2013-07-06 08:45:00	7.8	35
2013-07-06 09:00:00	7.8	35
2013-07-06 09:15:00	7.8	35
2013-07-06 09:30:00	7.8	35
2013-07-06 09:45:00	7.8	35
2013-07-06 10:00:00	7.79	35
2013-07-06 10:15:00	7.79	35
2013-07-06 10:30:00	7.79	35
2013-07-06 10:45:00	7.79	35
2013-07-06 11:00:00	7.79	35
2013-07-06 11:15:00	7.79	35
2013-07-06 11:30:00	7.79	35
2013-07-06 11:45:00	7.8	35
2013-07-06 12:00:00	7.79	35
2013-07-06 12:15:00	7.8	35
2013-07-06 12:30:00	7.8	35
2013-07-06 12:45:00	7.79	35
2013-07-06 13:00:00	7.8	35
2013-07-06 13:15:00	7.8	35
2013-07-06 13:30:00	7.8	35
2013-07-06 13:45:00	7.8	35
2013-07-06 14:00:00	7.8	35
2013-07-06 14:15:00	7.79	35
2013-07-06 14:30:00	7.79	35
2013-07-06 14:45:00	7.79	35
2013-07-06 15:00:00	7.78	35
2013-07-06 15:15:00	7.79	35
2013-07-06 15:30:00	7.78	35
2013-07-06 15:45:00	7.78	35
2013-07-06 16:00:00	7.78	35
2013-07-06 16:15:00	7.78	35
2013-07-06 16:30:00	7.78	35
2013-07-06 16:45:00	7.79	35
2013-07-06 17:00:00	7.79	35
2013-07-06 17:15:00	7.79	35
2013-07-06 17:30:00	7.8	35
2013-07-06 17:45:00	7.8	35
2013-07-06 18:00:00	7.8	35
2013-07-06 18:15:00	7.8	35
2013-07-06 18:30:00	7.8	35
2013-07-06 18:45:00	7.8	35
2013-07-06 19:00:00	7.8	35
2013-07-06 19:15:00	7.8	35
2013-07-06 19:30:00	7.8	35
2013-07-06 19:45:00	7.79	35
2013-07-06 20:00:00	7.79	35
2013-07-06 20:15:00	7.79	35
2013-07-06 20:30:00	7.79	35
2013-07-06 20:45:00	7.79	35
2013-07-06 21:00:00	7.79	35
2013-07-06 21:15:00	7.79	35
2013-07-06 21:30:00	7.79	35
2013-07-06 21:45:00	7.8	35
2013-07-06 22:00:00	7.8	35
2013-07-06 22:15:00	7.79	35
2013-07-06 22:30:00	7.79	35
2013-07-06 22:45:00	7.79	35
2013-07-06 23:00:00	7.79	35
2013-07-06 23:15:00	7.77	35
2013-07-06 23:30:00	7.79	35
2013-07-06 23:45:00	7.79	35
2013-07-07	7.79	35
2013-07-07 00:15:00	7.78	35
2013-07-07 00:30:00	7.79	35
2013-07-07 00:45:00	7.79	35
2013-07-07 01:00:00	7.79	35
2013-07-07 01:15:00	7.77	35
2013-07-07 01:30:00	7.78	35
2013-07-07 01:45:00	7.78	35
2013-07-07 02:00:00	7.78	35
2013-07-07 02:15:00	7.78	35
2013-07-07 02:30:00	7.78	35
2013-07-07 02:45:00	7.78	35
2013-07-07 03:00:00	7.77	34.9
2013-07-07 03:15:00	7.77	35
2013-07-07 03:30:00	7.77	35
2013-07-07 03:45:00	7.78	35
2013-07-07 04:00:00	7.77	35
2013-07-07 04:15:00	7.77	35
2013-07-07 04:30:00	7.78	35
2013-07-07 04:45:00	7.78	35
2013-07-07 05:00:00	7.78	35
2013-07-07 05:15:00	7.79	35
2013-07-07 05:30:00	7.79	35
2013-07-07 05:45:00	7.79	35
2013-07-07 06:00:00	7.79	35
2013-07-07 06:15:00	7.79	35
2013-07-07 06:30:00	7.79	35
2013-07-07 06:45:00	7.8	35
2013-07-07 07:00:00	7.8	35
2013-07-07 07:15:00	7.8	35
2013-07-07 07:30:00	7.8	35
2013-07-07 07:45:00	7.79	35
2013-07-07 08:00:00	7.8	35
2013-07-07 08:15:00	7.79	35
2013-07-07 08:30:00	7.79	35
2013-07-07 08:45:00	7.79	35
2013-07-07 09:00:00	7.79	35
2013-07-07 09:15:00	7.79	35
2013-07-07 09:30:00	7.79	35
2013-07-07 09:45:00	7.79	35
2013-07-07 10:00:00	7.79	35
2013-07-07 10:15:00	7.79	35
2013-07-07 10:30:00	7.79	35
2013-07-07 10:45:00	7.79	35
2013-07-07 11:00:00	7.79	35
2013-07-07 11:15:00	7.78	35
2013-07-07 11:30:00	7.78	35
2013-07-07 11:45:00	7.78	35
2013-07-07 12:00:00	7.78	35
2013-07-07 12:15:00	7.77	35
2013-07-07 12:30:00	7.78	35
2013-07-07 12:45:00	7.77	35
2013-07-07 13:00:00	7.77	34.9
2013-07-07 13:15:00	7.78	35
2013-07-07 13:30:00	7.79	35
2013-07-07 13:45:00	7.77	34.9
2013-07-07 14:00:00	7.77	34.9
2013-07-07 14:15:00	7.77	34.9
2013-07-07 14:30:00	7.78	35
2013-07-07 14:45:00	7.78	35
2013-07-07 15:00:00	7.78	35
2013-07-07 15:15:00	7.77	35
2013-07-07 15:30:00	7.77	35
2013-07-07 15:45:00	7.77	35
2013-07-07 16:00:00	7.77	34.9
2013-07-07 16:15:00	7.77	35
2013-07-07 16:30:00	7.77	35
2013-07-07 16:45:00	7.78	35
2013-07-07 17:00:00	7.78	35
2013-07-07 17:15:00	7.78	35
2013-07-07 17:30:00	7.78	35
2013-07-07 17:45:00	7.78	35
2013-07-07 18:00:00	7.78	35
2013-07-07 18:15:00	7.79	35
2013-07-07 18:30:00	7.79	35
2013-07-07 18:45:00	7.79	35
2013-07-07 19:00:00	7.79	35
2013-07-07 19:15:00	7.79	35
2013-07-07 19:30:00	7.8	35
2013-07-07 19:45:00	7.8	35
2013-07-07 20:00:00	7.8	35
2013-07-07 20:15:00	7.8	35
2013-07-07 20:30:00	7.8	35
2013-07-07 20:45:00	7.8	35
2013-07-07 21:00:00	7.79	35
2013-07-07 21:15:00	7.79	35
2013-07-07 21:30:00	7.79	35
2013-07-07 21:45:00	7.79	35
2013-07-07 22:00:00	7.79	35
2013-07-07 22:15:00	7.79	35
2013-07-07 22:30:00	7.78	35
2013-07-07 22:45:00	7.78	35
2013-07-07 23:00:00	7.78	35
2013-07-07 23:15:00	7.76	34.9
2013-07-07 23:30:00	7.76	34.9
2013-07-07 23:45:00	7.76	34.9
2013-07-08	7.77	34.9
2013-07-08 00:15:00	7.77	35
2013-07-08 00:30:00	7.77	34.9
2013-07-08 00:45:00	7.76	34.9
2013-07-08 01:00:00	7.76	34.9
2013-07-08 01:15:00	7.77	35
2013-07-08 01:30:00	7.77	34.9
2013-07-08 01:45:00	7.77	34.9
2013-07-08 02:00:00	7.77	34.9
2013-07-08 02:15:00	7.77	34.9
2013-07-08 02:30:00	7.76	34.9
2013-07-08 02:45:00	7.76	34.9
2013-07-08 03:00:00	7.77	34.9
2013-07-08 03:15:00	7.77	35
2013-07-08 03:30:00	7.77	35
2013-07-08 03:45:00	7.76	34.9
2013-07-08 04:00:00	7.76	34.9
2013-07-08 04:15:00	7.76	34.9
2013-07-08 04:30:00	7.75	34.9
2013-07-08 04:45:00	7.75	34.9
2013-07-08 05:00:00	7.74	34.9
2013-07-08 05:15:00	7.76	34.9
2013-07-08 05:30:00	7.76	34.9
2013-07-08 05:45:00	7.76	34.9
2013-07-08 06:00:00	7.77	34.9
2013-07-08 06:15:00	7.77	34.9
2013-07-08 06:30:00	7.78	35
2013-07-08 06:45:00	7.79	35
2013-07-08 07:00:00	7.79	35
2013-07-08 07:15:00	7.79	35
2013-07-08 07:30:00	7.79	35
2013-07-08 07:45:00	7.79	35
2013-07-08 08:00:00	7.79	35
2013-07-08 08:15:00	7.79	35
2013-07-08 08:30:00	7.79	35
2013-07-08 08:45:00	7.79	35
2013-07-08 09:00:00	7.79	35
2013-07-08 09:15:00	7.79	35
2013-07-08 09:30:00	7.79	35
2013-07-08 09:45:00	7.78	35
2013-07-08 10:00:00	7.78	35
2013-07-08 10:15:00	7.78	35
2013-07-08 10:30:00	7.78	35
2013-07-08 10:45:00	7.78	35
2013-07-08 11:00:00	7.77	35
2013-07-08 11:15:00	7.77	34.9
2013-07-08 11:30:00	7.77	35
2013-07-08 11:45:00	7.77	35
2013-07-08 12:00:00	7.78	35
2013-07-08 12:15:00	7.77	35
2013-07-08 12:30:00	7.76	34.9
2013-07-08 12:45:00	7.76	34.9
2013-07-08 13:00:00	7.76	34.9
2013-07-08 13:15:00	7.77	34.9
2013-07-08 13:30:00	7.79	35
2013-07-08 13:45:00	7.79	35
2013-07-08 14:00:00	7.78	35
2013-07-08 14:15:00	7.77	34.9
2013-07-08 14:30:00	7.76	34.9
2013-07-08 14:45:00	7.76	34.9
2013-07-08 15:00:00	7.76	34.9
2013-07-08 15:15:00	7.76	34.9
2013-07-08 15:30:00	7.76	34.9
2013-07-08 15:45:00	7.76	34.9
2013-07-08 16:00:00	7.77	34.9
2013-07-08 16:15:00	7.77	34.9
2013-07-08 16:30:00	7.77	34.9
2013-07-08 16:45:00	7.77	34.9
2013-07-08 17:00:00	7.77	34.9
2013-07-08 17:15:00	7.78	35
2013-07-08 17:30:00	7.78	35
2013-07-08 17:45:00	7.78	35
2013-07-08 18:00:00	7.78	35
2013-07-08 18:15:00	7.78	35
2013-07-08 18:30:00	7.78	35
2013-07-08 18:45:00	7.79	35
2013-07-08 19:00:00	7.79	35
2013-07-08 19:15:00	7.79	35
2013-07-08 19:30:00	7.79	35
2013-07-08 19:45:00	7.79	35
2013-07-08 20:00:00	7.79	35
2013-07-08 20:15:00	7.79	35
2013-07-08 20:30:00	7.79	35
2013-07-08 20:45:00	7.79	35
2013-07-08 21:00:00	7.79	35
2013-07-08 21:15:00	7.79	35
2013-07-08 21:30:00	7.79	35
2013-07-08 21:45:00	7.79	35
2013-07-08 22:00:00	7.79	35
2013-07-08 22:15:00	7.79	35
2013-07-08 22:30:00	7.79	35
2013-07-08 22:45:00	7.79	35
2013-07-08 23:00:00	7.79	35
2013-07-08 23:15:00	7.79	35
2013-07-08 23:30:00	7.79	35
2013-07-08 23:45:00	7.77	34.9
2013-07-09	7.77	34.9
2013-07-09 00:15:00	7.78	34.9
2013-07-09 00:30:00	7.77	34.9
2013-07-09 00:45:00	7.77	34.9
2013-07-09 01:00:00	7.77	34.9
2013-07-09 01:15:00	7.76	34.9
2013-07-09 01:30:00	7.77	35
2013-07-09 01:45:00	7.77	34.9
2013-07-09 02:00:00	7.76	34.9
2013-07-09 02:15:00	7.76	34.9
2013-07-09 02:30:00	7.76	34.9
2013-07-09 02:45:00	7.77	34.9
2013-07-09 03:00:00	7.77	34.9
2013-07-09 03:15:00	7.76	34.9
2013-07-09 03:30:00	7.76	34.9
2013-07-09 03:45:00	7.76	34.9
2013-07-09 04:00:00	7.76	34.9
2013-07-09 04:15:00	7.76	34.9
2013-07-09 04:30:00	7.76	34.9
2013-07-09 04:45:00	7.76	34.9
2013-07-09 05:00:00	7.76	34.9
2013-07-09 05:15:00	7.76	34.9
2013-07-09 05:30:00	7.77	35
2013-07-09 05:45:00	7.77	35
2013-07-09 06:00:00	7.78	35
2013-07-09 06:15:00	7.78	35
2013-07-09 06:30:00	7.78	35
2013-07-09 06:45:00	7.78	35
2013-07-09 07:00:00	7.78	35
2013-07-09 07:15:00	7.78	35
2013-07-09 07:30:00	7.78	35
2013-07-09 07:45:00	7.78	35
2013-07-09 08:00:00	7.79	35
2013-07-09 08:15:00	7.79	35
2013-07-09 08:30:00	7.79	35
2013-07-09 08:45:00	7.79	35
2013-07-09 09:00:00	7.79	35
2013-07-09 09:15:00	7.79	35
2013-07-09 09:30:00	7.79	35
2013-07-09 09:45:00	7.79	35
2013-07-09 10:00:00	7.79	35
2013-07-09 10:15:00	7.79	35
2013-07-09 10:30:00	7.79	35
2013-07-09 10:45:00	7.79	35
2013-07-09 11:00:00	7.79	35
2013-07-09 11:15:00	7.79	35
2013-07-09 11:30:00	7.79	35
2013-07-09 11:45:00	7.79	35
2013-07-09 12:00:00	7.79	35
2013-07-09 12:15:00	7.79	35
2013-07-09 12:30:00	7.76	34.9
2013-07-09 12:45:00	7.77	34.9
2013-07-09 13:00:00	7.77	34.9
2013-07-09 13:15:00	7.77	34.9
2013-07-09 13:30:00	7.77	34.9
2013-07-09 13:45:00	7.77	35
2013-07-09 14:00:00	7.76	34.9
2013-07-09 14:15:00	7.76	34.9
2013-07-09 14:30:00	7.76	34.9
2013-07-09 14:45:00	7.76	34.9
2013-07-09 15:00:00	7.76	34.9
2013-07-09 15:15:00	7.76	34.9
2013-07-09 15:30:00	7.76	34.9
2013-07-09 15:45:00	7.75	34.9
2013-07-09 16:00:00	7.77	34.9
2013-07-09 16:15:00	7.77	34.9
2013-07-09 16:30:00	7.77	34.9
2013-07-09 16:45:00	7.77	34.9
2013-07-09 17:00:00	7.76	34.9
2013-07-09 17:15:00	7.77	34.9
2013-07-09 17:30:00	7.77	34.9
2013-07-09 17:45:00	7.76	34.9
2013-07-09 18:00:00	7.77	34.9
2013-07-09 18:15:00	7.77	34.9
2013-07-09 18:30:00	7.77	34.9
2013-07-09 18:45:00	7.77	34.9
2013-07-09 19:00:00	7.77	34.9
2013-07-09 19:15:00	7.77	35
2013-07-09 19:30:00	7.78	35
2013-07-09 19:45:00	7.78	35
2013-07-09 20:00:00	7.78	35
2013-07-09 20:15:00	7.78	35
2013-07-09 20:30:00	7.79	35
2013-07-09 20:45:00	7.79	35
2013-07-09 21:00:00	7.79	35
2013-07-09 21:15:00	7.79	35
2013-07-09 21:30:00	7.79	35
2013-07-09 21:45:00	7.78	35
2013-07-09 22:00:00	7.78	35
2013-07-09 22:15:00	7.79	35
2013-07-09 22:30:00	7.79	35
2013-07-09 22:45:00	7.79	35
2013-07-09 23:00:00	7.79	35
2013-07-09 23:15:00	7.78	35
2013-07-09 23:30:00	7.78	35
2013-07-09 23:45:00	7.78	35
2013-07-10	7.78	35
2013-07-10 00:15:00	7.77	34.9
2013-07-10 00:30:00	7.76	34.9
2013-07-10 00:45:00	7.75	34.9
2013-07-10 01:00:00	7.75	34.9
2013-07-10 01:15:00	7.76	34.9
2013-07-10 01:30:00	7.76	34.9
2013-07-10 01:45:00	7.76	34.9
2013-07-10 02:00:00	7.76	34.9
2013-07-10 02:15:00	7.76	34.9
2013-07-10 02:30:00	7.76	34.9
2013-07-10 02:45:00	7.76	34.9
2013-07-10 03:00:00	7.76	34.9
2013-07-10 03:15:00	7.76	34.9
2013-07-10 03:30:00	7.76	34.9
2013-07-10 03:45:00	7.76	34.9
2013-07-10 04:00:00	7.76	34.9
2013-07-10 04:15:00	7.76	34.9
2013-07-10 04:30:00	7.76	34.9
2013-07-10 04:45:00	7.76	34.9
2013-07-10 05:00:00	7.76	34.9
2013-07-10 05:15:00	7.76	34.9
2013-07-10 05:30:00	7.76	34.9
2013-07-10 05:45:00	7.76	34.9
2013-07-10 06:00:00	7.76	34.9
2013-07-10 06:15:00	7.76	34.9
2013-07-10 06:30:00	7.76	34.9
2013-07-10 06:45:00	7.77	34.9
2013-07-10 07:00:00	7.77	34.9
2013-07-10 07:15:00	7.77	34.9
2013-07-10 07:30:00	7.78	35
2013-07-10 07:45:00	7.78	35
2013-07-10 08:00:00	7.78	35
2013-07-10 08:15:00	7.78	35
2013-07-10 08:30:00	7.78	35
2013-07-10 08:45:00	7.79	35
2013-07-10 09:00:00	7.78	35
2013-07-10 09:15:00	7.78	35
2013-07-10 09:30:00	7.78	35
2013-07-10 09:45:00	7.78	35
2013-07-10 10:00:00	7.78	35
2013-07-10 10:15:00	7.78	35
2013-07-10 10:30:00	7.77	35
2013-07-10 10:45:00	7.77	34.9
2013-07-10 11:00:00	7.77	34.9
2013-07-10 11:15:00	7.77	34.9
2013-07-10 11:30:00	7.77	34.9
2013-07-10 11:45:00	7.77	34.9
2013-07-10 12:00:00	7.76	34.9
2013-07-10 12:15:00	7.76	34.9
2013-07-10 12:30:00	7.76	34.9
2013-07-10 12:45:00	7.75	34.9
2013-07-10 13:00:00	7.75	34.9
2013-07-10 13:15:00	7.75	34.9
2013-07-10 13:30:00	7.76	34.9
2013-07-10 13:45:00	7.76	34.9
2013-07-10 14:00:00	7.76	34.9
2013-07-10 14:15:00	7.76	34.9
2013-07-10 14:30:00	7.76	34.9
2013-07-10 14:45:00	7.76	34.9
2013-07-10 15:00:00	7.77	34.9
2013-07-10 15:15:00	7.77	34.9
2013-07-10 15:30:00	7.76	34.9
2013-07-10 15:45:00	7.76	34.9
2013-07-10 16:00:00	7.76	34.9
2013-07-10 16:15:00	7.76	34.9
2013-07-10 16:30:00	7.76	34.9
2013-07-10 16:45:00	7.76	34.9
2013-07-10 17:00:00	7.76	34.9
2013-07-10 17:15:00	7.76	34.9
2013-07-10 17:30:00	7.76	34.9
2013-07-10 17:45:00	7.76	34.9
2013-07-10 18:00:00	7.76	34.9
2013-07-10 18:15:00	7.77	34.9
2013-07-10 18:30:00	7.77	34.9
2013-07-10 18:45:00	7.77	34.9
2013-07-10 19:00:00	7.77	34.9
2013-07-10 19:15:00	7.77	34.9
2013-07-10 19:30:00	7.77	34.9
2013-07-10 19:45:00	7.77	34.9
2013-07-10 20:00:00	7.77	35
2013-07-10 20:15:00	7.78	35
2013-07-10 20:30:00	7.78	35
2013-07-10 20:45:00	7.78	35
2013-07-10 21:00:00	7.78	35
2013-07-10 21:15:00	7.78	35
2013-07-10 21:30:00	7.78	35
2013-07-10 21:45:00	7.78	35
2013-07-10 22:00:00	7.78	35
2013-07-10 22:15:00	7.78	35
2013-07-10 22:30:00	7.78	35
2013-07-10 22:45:00	7.78	35
2013-07-10 23:00:00	7.78	35
2013-07-10 23:15:00	7.78	35
2013-07-10 23:30:00	7.78	35
2013-07-10 23:45:00	7.78	35
2013-07-11	7.78	35
2013-07-11 00:15:00	7.78	35
2013-07-11 00:30:00	7.77	35
2013-07-11 00:45:00	7.77	35
2013-07-11 01:00:00	7.77	34.9
2013-07-11 01:15:00	7.76	34.9
2013-07-11 01:30:00	7.76	34.9
2013-07-11 01:45:00	7.77	34.9
2013-07-11 02:00:00	7.76	34.9
2013-07-11 02:15:00	7.76	34.9
2013-07-11 02:30:00	7.76	34.9
2013-07-11 02:45:00	7.76	34.9
2013-07-11 03:00:00	7.76	34.9
2013-07-11 03:15:00	7.76	34.9
2013-07-11 03:30:00	7.76	34.9
2013-07-11 03:45:00	7.76	34.9
2013-07-11 04:00:00	7.76	34.9
2013-07-11 04:15:00	7.76	34.9
2013-07-11 04:30:00	7.76	34.9
2013-07-11 04:45:00	7.76	34.9
2013-07-11 05:00:00	7.77	34.9
2013-07-11 05:15:00	7.77	34.9
2013-07-11 05:30:00	7.77	34.9
2013-07-11 05:45:00	7.77	34.9
2013-07-11 06:00:00	7.76	34.9
2013-07-11 06:15:00	7.76	34.9
2013-07-11 06:30:00	7.76	34.9
2013-07-11 06:45:00	7.77	34.9
2013-07-11 07:00:00	7.77	34.9
2013-07-11 07:15:00	7.77	34.9
2013-07-11 07:30:00	7.77	34.9
2013-07-11 07:45:00	7.77	34.9
2013-07-11 08:00:00	7.78	35
2013-07-11 08:15:00	7.78	35
2013-07-11 08:30:00	7.78	35
2013-07-11 08:45:00	7.78	35
2013-07-11 09:00:00	7.78	35
2013-07-11 09:15:00	7.78	35
2013-07-11 09:30:00	7.78	35
2013-07-11 09:45:00	7.78	35
2013-07-11 10:00:00	7.78	35
2013-07-11 10:15:00	7.78	35
2013-07-11 10:30:00	7.78	35
2013-07-11 10:45:00	7.78	35
2013-07-11 11:00:00	7.78	35
2013-07-11 11:15:00	7.78	35
2013-07-11 11:30:00	7.78	35
2013-07-11 11:45:00	7.78	35
2013-07-11 12:00:00	7.78	35
2013-07-11 12:15:00	7.77	35
2013-07-11 12:30:00	7.77	35
2013-07-11 12:45:00	7.77	35
2013-07-11 13:00:00	7.77	34.9
2013-07-11 13:15:00	7.76	34.9
2013-07-11 13:30:00	7.76	34.9
2013-07-11 13:45:00	7.75	34.9
2013-07-11 14:00:00	7.75	34.9
2013-07-11 14:15:00	7.75	34.9
2013-07-11 14:30:00	7.75	34.9
2013-07-11 14:45:00	7.76	34.9
2013-07-11 15:00:00	7.76	34.9
2013-07-11 15:15:00	7.77	35
2013-07-11 15:30:00	7.78	35
2013-07-11 15:45:00	7.78	34.9
2013-07-11 16:00:00	7.76	34.9
2013-07-11 16:15:00	7.77	34.9
2013-07-11 16:30:00	7.77	34.9
2013-07-11 16:45:00	7.76	34.9
2013-07-11 17:00:00	7.76	34.9
2013-07-11 17:15:00	7.76	34.9
2013-07-11 17:30:00	7.76	34.9
2013-07-11 17:45:00	7.76	34.9
2013-07-11 18:00:00	7.76	34.9
2013-07-11 18:15:00	7.76	34.9
2013-07-11 18:30:00	7.76	34.9
2013-07-11 18:45:00	7.76	34.9
2013-07-11 19:00:00	7.76	34.9
2013-07-11 19:15:00	7.75	34.9
2013-07-11 19:30:00	7.75	34.9
2013-07-11 19:45:00	7.76	34.9
2013-07-11 20:00:00	7.76	34.9
2013-07-11 20:15:00	7.77	34.9
2013-07-11 20:30:00	7.77	34.9
2013-07-11 20:45:00	7.77	34.9
2013-07-11 21:00:00	7.77	35
2013-07-11 21:15:00	7.78	35
2013-07-11 21:30:00	7.78	35
2013-07-11 21:45:00	7.78	35
2013-07-11 22:00:00	7.78	35
2013-07-11 22:15:00	7.78	35
2013-07-11 22:30:00	7.78	35
2013-07-11 22:45:00	7.78	35
2013-07-11 23:00:00	7.78	35
2013-07-11 23:15:00	7.78	35
2013-07-11 23:30:00	7.77	35
2013-07-11 23:45:00	7.77	35
2013-07-12	7.77	34.9
2013-07-12 00:15:00	7.77	35
2013-07-12 00:30:00	7.77	35
2013-07-12 00:45:00	7.77	35
2013-07-12 01:00:00	7.77	35
2013-07-12 01:15:00	7.77	35
2013-07-12 01:30:00	7.77	35
2013-07-12 01:45:00	7.77	34.9
2013-07-12 02:00:00	7.76	34.9
2013-07-12 02:15:00	7.75	34.9
2013-07-12 02:30:00	7.76	34.9
2013-07-12 02:45:00	7.77	34.9
2013-07-12 03:00:00	7.76	34.9
2013-07-12 03:15:00	7.78	35
2013-07-12 03:30:00	7.76	34.9
2013-07-12 03:45:00	7.77	34.9
2013-07-12 04:00:00	7.76	34.9
2013-07-12 04:15:00	7.75	34.9
2013-07-12 04:30:00	7.75	34.8
2013-07-12 04:45:00	7.75	34.9
2013-07-12 05:00:00	7.76	34.9
2013-07-12 05:15:00	7.76	34.9
2013-07-12 05:30:00	7.76	34.9
2013-07-12 05:45:00	7.76	34.9
2013-07-12 06:00:00	7.76	34.9
2013-07-12 06:15:00	7.76	34.9
2013-07-12 06:30:00	7.76	34.9
2013-07-12 06:45:00	7.76	34.9
2013-07-12 07:00:00	7.76	34.9
2013-07-12 07:15:00	7.76	34.9
2013-07-12 07:30:00	7.76	34.9
2013-07-12 07:45:00	7.76	34.9
2013-07-12 08:00:00	7.76	34.9
2013-07-12 08:15:00	7.77	34.9
2013-07-12 08:30:00	7.76	34.9
2013-07-12 08:45:00	7.77	34.9
2013-07-12 09:00:00	7.77	34.9
2013-07-12 09:15:00	7.77	34.9
2013-07-12 09:30:00	7.77	35
2013-07-12 09:45:00	7.77	35
2013-07-12 10:00:00	7.77	35
2013-07-12 10:15:00	7.77	35
2013-07-12 10:30:00	7.78	35
2013-07-12 10:45:00	7.78	35
2013-07-12 11:00:00	7.78	35
2013-07-12 11:15:00	7.78	35
2013-07-12 11:30:00	7.78	35
2013-07-12 11:45:00	7.78	35
2013-07-12 12:00:00	7.77	34.9
2013-07-12 12:15:00	7.77	34.9
2013-07-12 12:30:00	7.77	34.9
2013-07-12 12:45:00	7.77	34.9
2013-07-12 13:00:00	7.77	34.9
2013-07-12 13:15:00	7.77	34.9
2013-07-12 13:30:00	7.77	35
2013-07-12 13:45:00	7.76	34.9
2013-07-12 14:00:00	7.76	34.9
2013-07-12 14:15:00	7.76	34.9
2013-07-12 14:30:00	7.77	34.9
2013-07-12 14:45:00	7.76	34.9
2013-07-12 15:00:00	7.77	34.9
2013-07-12 15:15:00	7.77	34.9
2013-07-12 15:30:00	7.77	34.9
2013-07-12 15:45:00	7.78	35
2013-07-12 16:00:00	7.77	34.9
2013-07-12 16:15:00	7.76	34.9
2013-07-12 16:30:00	7.76	34.9
2013-07-12 16:45:00	7.76	34.9
2013-07-12 17:00:00	7.76	34.9
2013-07-12 17:15:00	7.76	34.9
2013-07-12 17:30:00	7.76	34.9
2013-07-12 17:45:00	7.76	34.9
2013-07-12 18:00:00	7.76	34.9
2013-07-12 18:15:00	7.76	34.9
2013-07-12 18:30:00	7.76	34.9
2013-07-12 18:45:00	7.76	34.9
2013-07-12 19:00:00	7.76	34.9
2013-07-12 19:15:00	7.76	34.9
2013-07-12 19:30:00	7.76	34.9
2013-07-12 19:45:00	7.76	34.9
2013-07-12 20:00:00	7.76	34.9
2013-07-12 20:15:00	7.76	34.9
2013-07-12 20:30:00	7.76	34.9
2013-07-12 20:45:00	7.76	34.9
2013-07-12 21:00:00	7.77	34.9
2013-07-12 21:15:00	7.77	34.9
2013-07-12 21:30:00	7.77	34.9
2013-07-12 21:45:00	7.77	35
2013-07-12 22:00:00	7.78	35
2013-07-12 22:15:00	7.78	35
2013-07-12 22:30:00	7.78	35
2013-07-12 22:45:00	7.78	35
2013-07-12 23:00:00	7.78	35
2013-07-12 23:15:00	7.78	35
2013-07-12 23:30:00	7.78	35
2013-07-12 23:45:00	7.78	35
2013-07-13	7.78	35
2013-07-13 00:15:00	7.77	35
2013-07-13 00:30:00	7.77	34.9
2013-07-13 00:45:00	7.77	34.9
2013-07-13 01:00:00	7.77	34.9
2013-07-13 01:15:00	7.77	35
2013-07-13 01:30:00	7.77	35
2013-07-13 01:45:00	7.77	35
2013-07-13 02:00:00	7.77	35
2013-07-13 02:15:00	7.77	35
2013-07-13 02:30:00	7.77	34.9
2013-07-13 02:45:00	7.76	34.9
2013-07-13 03:00:00	7.77	34.9
2013-07-13 03:15:00	7.77	34.9
2013-07-13 03:30:00	7.77	34.9
2013-07-13 03:45:00	7.78	35
2013-07-13 04:00:00	7.78	35
2013-07-13 04:15:00	7.77	35
2013-07-13 04:30:00	7.78	35
2013-07-13 04:45:00	7.77	34.9
2013-07-13 05:00:00	7.77	34.9
2013-07-13 05:15:00	7.77	34.9
2013-07-13 05:30:00	7.76	34.9
2013-07-13 05:45:00	7.76	34.9
2013-07-13 06:00:00	7.76	34.9
2013-07-13 06:15:00	7.76	34.9
2013-07-13 06:30:00	7.76	34.9
2013-07-13 06:45:00	7.76	34.9
2013-07-13 07:00:00	7.76	34.9
2013-07-13 07:15:00	7.76	34.9
2013-07-13 07:30:00	7.76	34.9
2013-07-13 07:45:00	7.76	34.9
2013-07-13 08:00:00	7.77	34.9
2013-07-13 08:15:00	7.77	34.9
2013-07-13 08:30:00	7.77	34.9
2013-07-13 08:45:00	7.77	34.9
2013-07-13 09:00:00	7.77	34.9
2013-07-13 09:15:00	7.77	34.9
2013-07-13 09:30:00	7.77	34.9
2013-07-13 09:45:00	7.77	34.9
2013-07-13 10:00:00	7.77	35
2013-07-13 10:15:00	7.77	35
2013-07-13 10:30:00	7.78	35
2013-07-13 10:45:00	7.77	35
2013-07-13 11:00:00	7.77	35
2013-07-13 11:15:00	7.77	35
2013-07-13 11:30:00	7.77	34.9
2013-07-13 11:45:00	7.77	34.9
2013-07-13 12:00:00	7.77	34.9
2013-07-13 12:15:00	7.76	34.9
2013-07-13 12:30:00	7.77	34.9
2013-07-13 12:45:00	7.76	34.9
2013-07-13 13:00:00	7.77	34.9
2013-07-13 13:15:00	7.77	34.9
2013-07-13 13:30:00	7.77	34.9
2013-07-13 13:45:00	7.77	35
2013-07-13 14:00:00	7.77	35
2013-07-13 14:15:00	7.77	35
2013-07-13 14:30:00	7.77	35
2013-07-13 14:45:00	7.77	34.9
2013-07-13 15:00:00	7.77	34.9
2013-07-13 15:15:00	7.77	34.9
2013-07-13 15:30:00	7.77	34.9
2013-07-13 15:45:00	7.77	35
2013-07-13 16:00:00	7.78	35
2013-07-13 16:15:00	7.78	35
2013-07-13 16:30:00	7.78	34.9
2013-07-13 16:45:00	7.78	35
2013-07-13 17:00:00	7.76	34.9
2013-07-13 17:15:00	7.76	34.9
2013-07-13 17:30:00	7.76	34.9
2013-07-13 17:45:00	7.76	34.9
2013-07-13 18:00:00	7.77	34.9
2013-07-13 18:15:00	7.76	34.9
2013-07-13 18:30:00	7.76	34.9
2013-07-13 18:45:00	7.76	34.9
2013-07-13 19:00:00	7.76	34.9
2013-07-13 19:15:00	7.76	34.9
2013-07-13 19:30:00	7.76	34.9
2013-07-13 19:45:00	7.76	34.9
2013-07-13 20:00:00	7.76	34.9
2013-07-13 20:15:00	7.76	34.9
2013-07-13 20:30:00	7.76	34.9
2013-07-13 20:45:00	7.76	34.9
2013-07-13 21:00:00	7.76	34.9
2013-07-13 21:15:00	7.76	34.9
2013-07-13 21:30:00	7.77	34.9
2013-07-13 21:45:00	7.77	34.9
2013-07-13 22:00:00	7.77	34.9
2013-07-13 22:15:00	7.77	34.9
2013-07-13 22:30:00	7.77	34.9
2013-07-13 22:45:00	7.77	35
2013-07-13 23:00:00	7.77	35
2013-07-13 23:15:00	7.78	35
2013-07-13 23:30:00	7.78	35
2013-07-13 23:45:00	7.78	35
2013-07-14	7.77	35
2013-07-14 00:15:00	7.77	35
2013-07-14 00:30:00	7.77	35
2013-07-14 00:45:00	7.76	34.9
2013-07-14 01:00:00	7.77	35
2013-07-14 01:15:00	7.78	35
2013-07-14 01:30:00	7.78	35
2013-07-14 01:45:00	7.78	35
2013-07-14 02:00:00	7.78	35
2013-07-14 02:15:00	7.77	35
2013-07-14 02:30:00	7.77	35
2013-07-14 02:45:00	7.77	35
2013-07-14 03:00:00	7.76	34.9
2013-07-14 03:15:00	7.75	34.9
2013-07-14 03:30:00	7.75	34.8
2013-07-14 03:45:00	7.76	34.9
2013-07-14 04:00:00	7.76	34.9
2013-07-14 04:15:00	7.77	34.9
2013-07-14 04:30:00	7.76	34.9
2013-07-14 04:45:00	7.76	34.9
2013-07-14 05:00:00	7.77	35
2013-07-14 05:15:00	7.78	35
2013-07-14 05:30:00	7.76	34.9
2013-07-14 05:45:00	7.77	34.9
2013-07-14 06:00:00	7.77	34.9
2013-07-14 06:15:00	7.77	34.9
2013-07-14 06:30:00	7.77	34.9
2013-07-14 06:45:00	7.76	34.9
2013-07-14 07:00:00	7.76	34.9
2013-07-14 07:15:00	7.76	34.9
2013-07-14 07:30:00	7.76	34.9
2013-07-14 07:45:00	7.76	34.9
2013-07-14 08:00:00	7.76	34.9
2013-07-14 08:15:00	7.76	34.9
2013-07-14 08:30:00	7.76	34.9
2013-07-14 08:45:00	7.76	34.9
2013-07-14 09:00:00	7.76	34.9
2013-07-14 09:15:00	7.76	34.9
2013-07-14 09:30:00	7.76	34.9
2013-07-14 09:45:00	7.77	34.9
2013-07-14 10:00:00	7.77	34.9
2013-07-14 10:15:00	7.77	34.9
2013-07-14 10:30:00	7.77	34.9
2013-07-14 10:45:00	7.77	34.9
2013-07-14 11:00:00	7.77	34.9
2013-07-14 11:15:00	7.77	34.9
2013-07-14 11:30:00	7.77	35
2013-07-14 11:45:00	7.77	35
2013-07-14 12:00:00	7.77	35
2013-07-14 12:15:00	7.77	35
2013-07-14 12:30:00	7.77	35
2013-07-14 12:45:00	7.77	34.9
2013-07-14 13:00:00	7.77	34.9
2013-07-14 13:15:00	7.77	34.9
2013-07-14 13:30:00	7.77	34.9
2013-07-14 13:45:00	7.77	35
2013-07-14 14:00:00	7.77	35
2013-07-14 14:15:00	7.77	35
2013-07-14 14:30:00	7.77	35
2013-07-14 14:45:00	7.77	35
2013-07-14 15:00:00	7.77	35
2013-07-14 15:15:00	7.77	35
2013-07-14 15:30:00	7.76	34.9
2013-07-14 15:45:00	7.76	34.8
2013-07-14 16:00:00	7.76	34.9
2013-07-14 16:15:00	7.76	34.9
2013-07-14 16:30:00	7.76	34.9
2013-07-14 16:45:00	7.77	34.9
2013-07-14 17:00:00	7.77	34.9
2013-07-14 17:15:00	7.77	34.9
2013-07-14 17:30:00	7.77	34.9
2013-07-14 17:45:00	7.77	34.9
2013-07-14 18:00:00	7.77	34.9
2013-07-14 18:15:00	7.77	34.9
2013-07-14 18:30:00	7.77	34.9
2013-07-14 18:45:00	7.77	34.9
2013-07-14 19:00:00	7.76	34.9
2013-07-14 19:15:00	7.76	34.9
2013-07-14 19:30:00	7.76	34.9
2013-07-14 19:45:00	7.76	34.9
2013-07-14 20:00:00	7.76	34.9
2013-07-14 20:15:00	7.76	34.9
2013-07-14 20:30:00	7.76	34.9
2013-07-14 20:45:00	7.76	34.9
2013-07-14 21:00:00	7.76	34.9
2013-07-14 21:15:00	7.76	34.9
2013-07-14 21:30:00	7.77	34.9
2013-07-14 21:45:00	7.77	34.9
2013-07-14 22:00:00	7.77	34.9
2013-07-14 22:15:00	7.77	34.9
2013-07-14 22:30:00	7.77	34.9
2013-07-14 22:45:00	7.77	34.9
2013-07-14 23:00:00	7.77	34.9
2013-07-14 23:15:00	7.77	34.9
2013-07-14 23:30:00	7.77	34.9
2013-07-14 23:45:00	7.77	34.9
2013-07-15	7.77	34.9
2013-07-15 00:15:00	7.77	35
2013-07-15 00:30:00	7.78	35
2013-07-15 00:45:00	7.78	35
2013-07-15 01:00:00	7.77	35
2013-07-15 01:15:00	7.77	35
2013-07-15 01:30:00	7.77	35
2013-07-15 01:45:00	7.77	34.9
2013-07-15 02:00:00	7.77	35
2013-07-15 02:15:00	7.77	35
2013-07-15 02:30:00	7.77	35
2013-07-15 02:45:00	7.77	35
2013-07-15 03:00:00	7.77	34.9
2013-07-15 03:15:00	7.77	34.9
2013-07-15 03:30:00	7.77	34.9
2013-07-15 03:45:00	7.76	34.9
2013-07-15 04:00:00	7.76	34.8
2013-07-15 04:15:00	7.76	34.8
2013-07-15 04:30:00	7.76	34.8
2013-07-15 04:45:00	7.76	34.9
2013-07-15 05:00:00	7.76	34.9
2013-07-15 05:15:00	7.77	34.9
2013-07-15 05:30:00	7.77	34.9
2013-07-15 05:45:00	7.77	34.9
2013-07-15 06:00:00	7.77	34.9
2013-07-15 06:15:00	7.77	34.9
2013-07-15 06:30:00	7.77	34.9
2013-07-15 06:45:00	7.77	34.9
2013-07-15 07:00:00	7.76	34.9
2013-07-15 07:15:00	7.76	34.9
2013-07-15 07:30:00	7.76	34.9
2013-07-15 07:45:00	7.76	34.9
2013-07-15 08:00:00	7.76	34.9
2013-07-15 08:15:00	7.76	34.9
2013-07-15 08:30:00	7.76	34.9
2013-07-15 08:45:00	7.76	34.9
2013-07-15 09:00:00	7.76	34.9
2013-07-15 09:15:00	7.76	34.9
2013-07-15 09:30:00	7.76	34.9
2013-07-15 09:45:00	7.76	34.9
2013-07-15 10:00:00	7.76	34.9
2013-07-15 10:15:00	7.77	34.9
2013-07-15 10:30:00	7.77	34.9
2013-07-15 10:45:00	7.77	34.9
2013-07-15 11:00:00	7.77	34.9
2013-07-15 11:15:00	7.78	35
2013-07-15 11:30:00	7.78	35
2013-07-15 11:45:00	7.77	35
2013-07-15 12:00:00	7.77	35
2013-07-15 12:15:00	7.77	34.9
2013-07-15 12:30:00	7.77	34.9
2013-07-15 12:45:00	7.77	34.9
2013-07-15 13:00:00	7.77	34.9
2013-07-15 13:15:00	7.77	34.9
2013-07-15 13:30:00	7.77	34.9
2013-07-15 13:45:00	7.77	34.9
2013-07-15 14:00:00	7.77	34.9
2013-07-15 14:15:00	7.77	34.9
2013-07-15 14:30:00	7.77	34.9
2013-07-15 14:45:00	7.77	34.9
2013-07-15 15:00:00	7.77	34.9
2013-07-15 15:15:00	7.77	34.9
2013-07-15 15:30:00	7.77	34.9
2013-07-15 15:45:00	7.77	34.9
2013-07-15 16:00:00	7.76	34.9
2013-07-15 16:15:00	7.76	34.9
2013-07-15 16:30:00	7.76	34.9
2013-07-15 16:45:00	7.76	34.9
2013-07-15 17:00:00	7.76	34.8
2013-07-15 17:15:00	7.76	34.8
2013-07-15 17:30:00	7.76	34.9
2013-07-15 17:45:00	7.76	34.9
2013-07-15 18:00:00	7.77	34.9
2013-07-15 18:15:00	7.76	34.9
2013-07-15 18:30:00	7.76	34.9
2013-07-15 18:45:00	7.76	34.8
2013-07-15 19:00:00	7.76	34.8
2013-07-15 19:15:00	7.76	34.8
2013-07-15 19:30:00	7.76	34.8
2013-07-15 19:45:00	7.76	34.8
2013-07-15 20:00:00	7.76	34.8
2013-07-15 20:15:00	7.76	34.8
2013-07-15 20:30:00	7.76	34.8
2013-07-15 20:45:00	7.76	34.8
2013-07-15 21:00:00	7.76	34.8
2013-07-15 21:15:00	7.76	34.9
2013-07-15 21:30:00	7.76	34.9
2013-07-15 21:45:00	7.76	34.8
2013-07-15 22:00:00	7.76	34.8
2013-07-15 22:15:00	7.76	34.9
2013-07-15 22:30:00	7.76	34.9
2013-07-15 22:45:00	7.76	34.8
2013-07-15 23:00:00	7.76	34.8
2013-07-15 23:15:00	7.76	34.8
2013-07-15 23:30:00	7.77	34.9
2013-07-15 23:45:00	7.77	34.9
2013-07-16	7.77	34.9
2013-07-16 00:15:00	7.77	34.9
2013-07-16 00:30:00	7.77	34.9
2013-07-16 00:45:00	7.77	34.9
2013-07-16 01:00:00	7.77	34.9
2013-07-16 01:15:00	7.77	34.9
2013-07-16 01:30:00	7.77	34.9
2013-07-16 01:45:00	7.77	34.9
2013-07-16 02:00:00	7.77	34.9
2013-07-16 02:15:00	7.77	34.9
2013-07-16 02:30:00	7.77	34.9
2013-07-16 02:45:00	7.77	34.9
2013-07-16 03:00:00	7.77	34.9
2013-07-16 03:15:00	7.77	34.9
2013-07-16 03:30:00	7.77	34.9
2013-07-16 03:45:00	7.77	34.9
2013-07-16 04:00:00	7.76	34.9
2013-07-16 04:15:00	7.76	34.9
2013-07-16 04:30:00	7.76	34.9
2013-07-16 04:45:00	7.75	34.8
2013-07-16 05:00:00	7.76	34.8
2013-07-16 05:15:00	7.76	34.8
2013-07-16 05:30:00	7.76	34.8
2013-07-16 05:45:00	7.76	34.8
2013-07-16 06:00:00	7.76	34.8
2013-07-16 06:15:00	7.76	34.8
2013-07-16 06:30:00	7.76	34.8
2013-07-16 06:45:00	7.76	34.8
2013-07-16 07:00:00	7.76	34.8
2013-07-16 07:15:00	7.76	34.8
2013-07-16 07:30:00	7.76	34.8
2013-07-16 07:45:00	7.76	34.8
2013-07-16 08:00:00	7.76	34.8
2013-07-16 08:15:00	7.76	34.8
2013-07-16 08:30:00	7.76	34.8
2013-07-16 08:45:00	7.76	34.8
2013-07-16 09:00:00	7.76	34.8
2013-07-16 09:15:00	7.76	34.8
2013-07-16 09:30:00	7.76	34.8
2013-07-16 09:45:00	7.76	34.8
2013-07-16 10:00:00	7.76	34.8
2013-07-16 10:15:00	7.76	34.8
2013-07-16 10:30:00	7.76	34.8
2013-07-16 10:45:00	7.76	34.8
2013-07-16 11:00:00	7.76	34.8
2013-07-16 11:15:00	7.76	34.9
2013-07-16 11:30:00	7.77	34.9
2013-07-16 11:45:00	7.77	34.9
2013-07-16 12:00:00	7.77	34.9
2013-07-16 12:15:00	7.77	34.9
2013-07-16 12:30:00	7.77	34.9
2013-07-16 12:45:00	7.77	34.9
2013-07-16 13:00:00	7.76	34.9
2013-07-16 13:15:00	7.77	34.9
2013-07-16 13:30:00	7.77	34.9
2013-07-16 13:45:00	7.77	34.9
2013-07-16 14:00:00	7.77	34.9
2013-07-16 14:15:00	7.77	34.9
2013-07-16 14:30:00	7.77	34.9
2013-07-16 14:45:00	7.77	34.9
2013-07-16 15:00:00	7.77	34.9
2013-07-16 15:15:00	7.77	34.9
2013-07-16 15:30:00	7.77	34.9
2013-07-16 15:45:00	7.77	34.9
2013-07-16 16:00:00	7.77	34.9
2013-07-16 16:15:00	7.77	34.9
2013-07-16 16:30:00	7.77	34.9
2013-07-16 16:45:00	7.76	34.8
2013-07-16 17:00:00	7.76	34.8
2013-07-16 17:15:00	7.76	34.8
2013-07-16 17:30:00	7.76	34.8
2013-07-16 17:45:00	7.76	34.8
2013-07-16 18:00:00	7.76	34.8
2013-07-16 18:15:00	7.76	34.8
2013-07-16 18:30:00	7.76	34.8
2013-07-16 18:45:00	7.76	34.8
2013-07-16 19:00:00	7.76	34.8
2013-07-16 19:15:00	7.77	34.9
2013-07-16 19:30:00	7.77	34.9
2013-07-16 19:45:00	7.77	34.9
2013-07-16 20:00:00	7.77	34.9
2013-07-16 20:15:00	7.77	34.9
2013-07-16 20:30:00	7.77	34.9
2013-07-16 20:45:00	7.77	34.9
2013-07-16 21:00:00	7.77	34.9
2013-07-16 21:15:00	7.77	34.9
2013-07-16 21:30:00	7.77	34.9
2013-07-16 21:45:00	7.77	34.8
2013-07-16 22:00:00	7.77	34.8
2013-07-16 22:15:00	7.76	34.8
2013-07-16 22:30:00	7.76	34.8
2013-07-16 22:45:00	7.76	34.8
2013-07-16 23:00:00	7.76	34.8
2013-07-16 23:15:00	7.76	34.8
2013-07-16 23:30:00	7.76	34.9
2013-07-16 23:45:00	7.77	34.9
2013-07-17	7.77	34.9
2013-07-17 00:15:00	7.77	34.9
2013-07-17 00:30:00	7.77	34.9
2013-07-17 00:45:00	7.77	34.9
2013-07-17 01:00:00	7.77	34.9
2013-07-17 01:15:00	7.77	34.9
2013-07-17 01:30:00	7.77	34.9
2013-07-17 01:45:00	7.77	34.9
2013-07-17 02:00:00	7.77	34.9
2013-07-17 02:15:00	7.77	34.9
2013-07-17 02:30:00	7.77	34.9
2013-07-17 02:45:00	7.77	34.9
2013-07-17 03:00:00	7.77	34.9
2013-07-17 03:15:00	7.77	34.9
2013-07-17 03:30:00	7.77	34.9
2013-07-17 03:45:00	7.77	34.9
2013-07-17 04:00:00	7.77	34.9
2013-07-17 04:15:00	7.77	34.9
2013-07-17 04:30:00	7.77	34.9
2013-07-17 04:45:00	7.77	34.9
2013-07-17 05:00:00	7.77	34.9
2013-07-17 05:15:00	7.77	34.9
2013-07-17 05:30:00	7.76	34.9
2013-07-17 05:45:00	7.76	34.9
2013-07-17 06:00:00	7.76	34.9
2013-07-17 06:15:00	7.76	34.9
2013-07-17 06:30:00	7.76	34.9
2013-07-17 06:45:00	7.76	34.9
2013-07-17 07:00:00	7.76	34.8
2013-07-17 07:15:00	7.77	34.9
2013-07-17 07:30:00	7.77	34.9
2013-07-17 07:45:00	7.77	34.9
2013-07-17 08:00:00	7.77	34.9
2013-07-17 08:15:00	7.77	34.9
2013-07-17 08:30:00	7.77	34.9
2013-07-17 08:45:00	7.77	34.9
2013-07-17 09:00:00	7.77	34.9
2013-07-17 09:15:00	7.77	34.9
2013-07-17 09:30:00	7.77	34.9
2013-07-17 09:45:00	7.77	34.9
2013-07-17 10:00:00	7.77	34.9
2013-07-17 10:15:00	7.77	34.9
2013-07-17 10:30:00	7.77	34.9
2013-07-17 10:45:00	7.77	34.9
2013-07-17 11:00:00	7.77	34.9
2013-07-17 11:15:00	7.77	34.9
2013-07-17 11:30:00	7.77	34.9
2013-07-17 11:45:00	7.77	34.9
2013-07-17 12:00:00	7.76	34.9
2013-07-17 12:15:00	7.77	34.9
2013-07-17 12:30:00	7.77	34.9
2013-07-17 12:45:00	7.77	34.9
2013-07-17 13:00:00	7.77	34.9
2013-07-17 13:15:00	7.77	34.9
2013-07-17 13:30:00	7.77	34.9
2013-07-17 13:45:00	7.77	34.9
2013-07-17 14:00:00	7.77	34.9
2013-07-17 14:15:00	7.77	34.9
2013-07-17 14:30:00	7.77	34.9
2013-07-17 14:45:00	7.77	34.9
2013-07-17 15:00:00	7.77	34.9
2013-07-17 15:15:00	7.77	34.9
2013-07-17 15:30:00	7.77	34.9
2013-07-17 15:45:00	7.77	34.9
2013-07-17 16:00:00	7.76	34.9
2013-07-17 16:15:00	7.77	34.9
2013-07-17 16:30:00	7.77	34.9
2013-07-17 16:45:00	7.76	34.9
2013-07-17 17:00:00	7.76	34.9
2013-07-17 17:15:00	7.77	34.9
2013-07-17 17:30:00	7.77	34.9
2013-07-17 17:45:00	7.77	34.9
2013-07-17 18:00:00	7.77	34.9
2013-07-17 18:15:00	7.77	34.9
2013-07-17 18:30:00	7.77	34.9
2013-07-17 18:45:00	7.76	34.9
2013-07-17 19:00:00	7.76	34.9
2013-07-17 19:15:00	7.76	34.9
2013-07-17 19:30:00	7.76	34.9
2013-07-17 19:45:00	7.77	34.9
2013-07-17 20:00:00	7.77	34.9
2013-07-17 20:15:00	7.77	34.9
2013-07-17 20:30:00	7.77	34.9
2013-07-17 20:45:00	7.77	34.9
2013-07-17 21:00:00	7.77	34.9
2013-07-17 21:15:00	7.77	34.9
2013-07-17 21:30:00	7.77	34.9
2013-07-17 21:45:00	7.77	34.9
2013-07-17 22:00:00	7.77	34.9
2013-07-17 22:15:00	7.77	34.9
2013-07-17 22:30:00	7.77	34.9
2013-07-17 22:45:00	7.77	34.9
2013-07-17 23:00:00	7.77	34.9
2013-07-17 23:15:00	7.77	34.9
2013-07-17 23:30:00	7.77	34.9
2013-07-17 23:45:00	7.77	34.9
2013-07-18	7.76	34.9
2013-07-18 00:15:00	7.76	34.9
2013-07-18 00:30:00	7.76	34.9
2013-07-18 00:45:00	7.76	34.9
2013-07-18 01:00:00	7.77	34.9
2013-07-18 01:15:00	7.77	34.9
2013-07-18 01:30:00	7.77	34.9
2013-07-18 01:45:00	7.77	34.9
2013-07-18 02:00:00	7.77	34.9
2013-07-18 02:15:00	7.77	34.9
2013-07-18 02:30:00	7.77	34.9
2013-07-18 02:45:00	7.77	34.9
2013-07-18 03:00:00	7.77	34.9
2013-07-18 03:15:00	7.77	34.9
2013-07-18 03:30:00	7.77	34.9
2013-07-18 03:45:00	7.77	34.9
2013-07-18 04:00:00	7.77	34.9
2013-07-18 04:15:00	7.77	34.9
2013-07-18 04:30:00	7.77	34.9
2013-07-18 04:45:00	7.77	34.9
2013-07-18 05:00:00	7.77	34.9
2013-07-18 05:15:00	7.77	34.9
2013-07-18 05:30:00	7.77	34.9
2013-07-18 05:45:00	7.77	34.9
2013-07-18 06:00:00	7.77	34.9
2013-07-18 06:15:00	7.77	34.9
2013-07-18 06:30:00	7.77	34.9
2013-07-18 06:45:00	7.77	34.9
2013-07-18 07:00:00	7.76	34.9
2013-07-18 07:15:00	7.76	34.8
2013-07-18 07:30:00	7.76	34.8
2013-07-18 07:45:00	7.76	34.8
2013-07-18 08:00:00	7.76	34.8
2013-07-18 08:15:00	7.76	34.8
2013-07-18 08:30:00	7.76	34.8
2013-07-18 08:45:00	7.77	34.9
2013-07-18 09:00:00	7.77	34.9
2013-07-18 09:15:00	7.77	34.9
2013-07-18 09:30:00	7.77	34.9
2013-07-18 09:45:00	7.77	34.9
2013-07-18 10:00:00	7.77	34.9
2013-07-18 10:15:00	7.77	34.9
2013-07-18 10:30:00	7.77	34.9
2013-07-18 10:45:00	7.77	34.9
2013-07-18 11:00:00	7.77	34.9
2013-07-18 11:15:00	7.76	34.9
2013-07-18 11:30:00	7.76	34.9
2013-07-18 11:45:00	7.76	34.9
2013-07-18 12:00:00	7.76	34.9
2013-07-18 12:15:00	7.76	34.9
2013-07-18 12:30:00	7.76	34.9
2013-07-18 12:45:00	7.76	34.9
2013-07-18 13:00:00	7.76	34.9
2013-07-18 13:15:00	7.76	34.9
2013-07-18 13:30:00	7.76	34.9
2013-07-18 13:45:00	7.77	34.9
2013-07-18 14:00:00	7.77	34.9
2013-07-18 14:15:00	7.77	34.9
2013-07-18 14:30:00	7.77	34.9
2013-07-18 14:45:00	7.77	34.9
2013-07-18 15:00:00	7.76	34.9
2013-07-18 15:15:00	7.77	34.9
2013-07-18 15:30:00	7.77	34.9
2013-07-18 15:45:00	7.77	34.9
2013-07-18 16:00:00	7.77	34.9
2013-07-18 16:15:00	7.77	34.9
2013-07-18 16:30:00	7.77	34.9
2013-07-18 16:45:00	7.77	34.9
2013-07-18 17:00:00	7.77	34.9
2013-07-18 17:15:00	7.77	34.9
2013-07-18 17:30:00	7.77	34.9
2013-07-18 17:45:00	7.77	34.9
2013-07-18 18:00:00	7.77	34.9
2013-07-18 18:15:00	7.77	34.9
2013-07-18 18:30:00	7.77	34.9
2013-07-18 18:45:00	7.77	34.9
2013-07-18 19:00:00	7.77	34.9
2013-07-18 19:15:00	7.77	34.9
2013-07-18 19:30:00	7.76	34.9
2013-07-18 19:45:00	7.76	34.8
2013-07-18 20:00:00	7.76	34.8
2013-07-18 20:15:00	7.76	34.8
2013-07-18 20:30:00	7.76	34.8
2013-07-18 20:45:00	7.77	34.9
2013-07-18 21:00:00	7.77	34.9
2013-07-18 21:15:00	7.77	34.9
2013-07-18 21:30:00	7.77	34.9
2013-07-18 21:45:00	7.77	34.9
2013-07-18 22:00:00	7.77	34.9
2013-07-18 22:15:00	7.77	34.9
2013-07-18 22:30:00	7.76	34.9
2013-07-18 22:45:00	7.76	34.8
2013-07-18 23:00:00	7.76	34.8
2013-07-18 23:15:00	7.76	34.8
2013-07-18 23:30:00	7.76	34.8
2013-07-18 23:45:00	7.76	34.8
2013-07-19	7.76	34.8
2013-07-19 00:15:00	7.76	34.8
2013-07-19 00:30:00	7.76	34.8
2013-07-19 00:45:00	7.76	34.8
2013-07-19 01:00:00	7.76	34.8
2013-07-19 01:15:00	7.76	34.8
2013-07-19 01:30:00	7.76	34.8
2013-07-19 01:45:00	7.76	34.8
2013-07-19 02:00:00	7.76	34.8
2013-07-19 02:15:00	7.76	34.8
2013-07-19 02:30:00	7.77	34.9
2013-07-19 02:45:00	7.77	34.9
2013-07-19 03:00:00	7.77	34.9
2013-07-19 03:15:00	7.77	34.9
2013-07-19 03:30:00	7.77	34.9
2013-07-19 03:45:00	7.77	34.9
2013-07-19 04:00:00	7.77	34.9
2013-07-19 04:15:00	7.77	34.9
2013-07-19 04:30:00	7.77	34.9
2013-07-19 04:45:00	7.77	34.9
2013-07-19 05:00:00	7.77	34.9
2013-07-19 05:15:00	7.77	34.9
2013-07-19 05:30:00	7.77	34.9
2013-07-19 05:45:00	7.77	34.9
2013-07-19 06:00:00	7.77	34.9
2013-07-19 06:15:00	7.77	34.9
2013-07-19 06:30:00	7.77	34.9
2013-07-19 06:45:00	7.77	34.9
2013-07-19 07:00:00	7.77	34.9
2013-07-19 07:15:00	7.77	34.9
2013-07-19 07:30:00	7.77	34.9
2013-07-19 07:45:00	7.76	34.9
2013-07-19 08:00:00	7.76	34.9
2013-07-19 08:15:00	7.76	34.8
2013-07-19 08:30:00	7.77	34.9
2013-07-19 08:45:00	7.77	34.9
2013-07-19 09:00:00	7.77	34.9
2013-07-19 09:15:00	7.77	34.9
2013-07-19 09:30:00	7.77	34.9
2013-07-19 09:45:00	7.77	34.9
2013-07-19 10:00:00	7.76	34.9
2013-07-19 10:15:00	7.76	34.8
2013-07-19 10:30:00	7.76	34.9
2013-07-19 10:45:00	7.77	34.9
2013-07-19 11:00:00	7.77	34.9
2013-07-19 11:15:00	7.76	34.8
2013-07-19 11:30:00	7.76	34.8
2013-07-19 11:45:00	7.76	34.8
2013-07-19 12:00:00	7.76	34.8
2013-07-19 12:15:00	7.76	34.8
2013-07-19 12:30:00	7.76	34.8
2013-07-19 12:45:00	7.76	34.9
2013-07-19 13:00:00	7.76	34.9
2013-07-19 13:15:00	7.76	34.8
2013-07-19 13:30:00	7.76	34.8
2013-07-19 13:45:00	7.76	34.9
2013-07-19 14:00:00	7.76	34.9
2013-07-19 14:15:00	7.76	34.9
2013-07-19 14:30:00	7.77	34.9
2013-07-19 14:45:00	7.77	34.9
2013-07-19 15:00:00	7.77	34.9
2013-07-19 15:15:00	7.77	34.9
2013-07-19 15:30:00	7.77	34.9
2013-07-19 15:45:00	7.77	34.9
2013-07-19 16:00:00	7.77	34.9
2013-07-19 16:15:00	7.77	34.9
2013-07-19 16:30:00	7.77	34.9
2013-07-19 16:45:00	7.77	34.9
2013-07-19 17:00:00	7.77	34.9
2013-07-19 17:15:00	7.77	34.9
2013-07-19 17:30:00	7.77	34.9
2013-07-19 17:45:00	7.77	34.9
2013-07-19 18:00:00	7.77	34.9
2013-07-19 18:15:00	7.77	34.9
2013-07-19 18:30:00	7.77	34.9
2013-07-19 18:45:00	7.77	34.9
2013-07-19 19:00:00	7.77	34.9
2013-07-19 19:15:00	7.77	34.9
2013-07-19 19:30:00	7.77	34.9
2013-07-19 19:45:00	7.77	34.9
2013-07-19 20:00:00	7.77	34.9
2013-07-19 20:15:00	7.77	34.9
2013-07-19 20:30:00	7.77	34.9
2013-07-19 20:45:00	7.76	34.9
2013-07-19 21:00:00	7.76	34.9
2013-07-19 21:15:00	7.76	34.8
2013-07-19 21:30:00	7.76	34.9
2013-07-19 21:45:00	7.77	34.9
2013-07-19 22:00:00	7.77	34.9
2013-07-19 22:15:00	7.77	34.9
2013-07-19 22:30:00	7.77	34.9
2013-07-19 22:45:00	7.76	34.9
2013-07-19 23:00:00	7.76	34.9
2013-07-19 23:15:00	7.76	34.8
2013-07-19 23:30:00	7.76	34.9
2013-07-19 23:45:00	7.77	34.9
2013-07-20	7.77	34.9
2013-07-20 00:15:00	7.77	34.9
2013-07-20 00:30:00	7.77	34.9
2013-07-20 00:45:00	7.77	34.9
2013-07-20 01:00:00	7.77	34.9
2013-07-20 01:15:00	7.77	34.9
2013-07-20 01:30:00	7.77	34.9
2013-07-20 01:45:00	7.77	34.9
2013-07-20 02:00:00	7.77	34.9
2013-07-20 02:15:00	7.77	34.9
2013-07-20 02:30:00	7.77	34.9
2013-07-20 02:45:00	7.77	34.9
2013-07-20 03:00:00	7.77	34.9
2013-07-20 03:15:00	7.77	34.9
2013-07-20 03:30:00	7.77	34.9
2013-07-20 03:45:00	7.77	34.9
2013-07-20 04:00:00	7.77	34.9
2013-07-20 04:15:00	7.77	34.9
2013-07-20 04:30:00	7.77	34.9
2013-07-20 04:45:00	7.77	34.9
2013-07-20 05:00:00	7.77	34.9
2013-07-20 05:15:00	7.78	34.9
2013-07-20 05:30:00	7.77	34.9
2013-07-20 05:45:00	7.77	34.9
2013-07-20 06:00:00	7.77	34.9
2013-07-20 06:15:00	7.77	34.9
2013-07-20 06:30:00	7.77	34.9
2013-07-20 06:45:00	7.77	34.9
2013-07-20 07:00:00	7.77	34.9
2013-07-20 07:15:00	7.77	34.9
2013-07-20 07:30:00	7.77	34.9
2013-07-20 07:45:00	7.77	34.9
2013-07-20 08:00:00	7.77	34.9
2013-07-20 08:15:00	7.77	34.9
2013-07-20 08:30:00	7.77	34.9
2013-07-20 08:45:00	7.77	34.9
2013-07-20 09:00:00	7.76	34.9
2013-07-20 09:15:00	7.76	34.8
2013-07-20 09:30:00	7.76	34.8
2013-07-20 09:45:00	7.76	34.8
2013-07-20 10:00:00	7.77	34.9
2013-07-20 10:15:00	7.77	34.9
2013-07-20 10:30:00	7.77	34.9
2013-07-20 10:45:00	7.77	34.9
2013-07-20 11:00:00	7.77	34.9
2013-07-20 11:15:00	7.77	34.9
2013-07-20 11:30:00	7.77	34.9
2013-07-20 11:45:00	7.77	34.9
2013-07-20 12:00:00	7.77	34.9
2013-07-20 12:15:00	7.77	34.9
2013-07-20 12:30:00	7.77	34.9
2013-07-20 12:45:00	7.77	34.9
2013-07-20 13:00:00	7.77	34.9
2013-07-20 13:15:00	7.77	34.9
2013-07-20 13:30:00	7.77	34.9
2013-07-20 13:45:00	7.77	34.9
2013-07-20 14:00:00	7.77	34.9
2013-07-20 14:15:00	7.77	34.9
2013-07-20 14:30:00	7.76	34.9
2013-07-20 14:45:00	7.76	34.9
2013-07-20 15:00:00	7.77	34.9
2013-07-20 15:15:00	7.77	34.9
2013-07-20 15:30:00	7.77	34.9
2013-07-20 15:45:00	7.77	34.9
2013-07-20 16:00:00	7.77	34.9
2013-07-20 16:15:00	7.77	34.9
2013-07-20 16:30:00	7.77	34.9
2013-07-20 16:45:00	7.77	34.9
2013-07-20 17:00:00	7.77	34.9
2013-07-20 17:15:00	7.77	34.9
2013-07-20 17:30:00	7.77	34.9
2013-07-20 17:45:00	7.77	34.9
2013-07-20 18:00:00	7.77	34.9
2013-07-20 18:15:00	7.78	34.9
2013-07-20 18:30:00	7.77	34.9
2013-07-20 18:45:00	7.77	34.9
2013-07-20 19:00:00	7.77	34.9
2013-07-20 19:15:00	7.76	34.9
2013-07-20 19:30:00	7.76	34.9
2013-07-20 19:45:00	7.76	34.9
2013-07-20 20:00:00	7.76	34.9
2013-07-20 20:15:00	7.77	34.9
2013-07-20 20:30:00	7.77	34.9
2013-07-20 20:45:00	7.77	34.9
2013-07-20 21:00:00	7.77	34.9
2013-07-20 21:15:00	7.77	34.9
2013-07-20 21:30:00	7.77	34.9
2013-07-20 21:45:00	7.77	34.9
2013-07-20 22:00:00	7.77	34.9
2013-07-20 22:15:00	7.76	34.9
2013-07-20 22:30:00	7.77	34.9
2013-07-20 22:45:00	7.77	34.9
2013-07-20 23:00:00	7.77	34.9
2013-07-20 23:15:00	7.78	34.9
2013-07-20 23:30:00	7.78	34.9
2013-07-20 23:45:00	7.78	34.9
2013-07-21	7.78	34.9
2013-07-21 00:15:00	7.77	34.9
2013-07-21 00:30:00	7.77	34.9
2013-07-21 00:45:00	7.77	34.9
2013-07-21 01:00:00	7.77	34.9
2013-07-21 01:15:00	7.77	34.9
2013-07-21 01:30:00	7.77	34.9
2013-07-21 01:45:00	7.77	34.9
2013-07-21 02:00:00	7.76	34.9
2013-07-21 02:15:00	7.76	34.8
2013-07-21 02:30:00	7.77	34.9
2013-07-21 02:45:00	7.76	34.9
2013-07-21 03:00:00	7.76	34.9
2013-07-21 03:15:00	7.76	34.8
2013-07-21 03:30:00	7.76	34.8
2013-07-21 03:45:00	7.76	34.8
2013-07-21 04:00:00	7.77	34.9
2013-07-21 04:15:00	7.77	34.9
2013-07-21 04:30:00	7.77	34.9
2013-07-21 04:45:00	7.77	34.9
2013-07-21 05:00:00	7.77	34.9
2013-07-21 05:15:00	7.77	34.9
2013-07-21 05:30:00	7.77	34.9
2013-07-21 05:45:00	7.78	34.9
2013-07-21 06:00:00	7.78	34.9
2013-07-21 06:15:00	7.78	34.9
2013-07-21 06:30:00	7.77	34.9
2013-07-21 06:45:00	7.77	34.9
2013-07-21 07:00:00	7.77	34.9
2013-07-21 07:15:00	7.77	34.9
2013-07-21 07:30:00	7.77	34.9
2013-07-21 07:45:00	7.77	34.9
2013-07-21 08:00:00	7.77	34.9
2013-07-21 08:15:00	7.77	34.9
2013-07-21 08:30:00	7.77	34.9
2013-07-21 08:45:00	7.77	34.9
2013-07-21 09:00:00	7.77	34.9
2013-07-21 09:15:00	7.77	34.9
2013-07-21 09:30:00	7.77	34.9
2013-07-21 09:45:00	7.77	34.9
2013-07-21 10:00:00	7.77	34.9
2013-07-21 10:15:00	7.77	34.9
2013-07-21 10:30:00	7.76	34.9
2013-07-21 10:45:00	7.76	34.8
2013-07-21 11:00:00	7.76	34.8
2013-07-21 11:15:00	7.77	34.9
2013-07-21 11:30:00	7.77	34.9
2013-07-21 11:45:00	7.78	34.9
2013-07-21 12:00:00	7.77	34.9
2013-07-21 12:15:00	7.77	34.9
2013-07-21 12:30:00	7.77	34.9
2013-07-21 12:45:00	7.77	34.9
2013-07-21 13:00:00	7.77	34.9
2013-07-21 13:15:00	7.77	34.9
2013-07-21 13:30:00	7.77	34.9
2013-07-21 13:45:00	7.76	34.9
2013-07-21 14:00:00	7.76	34.9
2013-07-21 14:15:00	7.76	34.8
2013-07-21 14:30:00	7.76	34.8
2013-07-21 14:45:00	7.76	34.8
2013-07-21 15:00:00	7.76	34.8
2013-07-21 15:15:00	7.76	34.8
2013-07-21 15:30:00	7.76	34.8
2013-07-21 15:45:00	7.76	34.8
2013-07-21 16:00:00	7.76	34.9
2013-07-21 16:15:00	7.76	34.9
2013-07-21 16:30:00	7.77	34.9
2013-07-21 16:45:00	7.77	34.9
2013-07-21 17:00:00	7.77	34.9
2013-07-21 17:15:00	7.77	34.9
2013-07-21 17:30:00	7.77	34.9
2013-07-21 17:45:00	7.77	34.9
2013-07-21 18:00:00	7.77	34.9
2013-07-21 18:15:00	7.77	34.9
2013-07-21 18:30:00	7.77	34.9
2013-07-21 18:45:00	7.78	34.9
2013-07-21 19:00:00	7.78	34.9
2013-07-21 19:15:00	7.78	34.9
2013-07-21 19:30:00	7.78	34.9
2013-07-21 19:45:00	7.78	34.9
2013-07-21 20:00:00	7.78	34.9
2013-07-21 20:15:00	7.78	34.9
2013-07-21 20:30:00	7.77	34.9
2013-07-21 20:45:00	7.78	34.9
2013-07-21 21:00:00	7.77	34.9
2013-07-21 21:15:00	7.77	34.9
2013-07-21 21:30:00	7.77	34.9
2013-07-21 21:45:00	7.77	34.9
2013-07-21 22:00:00	7.77	34.9
2013-07-21 22:15:00	7.77	34.9
2013-07-21 22:30:00	7.77	34.9
2013-07-21 22:45:00	7.77	34.9
2013-07-21 23:00:00	7.77	34.9
2013-07-21 23:15:00	7.76	34.8
2013-07-21 23:30:00	7.76	34.8
2013-07-21 23:45:00	7.77	34.9
2013-07-22	7.77	34.9
2013-07-22 00:15:00	7.77	34.9
2013-07-22 00:30:00	7.77	34.9
2013-07-22 00:45:00	7.77	34.9
2013-07-22 01:00:00	7.77	34.9
2013-07-22 01:15:00	7.77	34.9
2013-07-22 01:30:00	7.77	34.9
2013-07-22 01:45:00	7.77	34.9
2013-07-22 02:00:00	7.77	34.9
2013-07-22 02:15:00	7.77	34.9
2013-07-22 02:30:00	7.77	34.9
2013-07-22 02:45:00	7.76	34.9
2013-07-22 03:00:00	7.77	34.9
2013-07-22 03:15:00	7.77	34.9
2013-07-22 03:30:00	7.77	34.9
2013-07-22 03:45:00	7.77	34.9
2013-07-22 04:00:00	7.77	34.9
2013-07-22 04:15:00	7.76	34.9
2013-07-22 04:30:00	7.76	34.8
2013-07-22 04:45:00	7.77	34.9
2013-07-22 05:00:00	7.77	34.9
2013-07-22 05:15:00	7.77	34.9
2013-07-22 05:30:00	7.77	34.9
2013-07-22 05:45:00	7.77	34.9
2013-07-22 06:00:00	7.77	34.9
2013-07-22 06:15:00	7.77	34.9
2013-07-22 06:30:00	7.78	34.9
2013-07-22 06:45:00	7.78	34.9
2013-07-22 07:00:00	7.78	34.9
2013-07-22 07:15:00	7.78	34.9
2013-07-22 07:30:00	7.78	34.9
2013-07-22 07:45:00	7.78	34.9
2013-07-22 08:00:00	7.78	34.9
2013-07-22 08:15:00	7.77	34.9
2013-07-22 08:30:00	7.77	34.9
2013-07-22 08:45:00	7.77	34.9
2013-07-22 09:00:00	7.77	34.9
2013-07-22 09:15:00	7.77	34.9
2013-07-22 09:30:00	7.77	34.9
2013-07-22 09:45:00	7.77	34.9
2013-07-22 10:00:00	7.77	34.9
2013-07-22 10:15:00	7.78	34.9
2013-07-22 10:30:00	7.78	34.9
2013-07-22 10:45:00	7.78	34.9
2013-07-22 11:00:00	7.78	34.9
2013-07-22 11:15:00	7.78	34.9
2013-07-22 11:30:00	7.78	34.9
2013-07-22 11:45:00	7.78	34.9
2013-07-22 12:00:00	7.78	34.9
2013-07-22 12:15:00	7.78	34.9
2013-07-22 12:30:00	7.78	34.9
2013-07-22 12:45:00	7.78	34.9
2013-07-22 13:00:00	7.78	34.9
2013-07-22 13:15:00	7.78	34.9
2013-07-22 13:30:00	7.78	34.9
2013-07-22 13:45:00	7.78	34.9
2013-07-22 14:00:00	7.78	34.9
2013-07-22 14:15:00	7.78	34.9
2013-07-22 14:30:00	7.77	34.9
2013-07-22 14:45:00	7.77	34.9
2013-07-22 15:00:00	7.77	34.9
2013-07-22 15:15:00	7.77	34.9
2013-07-22 15:30:00	7.77	34.9
2013-07-22 15:45:00	7.77	34.9
2013-07-22 16:00:00	7.77	34.9
2013-07-22 16:15:00	7.76	34.8
2013-07-22 16:30:00	7.76	34.8
2013-07-22 16:45:00	7.77	34.9
2013-07-22 17:00:00	7.77	34.9
2013-07-22 17:15:00	7.77	34.9
2013-07-22 17:30:00	7.77	34.9
2013-07-22 17:45:00	7.77	34.9
2013-07-22 18:00:00	7.77	34.9
2013-07-22 18:15:00	7.77	34.9
2013-07-22 18:30:00	7.77	34.9
2013-07-22 18:45:00	7.77	34.9
2013-07-22 19:00:00	7.77	34.9
2013-07-22 19:15:00	7.78	34.9
2013-07-22 19:30:00	7.78	34.9
2013-07-22 19:45:00	7.78	34.9
2013-07-22 20:00:00	7.78	34.9
2013-07-22 20:15:00	7.78	34.9
2013-07-22 20:30:00	7.78	34.9
2013-07-22 20:45:00	7.78	34.9
2013-07-22 21:00:00	7.78	34.9
2013-07-22 21:15:00	7.78	34.9
2013-07-22 21:30:00	7.78	34.9
2013-07-22 21:45:00	7.78	34.9
2013-07-22 22:00:00	7.78	34.9
2013-07-22 22:15:00	7.78	34.9
2013-07-22 22:30:00	7.78	34.9
2013-07-22 22:45:00	7.78	34.9
2013-07-22 23:00:00	7.78	34.9
2013-07-22 23:15:00	7.78	34.9
2013-07-22 23:30:00	7.78	34.9
2013-07-22 23:45:00	7.78	34.9
2013-07-23	7.78	34.9
2013-07-23 00:15:00	7.78	34.9
2013-07-23 00:30:00	7.78	34.9
2013-07-23 00:45:00	7.78	34.9
2013-07-23 01:00:00	7.78	34.9
2013-07-23 01:15:00	7.77	34.9
2013-07-23 01:30:00	7.78	34.9
2013-07-23 01:45:00	7.78	34.9
2013-07-23 02:00:00	7.78	34.9
2013-07-23 02:15:00	7.78	34.9
2013-07-23 02:30:00	7.77	34.9
2013-07-23 02:45:00	7.77	34.9
2013-07-23 03:00:00	7.77	34.9
2013-07-23 03:15:00	7.77	34.9
2013-07-23 03:30:00	7.77	34.9
2013-07-23 03:45:00	7.77	34.9
2013-07-23 04:00:00	7.76	34.9
2013-07-23 04:15:00	7.76	34.8
2013-07-23 04:30:00	7.76	34.8
2013-07-23 04:45:00	7.76	34.9
2013-07-23 05:00:00	7.77	34.9
2013-07-23 05:15:00	7.77	34.9
2013-07-23 05:30:00	7.77	34.9
2013-07-23 05:45:00	7.77	34.9
2013-07-23 06:00:00	7.77	34.9
2013-07-23 06:15:00	7.77	34.9
2013-07-23 06:30:00	7.77	34.9
2013-07-23 06:45:00	7.77	34.9
2013-07-23 07:00:00	7.77	34.9
2013-07-23 07:15:00	7.78	34.9
2013-07-23 07:30:00	7.78	34.9
2013-07-23 07:45:00	7.78	34.9
2013-07-23 08:00:00	7.78	34.9
2013-07-23 08:15:00	7.78	34.9
2013-07-23 08:30:00	7.77	34.9
2013-07-23 08:45:00	7.77	34.9
2013-07-23 09:00:00	7.77	34.9
[truncated: 35,461 more rows]

## Sheet: Sula
Date	Temperature	Salinity	Flow velocity
2013-07-04 06:30:00	7.17	35.3	4.23
2013-07-04 07:00:00	7.15	35.3	4.69
2013-07-04 07:30:00	7.14	35.3	4.1
2013-07-04 08:00:00	7.14	35.3	3.95
2013-07-04 08:30:00	7.14	35.3	5.31
2013-07-04 09:00:00	7.14	35.3	7.03
2013-07-04 09:30:00	7.14	35.3	1.79
2013-07-04 10:00:00	7.14	35.4	1.62
2013-07-04 10:30:00	7.14	35.3	2.58
2013-07-04 11:00:00	7.14	35.4	2.37
2013-07-04 11:30:00	7.14	35.3	2.2
2013-07-04 12:00:00	7.14	35.4	1.58
2013-07-04 12:30:00	7.14	35.4	2.24
2013-07-04 13:00:00	7.14	35.4	2.67
2013-07-04 13:30:00	7.14	35.3	2.48
2013-07-04 14:00:00	7.14	35.3	2.18
2013-07-04 14:30:00	7.13	35.3	1.81
2013-07-04 15:00:00	7.13	35.3	2.6
2013-07-04 15:30:00	7.13	35.3	2.64
2013-07-04 16:00:00	7.12	35.4	4.08
2013-07-04 16:30:00	7.12	35.3	3.87
2013-07-04 17:00:00	7.12	35.3	3.27
2013-07-04 17:30:00	7.12	35.3	3.52
2013-07-04 18:00:00	7.12	35.3	2.04
2013-07-04 18:30:00	7.11	35.3	1.52
2013-07-04 19:00:00	7.11	35.3	1.95
2013-07-04 19:30:00	7.11	35.3	0.000211
2013-07-04 20:00:00	7.11	35.3	0.000991
2013-07-04 20:30:00	7.12	35.3	1.67
2013-07-04 21:00:00	7.11	35.3	1.21
2013-07-04 21:30:00	7.11	35.3	0.000954
2013-07-04 22:00:00	7.11	35.3	0.000468
2013-07-04 22:30:00	7.11	35.3	2.07
2013-07-04 23:00:00	7.11	35.3	2.68
2013-07-04 23:30:00	7.11	35.3	1.37
2013-07-05	7.11	35.3	4.29
2013-07-05 00:30:00	7.11	35.3	5.4
2013-07-05 01:00:00	7.11	35.3	5.63
2013-07-05 01:30:00	7.11	35.3	6.87
2013-07-05 02:00:00	7.11	35.3	5.15
2013-07-05 02:30:00	7.11	35.3	4.65
2013-07-05 03:00:00	7.11	35.3	4.72
2013-07-05 03:30:00	7.11	35.3	3.33
2013-07-05 04:00:00	7.12	35.3	0.000471
2013-07-05 04:30:00	7.12	35.3	0.000456
2013-07-05 05:00:00	7.12	35.3	1.22
2013-07-05 05:30:00	7.13	35.3	0.000825
2013-07-05 06:00:00	7.12	35.3	1.57
2013-07-05 06:30:00	7.12	35.3	1.65
2013-07-05 07:00:00	7.12	35.3	0.000647
2013-07-05 07:30:00	7.12	35.3	1.13
2013-07-05 08:00:00	7.12	35.3	0.000598
2013-07-05 08:30:00	7.18	35.3	4.73
2013-07-05 09:00:00	7.17	35.4	4.21
2013-07-05 09:30:00	7.15	35.4	9.74
2013-07-05 10:00:00	7.15	35.3	9.25
2013-07-05 10:30:00	7.14	35.3	10.92
2013-07-05 11:00:00	7.12	35.3	11.18
2013-07-05 11:30:00	7.11	35.3	9.21
2013-07-05 12:00:00	7.1	35.3	7.99
2013-07-05 12:30:00	7.12	35.3	9.03
2013-07-05 13:00:00	7.1	35.3	5.27
2013-07-05 13:30:00	7.09	35.3	11.43
2013-07-05 14:00:00	7.08	35.3	9.13
2013-07-05 14:30:00	7.09	35.3	7.15
2013-07-05 15:00:00	7.11	35.3	9.85
2013-07-05 15:30:00	7.11	35.4	7.68
2013-07-05 16:00:00	7.12	35.3	8.57
2013-07-05 16:30:00	7.14	35.4	8.22
2013-07-05 17:00:00	7.13	35.3	8.81
2013-07-05 17:30:00	7.13	35.3	10.17
2013-07-05 18:00:00	7.11	35.3	11.03
2013-07-05 18:30:00	7.18	35.4	11.84
2013-07-05 19:00:00	7.15	35.4	7.04
2013-07-05 19:30:00	7.14	35.4	10.65
2013-07-05 20:00:00	7.14	35.4	10.01
2013-07-05 20:30:00	7.19	35.4	6.67
2013-07-05 21:00:00	7.17	35.4	14.01
2013-07-05 21:30:00	7.16	35.4	12.81
2013-07-05 22:00:00	7.12	35.3	12.44
2013-07-05 22:30:00	7.15	35.4	12.02
2013-07-05 23:00:00	7.11	35.3	14.15
2013-07-05 23:30:00	7.09	35.3	17.85
2013-07-06	7.09	35.3	14.78
2013-07-06 00:30:00	7.08	35.3	10.41
2013-07-06 01:00:00	7.08	35.3	13.16
2013-07-06 01:30:00	7.09	35.3	11.28
2013-07-06 02:00:00	7.09	35.3	12.51
2013-07-06 02:30:00	7.08	35.3	9.65
2013-07-06 03:00:00	7.08	35.3	12.29
2013-07-06 03:30:00	7.07	35.3	11.79
2013-07-06 04:00:00	7.07	35.3	11.79
2013-07-06 04:30:00	7.08	35.3	10.47
2013-07-06 05:00:00	7.09	35.3	10.49
2013-07-06 05:30:00	7.09	35.3	11.34
2013-07-06 06:00:00	7.08	35.3	8.49
2013-07-06 06:30:00	7.09	35.3	8.2
2013-07-06 07:00:00	7.09	35.3	12.41
2013-07-06 07:30:00	7.09	35.3	5.66
2013-07-06 08:00:00	7.09	35.3	0.000905
2013-07-06 08:30:00	7.1	35.3	2.61
2013-07-06 09:00:00	7.1	35.4	5.92
2013-07-06 09:30:00	7.1	35.3	4.36
2013-07-06 10:00:00	7.09	35.3	4.72
2013-07-06 10:30:00	7.08	35.3	9.23
2013-07-06 11:00:00	7.08	35.3	7.28
2013-07-06 11:30:00	7.07	35.4	7.13
2013-07-06 12:00:00	7.08	35.3	6.58
2013-07-06 12:30:00	7.09	35.3	7.04
2013-07-06 13:00:00	7.09	35.3	6.23
2013-07-06 13:30:00	7.09	35.4	7.31
2013-07-06 14:00:00	7.09	35.4	7.34
2013-07-06 14:30:00	7.09	35.4	5.1
2013-07-06 15:00:00	7.1	35.3	3
2013-07-06 15:30:00	7.09	35.3	7.98
2013-07-06 16:00:00	7.1	35.3	3.96
2013-07-06 16:30:00	7.1	35.3	3.4
2013-07-06 17:00:00	7.12	35.3	4.31
2013-07-06 17:30:00	7.11	35.4	1.07
2013-07-06 18:00:00	7.14	35.4	0.000366
2013-07-06 18:30:00	7.14	35.4	1.31
2013-07-06 19:00:00	7.15	35.4	1.18
2013-07-06 19:30:00	7.15	35.4	0.000483
2013-07-06 20:00:00	7.16	35.4	3.07
2013-07-06 20:30:00	7.14	35.3	2.38
2013-07-06 21:00:00	7.11	35.4	3.27
2013-07-06 21:30:00	7.11	35.3	3.55
2013-07-06 22:00:00	7.12	35.3	2.52
2013-07-06 22:30:00	7.12	35.3	3.19
2013-07-06 23:00:00	7.12	35.3	1.84
2013-07-06 23:30:00	7.12	35.3	1.51
2013-07-07	7.13	35.4	2.49
2013-07-07 00:30:00	7.16	35.4	2.8
2013-07-07 01:00:00	7.18	35.4	7.23
2013-07-07 01:30:00	7.2	35.4	9.2
2013-07-07 02:00:00	7.22	35.4	6.54
2013-07-07 02:30:00	7.2	35.4	1.31
2013-07-07 03:00:00	7.2	35.4	2.29
2013-07-07 03:30:00	7.19	35.4	3.91
2013-07-07 04:00:00	7.19	35.4	2.44
2013-07-07 04:30:00	7.17	35.4	4.22
2013-07-07 05:00:00	7.17	35.4	1.28
2013-07-07 05:30:00	7.18	35.4	3.05
2013-07-07 06:00:00	7.18	35.4	8.93
2013-07-07 06:30:00	7.18	35.4	7.26
2013-07-07 07:00:00	7.19	35.4	6.69
2013-07-07 07:30:00	7.19	35.4	4.88
2013-07-07 08:00:00	7.18	35.4	3.4
2013-07-07 08:30:00	7.19	35.4	2.23
2013-07-07 09:00:00	7.2	35.4	4.33
2013-07-07 09:30:00	7.17	35.4	5.34
2013-07-07 10:00:00	7.16	35.4	7.25
2013-07-07 10:30:00	7.18	35.4	3.17
2013-07-07 11:00:00	7.18	35.4	1.77
2013-07-07 11:30:00	7.17	35.4	2.66
2013-07-07 12:00:00	7.16	35.4	1.02
2013-07-07 12:30:00	7.16	35.4	3.6
2013-07-07 13:00:00	7.17	35.4	4.11
2013-07-07 13:30:00	7.17	35.4	3.77
2013-07-07 14:00:00	7.17	35.4	4.62
2013-07-07 14:30:00	7.17	35.4	4.07
2013-07-07 15:00:00	7.19	35.4	7.87
2013-07-07 15:30:00	7.2	35.4	5.51
2013-07-07 16:00:00	7.2	35.4	7.76
2013-07-07 16:30:00	7.2	35.4	4.84
2013-07-07 17:00:00	7.2	35.4	4.59
2013-07-07 17:30:00	7.18	35.4	3.08
2013-07-07 18:00:00	7.18	35.4	2.32
2013-07-07 18:30:00	7.19	35.4	4.19
2013-07-07 19:00:00	7.18	35.4	2.48
2013-07-07 19:30:00	7.19	35.4	3.86
2013-07-07 20:00:00	7.18	35.4	5.51
2013-07-07 20:30:00	7.18	35.4	4.71
2013-07-07 21:00:00	7.18	35.4	3.12
2013-07-07 21:30:00	7.19	35.4	3.07
2013-07-07 22:00:00	7.18	35.4	7.94
2013-07-07 22:30:00	7.18	35.4	4.6
2013-07-07 23:00:00	7.18	35.4	4.82
2013-07-07 23:30:00	7.18	35.4	7.63
2013-07-08	7.18	35.4	8.57
2013-07-08 00:30:00	7.18	35.4	9.45
2013-07-08 01:00:00	7.18	35.4	9.53
2013-07-08 01:30:00	7.18	35.3	5.84
2013-07-08 02:00:00	7.18	35.4	9.82
2013-07-08 02:30:00	7.18	35.4	9.49
2013-07-08 03:00:00	7.15	35.4	9.7
2013-07-08 03:30:00	7.15	35.3	10.58
2013-07-08 04:00:00	7.14	35.4	8.8
2013-07-08 04:30:00	7.14	35.4	10.1
2013-07-08 05:00:00	7.14	35.3	9.51
2013-07-08 05:30:00	7.12	35.4	9.08
2013-07-08 06:00:00	7.12	35.3	8.86
2013-07-08 06:30:00	7.12	35.3	6.69
2013-07-08 07:00:00	7.12	35.3	4.62
2013-07-08 07:30:00	7.12	35.3	8.22
2013-07-08 08:00:00	7.12	35.3	5.22
2013-07-08 08:30:00	7.12	35.3	5.28
2013-07-08 09:00:00	7.12	35.3	3.81
2013-07-08 09:30:00	7.12	35.3	2.78
2013-07-08 10:00:00	7.13	35.4	3.95
2013-07-08 10:30:00	7.24	35.4	8.87
2013-07-08 11:00:00	7.19	35.4	5.58
2013-07-08 11:30:00	7.18	35.4	6.62
2013-07-08 12:00:00	7.15	35.4	5.2
2013-07-08 12:30:00	7.13	35.3	10.27
2013-07-08 13:00:00	7.12	35.4	9.45
2013-07-08 13:30:00	7.11	35.4	14.14
2013-07-08 14:00:00	7.11	35.4	10.87
2013-07-08 14:30:00	7.11	35.4	13.21
2013-07-08 15:00:00	7.11	35.3	8.53
2013-07-08 15:30:00	7.11	35.3	9.12
2013-07-08 16:00:00	7.1	35.4	10.7
2013-07-08 16:30:00	7.1	35.3	10.68
2013-07-08 17:00:00	7.11	35.3	9.63
2013-07-08 17:30:00	7.11	35.3	11.82
2013-07-08 18:00:00	7.11	35.4	10.86
2013-07-08 18:30:00	7.12	35.4	10.63
2013-07-08 19:00:00	7.13	35.4	9.23
2013-07-08 19:30:00	7.17	35.4	12.11
2013-07-08 20:00:00	7.19	35.3	12.56
2013-07-08 20:30:00	7.18	35.4	5.81
2013-07-08 21:00:00	7.19	35.4	9.38
2013-07-08 21:30:00	7.18	35.4	8.54
2013-07-08 22:00:00	7.18	35.3	9.12
2013-07-08 22:30:00	7.18	35.4	12.1
2013-07-08 23:00:00	7.18	35.4	10.51
2013-07-08 23:30:00	7.21	35.4	8.01
2013-07-09	7.13	35.4	11.48
2013-07-09 00:30:00	7.13	35.4	11.6
2013-07-09 01:00:00	7.12	35.4	9.36
2013-07-09 01:30:00	7.12	35.4	11.88
2013-07-09 02:00:00	7.11	35.4	11.63
2013-07-09 02:30:00	7.11	35.4	16.21
2013-07-09 03:00:00	7.11	35.4	13.02
2013-07-09 03:30:00	7.12	35.3	16.94
2013-07-09 04:00:00	7.11	35.4	18.5
2013-07-09 04:30:00	7.11	35.4	10.12
2013-07-09 05:00:00	7.11	35.4	10.88
2013-07-09 05:30:00	7.11	35.3	9.2
2013-07-09 06:00:00	7.11	35.4	11.15
2013-07-09 06:30:00	7.12	35.3	4.21
2013-07-09 07:00:00	7.11	35.4	7.22
2013-07-09 07:30:00	7.11	35.4	5.2
2013-07-09 08:00:00	7.13	35.3	4.91
2013-07-09 08:30:00	7.16	35.4	10.27
2013-07-09 09:00:00	7.14	35.4	7.09
2013-07-09 09:30:00	7.14	35.4	11.43
2013-07-09 10:00:00	7.15	35.4	8.13
2013-07-09 10:30:00	7.16	35.4	11.29
2013-07-09 11:00:00	7.15	35.4	8.85
2013-07-09 11:30:00	7.15	35.4	11.55
2013-07-09 12:00:00	7.14	35.4	9.04
2013-07-09 12:30:00	7.14	35.4	13.77
2013-07-09 13:00:00	7.15	35.4	11.93
2013-07-09 13:30:00	7.14	35.4	10.76
2013-07-09 14:00:00	7.12	35.4	18.15
2013-07-09 14:30:00	7.14	35.4	18.89
2013-07-09 15:00:00	7.15	35.4	18.93
2013-07-09 15:30:00	7.13	35.4	14.63
2013-07-09 16:00:00	7.14	35.4	13.82
2013-07-09 16:30:00	7.14	35.4	19.33
2013-07-09 17:00:00	7.15	35.4	12.69
2013-07-09 17:30:00	7.15	35.4	17.65
2013-07-09 18:00:00	7.15	35.4	15.76
2013-07-09 18:30:00	7.16	35.4	13.52
2013-07-09 19:00:00	7.16	35.4	17.32
2013-07-09 19:30:00	7.17	35.4	15.19
2013-07-09 20:00:00	7.17	35.4	14.94
2013-07-09 20:30:00	7.16	35.4	16.27
2013-07-09 21:00:00	7.17	35.4	16.85
2013-07-09 21:30:00	7.17	35.4	12.42
2013-07-09 22:00:00	7.17	35.4	15.76
2013-07-09 22:30:00	7.18	35.4	16.26
2013-07-09 23:00:00	7.15	35.4	16.98
2013-07-09 23:30:00	7.14	35.4	11.38
2013-07-10	7.15	35.4	15.96
2013-07-10 00:30:00	7.17	35.4	13.08
2013-07-10 01:00:00	7.15	35.4	8.53
2013-07-10 01:30:00	7.15	35.4	8.89
2013-07-10 02:00:00	7.15	35.4	12.87
2013-07-10 02:30:00	7.15	35.4	15.64
2013-07-10 03:00:00	7.14	35.4	6.84
2013-07-10 03:30:00	7.16	35.4	11.55
2013-07-10 04:00:00	7.15	35.4	12
2013-07-10 04:30:00	7.15	35.4	12.97
2013-07-10 05:00:00	7.15	35.4	15
2013-07-10 05:30:00	7.15	35.4	8.63
2013-07-10 06:00:00	7.14	35.4	9.91
2013-07-10 06:30:00	7.14	35.4	9.56
2013-07-10 07:00:00	7.14	35.4	14.32
2013-07-10 07:30:00	7.15	35.4	14.36
2013-07-10 08:00:00	7.14	35.4	11.9
2013-07-10 08:30:00	7.14	35.4	11.92
2013-07-10 09:00:00	7.13	35.4	11.64
2013-07-10 09:30:00	7.14	35.4	8.56
2013-07-10 10:00:00	7.14	35.4	11.08
2013-07-10 10:30:00	7.2	35.4	8.14
2013-07-10 11:00:00	7.25	35.4	8.07
2013-07-10 11:30:00	7.35	35.4	6.86
2013-07-10 12:00:00	7.47	35.4	4.92
2013-07-10 12:30:00	7.5	35.4	3.79
2013-07-10 13:00:00	7.51	35.4	6.01
2013-07-10 13:30:00	7.53	35.4	2.91
2013-07-10 14:00:00	7.54	35.4	6.51
2013-07-10 14:30:00	7.34	35.4	8.5
2013-07-10 15:00:00	7.19	35.4	11.31
2013-07-10 15:30:00	7.18	35.4	8.34
2013-07-10 16:00:00	7.16	35.4	6.46
2013-07-10 16:30:00	7.29	35.4	3.89
2013-07-10 17:00:00	7.17	35.4	7.6
2013-07-10 17:30:00	7.19	35.4	3.96
2013-07-10 18:00:00	7.23	35.4	3.64
2013-07-10 18:30:00	7.25	35.4	5.27
2013-07-10 19:00:00	7.3	35.4	1.66
2013-07-10 19:30:00	7.26	35.4	6.23
2013-07-10 20:00:00	7.22	35.4	8.72
2013-07-10 20:30:00	7.24	35.4	5.09
2013-07-10 21:00:00	7.46	35.4	4.86
2013-07-10 21:30:00	7.47	35.4	3.97
2013-07-10 22:00:00	7.52	35.4	2.55
2013-07-10 22:30:00	7.54	35.4	2.6
2013-07-10 23:00:00	7.51	35.4	3.38
2013-07-10 23:30:00	7.53	35.4	1.83
2013-07-11	7.56	35.4	1.36
2013-07-11 00:30:00	7.56	35.4	0.000608
2013-07-11 01:00:00	7.61	35.4	3.59
2013-07-11 01:30:00	7.62	35.4	5.48
2013-07-11 02:00:00	7.69	35.4	2.08
2013-07-11 02:30:00	7.53	35.4	3.01
2013-07-11 03:00:00	7.58	35.4	4.46
2013-07-11 03:30:00	7.56	35.4	4.67
2013-07-11 04:00:00	7.43	35.4	6.28
2013-07-11 04:30:00	7.47	35.4	3.65
2013-07-11 05:00:00	7.61	35.4	4.94
2013-07-11 05:30:00	7.64	35.4	1.93
2013-07-11 06:00:00	7.53	35.4	2.67
2013-07-11 06:30:00	7.54	35.4	1.75
2013-07-11 07:00:00	7.48	35.3	4.21
2013-07-11 07:30:00	7.51	35.5	1.06
2013-07-11 08:00:00	7.52	35.4	2.65
2013-07-11 08:30:00	7.55	35.4	2.02
2013-07-11 09:00:00	7.53	35.4	2.26
2013-07-11 09:30:00	7.57	35.4	1.36
2013-07-11 10:00:00	7.62	35.4	2.29
2013-07-11 10:30:00	7.66	35.4	2.31
2013-07-11 11:00:00	7.66	35.4	1.43
2013-07-11 11:30:00	7.68	35.4	2.25
2013-07-11 12:00:00	7.69	35.4	2.11
2013-07-11 12:30:00	7.68	35.4	4.46
2013-07-11 13:00:00	7.53	35.4	5.5
2013-07-11 13:30:00	7.63	35.4	2.88
2013-07-11 14:00:00	7.59	35.4	2.87
2013-07-11 14:30:00	7.6	35.4	3.48
2013-07-11 15:00:00	7.61	35.4	2.66
2013-07-11 15:30:00	7.43	35.4	3.27
2013-07-11 16:00:00	7.26	35.4	10.91
2013-07-11 16:30:00	7.28	35.4	10.34
2013-07-11 17:00:00	7.19	35.4	8.41
2013-07-11 17:30:00	7.16	35.4	4.52
2013-07-11 18:00:00	7.18	35.4	7.67
2013-07-11 18:30:00	7.2	35.4	15.07
2013-07-11 19:00:00	7.19	35.4	6.59
2013-07-11 19:30:00	7.21	35.4	15.92
2013-07-11 20:00:00	7.22	35.4	17.31
2013-07-11 20:30:00	7.22	35.4	12.71
2013-07-11 21:00:00	7.29	35.4	3.89
2013-07-11 21:30:00	7.42	35.4	2.67
2013-07-11 22:00:00	7.59	35.4	16.89
2013-07-11 22:30:00	7.69	35.4	30.7
2013-07-11 23:00:00	7.75	35.4	24.99
2013-07-11 23:30:00	7.77	35.4	21.79
2013-07-12	7.74	35.4	9.96
2013-07-12 00:30:00	7.72	35.4	32.37
2013-07-12 01:00:00	7.68	35.4	24.4
2013-07-12 01:30:00	7.66	35.4	17.44
2013-07-12 02:00:00	7.66	35.4	20.31
2013-07-12 02:30:00	7.66	35.4	26.01
2013-07-12 03:00:00	7.39	35.4	16
2013-07-12 03:30:00	7.27	35.4	4.91
2013-07-12 04:00:00	7.32	35.4	4.32
2013-07-12 04:30:00	7.3	35.4	1.69
2013-07-12 05:00:00	7.26	35.4	5.76
2013-07-12 05:30:00	7.34	35.4	7.12
2013-07-12 06:00:00	7.34	35.4	2.14
2013-07-12 06:30:00	7.39	35.4	9.67
2013-07-12 07:00:00	7.5	35.4	4.87
2013-07-12 07:30:00	7.46	35.4	18.39
2013-07-12 08:00:00	7.42	35.4	14.79
2013-07-12 08:30:00	7.48	35.4	7.31
2013-07-12 09:00:00	7.5	35.4	5.75
2013-07-12 09:30:00	7.55	35.4	3.4
2013-07-12 10:00:00	7.61	35.4	16.6
2013-07-12 10:30:00	7.62	35.4	18.76
2013-07-12 11:00:00	7.61	35.4	16.5
2013-07-12 11:30:00	7.62	35.4	19.35
2013-07-12 12:00:00	7.63	35.4	11.66
2013-07-12 12:30:00	7.64	35.4	21.84
2013-07-12 13:00:00	7.66	35.4	20.87
2013-07-12 13:30:00	7.68	35.4	26.07
2013-07-12 14:00:00	7.68	35.4	26.66
2013-07-12 14:30:00	7.69	35.4	27.22
2013-07-12 15:00:00	7.69	35.4	23.17
2013-07-12 15:30:00	7.69	35.4	25.12
2013-07-12 16:00:00	7.7	35.4	28.03
2013-07-12 16:30:00	7.71	35.4	21.75
2013-07-12 17:00:00	7.71	35.4	26.55
2013-07-12 17:30:00	7.71	35.4	26.97
2013-07-12 18:00:00	7.72	35.4	34.4
2013-07-12 18:30:00	7.73	35.4	30.84
2013-07-12 19:00:00	7.75	35.4	15.98
2013-07-12 19:30:00	7.4	35.4	13.27
2013-07-12 20:00:00	7.4	35.4	7.87
2013-07-12 20:30:00	7.46	35.4	5.28
2013-07-12 21:00:00	7.5	35.4	10.41
2013-07-12 21:30:00	7.39	35.4	8.02
2013-07-12 22:00:00	7.28	35.4	6.36
2013-07-12 22:30:00	7.24	35.4	10.55
2013-07-12 23:00:00	7.2	35.3	8.62
2013-07-12 23:30:00	7.18	35.4	11.2
2013-07-13	7.17	35.3	8.78
2013-07-13 00:30:00	7.16	35.4	8.96
2013-07-13 01:00:00	7.15	35.4	8.82
2013-07-13 01:30:00	7.14	35.4	8.64
2013-07-13 02:00:00	7.14	35.4	4.23
2013-07-13 02:30:00	7.14	35.4	4.38
2013-07-13 03:00:00	7.14	35.4	6.88
2013-07-13 03:30:00	7.14	35.4	5.23
2013-07-13 04:00:00	7.14	35.3	2.02
2013-07-13 04:30:00	7.14	35.4	3.84
2013-07-13 05:00:00	7.14	35.4	6.23
2013-07-13 05:30:00	7.15	35.3	6.82
2013-07-13 06:00:00	7.15	35.3	6.38
2013-07-13 06:30:00	7.14	35.4	10.52
2013-07-13 07:00:00	7.14	35.4	6.35
2013-07-13 07:30:00	7.14	35.3	6.12
2013-07-13 08:00:00	7.14	35.4	2.85
2013-07-13 08:30:00	7.14	35.3	9.6
2013-07-13 09:00:00	7.14	35.3	7.9
2013-07-13 09:30:00	7.13	35.4	11.4
2013-07-13 10:00:00	7.13	35.3	13.35
2013-07-13 10:30:00	7.13	35.3	5.83
2013-07-13 11:00:00	7.12	35.3	6.66
2013-07-13 11:30:00	7.12	35.3	10.89
2013-07-13 12:00:00	7.12	35.4	5.85
2013-07-13 12:30:00	7.12	35.4	8.77
2013-07-13 13:00:00	7.13	35.3	9.84
2013-07-13 13:30:00	7.14	35.3	11.23
2013-07-13 14:00:00	7.14	35.4	6.53
2013-07-13 14:30:00	7.16	35.3	6.81
2013-07-13 15:00:00	7.16	35.4	8.73
2013-07-13 15:30:00	7.16	35.4	3.04
2013-07-13 16:00:00	7.17	35.3	3.15
2013-07-13 16:30:00	7.16	35.4	4.7
2013-07-13 17:00:00	7.17	35.4	10.89
2013-07-13 17:30:00	7.17	35.3	15.53
2013-07-13 18:00:00	7.17	35.4	1.86
2013-07-13 18:30:00	7.17	35.4	4.09
2013-07-13 19:00:00	7.17	35.4	9.56
2013-07-13 19:30:00	7.17	35.3	4.59
2013-07-13 20:00:00	7.17	35.3	6.97
2013-07-13 20:30:00	7.17	35.4	2.27
2013-07-13 21:00:00	7.17	35.4	7.88
2013-07-13 21:30:00	7.17	35.4	5.6
2013-07-13 22:00:00	7.17	35.4	18.62
2013-07-13 22:30:00	7.17	35.4	12.14
2013-07-13 23:00:00	7.18	35.4	6.92
2013-07-13 23:30:00	7.18	35.4	2.67
2013-07-14	7.18	35.3	10.96
2013-07-14 00:30:00	7.18	35.4	7.94
2013-07-14 01:00:00	7.18	35.4	3.85
2013-07-14 01:30:00	7.19	35.3	3.21
2013-07-14 02:00:00	7.18	35.4	4.58
2013-07-14 02:30:00	7.18	35.4	1.81
2013-07-14 03:00:00	7.18	35.4	2.72
2013-07-14 03:30:00	7.18	35.4	3.1
2013-07-14 04:00:00	7.19	35.3	3.79
2013-07-14 04:30:00	7.18	35.4	1.74
2013-07-14 05:00:00	7.19	35.3	2.48
2013-07-14 05:30:00	7.18	35.4	3.24
2013-07-14 06:00:00	7.19	35.4	4.79
2013-07-14 06:30:00	7.19	35.4	6.09
2013-07-14 07:00:00	7.19	35.4	1.58
2013-07-14 07:30:00	7.19	35.3	3.63
2013-07-14 08:00:00	7.19	35.3	4.44
2013-07-14 08:30:00	7.19	35.3	1.97
2013-07-14 09:00:00	7.19	35.3	4.18
2013-07-14 09:30:00	7.19	35.3	3.35
2013-07-14 10:00:00	7.19	35.3	3.54
2013-07-14 10:30:00	7.19	35.3	6.69
2013-07-14 11:00:00	7.18	35.4	13.57
2013-07-14 11:30:00	7.18	35.3	15.82
2013-07-14 12:00:00	7.18	35.3	7.36
2013-07-14 12:30:00	7.19	35.3	7.42
2013-07-14 13:00:00	7.19	35.4	5.1
2013-07-14 13:30:00	7.19	35.3	6.92
2013-07-14 14:00:00	7.19	35.4	1.72
2013-07-14 14:30:00	7.19	35.4	2.23
2013-07-14 15:00:00	7.19	35.4	0.000932
2013-07-14 15:30:00	7.2	35.3	1.43
2013-07-14 16:00:00	7.19	35.3	4.49
2013-07-14 16:30:00	7.19	35.4	5.2
2013-07-14 17:00:00	7.2	35.4	5.85
2013-07-14 17:30:00	7.31	35.4	6.32
2013-07-14 18:00:00	7.27	35.4	3.96
2013-07-14 18:30:00	7.26	35.4	9.42
2013-07-14 19:00:00	7.24	35.3	8.64
2013-07-14 19:30:00	7.23	35.4	6.8
2013-07-14 20:00:00	7.21	35.4	3.19
2013-07-14 20:30:00	7.21	35.4	5.47
2013-07-14 21:00:00	7.21	35.4	5.14
2013-07-14 21:30:00	7.22	35.4	5.07
2013-07-14 22:00:00	7.23	35.3	7.14
2013-07-14 22:30:00	7.24	35.4	3.21
2013-07-14 23:00:00	7.23	35.4	2.18
2013-07-14 23:30:00	7.23	35.4	7.34
2013-07-15	7.24	35.4	1.87
2013-07-15 00:30:00	7.25	35.3	6
2013-07-15 01:00:00	7.24	35.4	3.53
2013-07-15 01:30:00	7.25	35.4	2.5
2013-07-15 02:00:00	7.24	35.4	7.64
2013-07-15 02:30:00	7.25	35.4	19.42
2013-07-15 03:00:00	7.28	35.4	2.12
2013-07-15 03:30:00	7.27	35.4	5.06
2013-07-15 04:00:00	7.26	35.4	8.59
2013-07-15 04:30:00	7.23	35.4	9.81
2013-07-15 05:00:00	7.21	35.4	10.17
2013-07-15 05:30:00	7.21	35.4	12.33
2013-07-15 06:00:00	7.21	35.4	11.82
2013-07-15 06:30:00	7.21	35.3	14.31
2013-07-15 07:00:00	7.21	35.4	11.14
2013-07-15 07:30:00	7.2	35.4	14.92
2013-07-15 08:00:00	7.22	35.4	8.16
2013-07-15 08:30:00	7.23	35.4	10.14
2013-07-15 09:00:00	7.24	35.4	4.61
2013-07-15 09:30:00	7.25	35.4	9.41
2013-07-15 10:00:00	7.26	35.4	6.05
2013-07-15 10:30:00	7.26	35.4	6.26
2013-07-15 11:00:00	7.25	35.4	5.6
2013-07-15 11:30:00	7.27	35.4	1.46
2013-07-15 12:00:00	7.29	35.4	4.78
2013-07-15 12:30:00	7.26	35.4	4.6
2013-07-15 13:00:00	7.24	35.4	8.66
2013-07-15 13:30:00	7.25	35.3	7.37
2013-07-15 14:00:00	7.3	35.3	1.93
2013-07-15 14:30:00	7.3	35.4	1.7
2013-07-15 15:00:00	7.26	35.4	5.48
2013-07-15 15:30:00	7.22	35.4	10.32
2013-07-15 16:00:00	7.22	35.4	6.19
2013-07-15 16:30:00	7.2	35.3	9.21
2013-07-15 17:00:00	7.21	35.4	10.23
2013-07-15 17:30:00	7.2	35.3	7.25
2013-07-15 18:00:00	7.2	35.4	13.02
2013-07-15 18:30:00	7.22	35.3	10.01
2013-07-15 19:00:00	7.22	35.3	10.91
2013-07-15 19:30:00	7.19	35.3	8.89
2013-07-15 20:00:00	7.2	35.3	7.73
2013-07-15 20:30:00	7.2	35.4	11.75
2013-07-15 21:00:00	7.2	35.4	6.73
2013-07-15 21:30:00	7.19	35.4	7.91
2013-07-15 22:00:00	7.19	35.3	7.35
2013-07-15 22:30:00	7.19	35.3	6.47
2013-07-15 23:00:00	7.2	35.3	5.3
2013-07-15 23:30:00	7.21	35.3	2.26
2013-07-16	7.21	35.3	3.56
2013-07-16 00:30:00	7.21	35.4	2.1
2013-07-16 01:00:00	7.22	35.3	1.07
2013-07-16 01:30:00	7.22	35.3	1.85
2013-07-16 02:00:00	7.26	35.4	3.18
2013-07-16 02:30:00	7.26	35.4	3.53
2013-07-16 03:00:00	7.27	35.4	1.87
2013-07-16 03:30:00	7.28	35.4	2.73
2013-07-16 04:00:00	7.29	35.4	2.72
2013-07-16 04:30:00	7.3	35.4	5.66
2013-07-16 05:00:00	7.27	35.3	6.4
2013-07-16 05:30:00	7.22	35.3	6.2
2013-07-16 06:00:00	7.23	35.4	13.57
2013-07-16 06:30:00	7.24	35.3	12.62
2013-07-16 07:00:00	7.21	35.4	9.14
2013-07-16 07:30:00	7.18	35.3	9.35
2013-07-16 08:00:00	7.19	35.3	11.45
2013-07-16 08:30:00	7.22	35.4	15.16
2013-07-16 09:00:00	7.19	35.3	7.18
2013-07-16 09:30:00	7.22	35.4	7.33
2013-07-16 10:00:00	7.2	35.3	6.17
2013-07-16 10:30:00	7.21	35.3	1.52
2013-07-16 11:00:00	7.22	35.4	3.67
2013-07-16 11:30:00	7.24	35.4	5.22
2013-07-16 12:00:00	7.28	35.4	3.07
2013-07-16 12:30:00	7.33	35.4	3.48
2013-07-16 13:00:00	7.29	35.4	2.74
2013-07-16 13:30:00	7.25	35.4	1.72
2013-07-16 14:00:00	7.27	35.4	7.9
2013-07-16 14:30:00	7.28	35.4	4.33
2013-07-16 15:00:00	7.35	35.4	11.32
2013-07-16 15:30:00	7.41	35.4	19.35
2013-07-16 16:00:00	7.46	35.4	21.83
2013-07-16 16:30:00	7.51	35.4	23.57
2013-07-16 17:00:00	7.55	35.4	9.93
2013-07-16 17:30:00	7.61	35.4	14.53
2013-07-16 18:00:00	7.63	35.4	21
2013-07-16 18:30:00	7.6	35.4	10.01
2013-07-16 19:00:00	7.48	35.4	18.56
2013-07-16 19:30:00	7.42	35.4	10.16
2013-07-16 20:00:00	7.38	35.4	16.05
2013-07-16 20:30:00	7.36	35.4	11.19
2013-07-16 21:00:00	7.45	35.4	22.89
2013-07-16 21:30:00	7.4	35.4	15.73
2013-07-16 22:00:00	7.4	35.4	12.35
2013-07-16 22:30:00	7.48	35.4	15.29
2013-07-16 23:00:00	7.52	35.4	5.4
2013-07-16 23:30:00	7.6	35.4	11.45
2013-07-17	7.6	35.4	9.05
2013-07-17 00:30:00	7.44	35.4	10.35
2013-07-17 01:00:00	7.37	35.4	9.64
2013-07-17 01:30:00	7.33	35.4	5.38
2013-07-17 02:00:00	7.3	35.4	4.65
2013-07-17 02:30:00	7.29	35.3	0.000793
2013-07-17 03:00:00	7.27	35.3	2.31
2013-07-17 03:30:00	7.26	35.3	4.34
2013-07-17 04:00:00	7.26	35.3	5.56
2013-07-17 04:30:00	7.25	35.3	6.15
2013-07-17 05:00:00	7.24	35.3	5.13
2013-07-17 05:30:00	7.24	35.3	4.39
2013-07-17 06:00:00	7.24	35.4	2.13
2013-07-17 06:30:00	7.24	35.3	1.61
2013-07-17 07:00:00	7.24	35.3	3.07
2013-07-17 07:30:00	7.24	35.3	4.15
2013-07-17 08:00:00	7.24	35.4	6
2013-07-17 08:30:00	7.24	35.3	5.96
2013-07-17 09:00:00	7.24	35.3	4.01
2013-07-17 09:30:00	7.24	35.3	1.36
2013-07-17 10:00:00	7.23	35.3	4.04
2013-07-17 10:30:00	7.22	35.3	5.79
2013-07-17 11:00:00	7.22	35.3	3.63
2013-07-17 11:30:00	7.21	35.3	4.23
2013-07-17 12:00:00	7.22	35.3	5
2013-07-17 12:30:00	7.21	35.3	4.58
2013-07-17 13:00:00	7.21	35.3	3.64
2013-07-17 13:30:00	7.21	35.3	2.61
2013-07-17 14:00:00	7.21	35.3	3.75
2013-07-17 14:30:00	7.21	35.3	5.23
2013-07-17 15:00:00	7.2	35.3	6.12
2013-07-17 15:30:00	7.2	35.3	6.93
2013-07-17 16:00:00	7.2	35.3	7.47
2013-07-17 16:30:00	7.19	35.3	8.4
2013-07-17 17:00:00	7.19	35.3	3.33
2013-07-17 17:30:00	7.19	35.3	5.86
2013-07-17 18:00:00	7.18	35.3	4.14
2013-07-17 18:30:00	7.18	35.3	2.38
2013-07-17 19:00:00	7.18	35.3	0.000812
2013-07-17 19:30:00	7.18	35.3	0.000319
2013-07-17 20:00:00	7.17	35.3	3.35
2013-07-17 20:30:00	7.18	35.3	2.23
2013-07-17 21:00:00	7.18	35.3	10.34
2013-07-17 21:30:00	7.17	35.3	7.59
2013-07-17 22:00:00	7.17	35.3	11.18
2013-07-17 22:30:00	7.17	35.3	8.92
2013-07-17 23:00:00	7.16	35.3	4.3
2013-07-17 23:30:00	7.16	35.3	2.05
2013-07-18	7.15	35.3	4.76
2013-07-18 00:30:00	7.15	35.3	7.1
2013-07-18 01:00:00	7.15	35.3	13.16
2013-07-18 01:30:00	7.14	35.3	10.66
2013-07-18 02:00:00	7.14	35.3	7.05
2013-07-18 02:30:00	7.14	35.3	11.31
2013-07-18 03:00:00	7.14	35.3	11.28
2013-07-18 03:30:00	7.14	35.3	5
2013-07-18 04:00:00	7.14	35.3	8.58
2013-07-18 04:30:00	7.14	35.3	11.93
2013-07-18 05:00:00	7.13	35.3	11.52
2013-07-18 05:30:00	7.13	35.3	13.28
2013-07-18 06:00:00	7.13	35.3	14.12
2013-07-18 06:30:00	7.13	35.3	12.73
2013-07-18 07:00:00	7.13	35.3	13.2
2013-07-18 07:30:00	7.13	35.3	14.28
2013-07-18 08:00:00	7.13	35.3	13.8
2013-07-18 08:30:00	7.13	35.3	14.43
2013-07-18 09:00:00	7.13	35.3	15.84
2013-07-18 09:30:00	7.13	35.3	14.41
2013-07-18 10:00:00	7.13	35.3	13.36
2013-07-18 10:30:00	7.13	35.3	9.1
2013-07-18 11:00:00	7.13	35.3	9.24
2013-07-18 11:30:00	7.13	35.3	8.46
2013-07-18 12:00:00	7.13	35.3	15.37
2013-07-18 12:30:00	7.13	35.3	15.43
2013-07-18 13:00:00	7.13	35.3	10.72
2013-07-18 13:30:00	7.13	35.3	13.83
2013-07-18 14:00:00	7.13	35.3	11.05
2013-07-18 14:30:00	7.13	35.3	10.61
2013-07-18 15:00:00	7.13	35.3	14.87
2013-07-18 15:30:00	7.14	35.3	13.65
2013-07-18 16:00:00	7.13	35.3	13.27
2013-07-18 16:30:00	7.13	35.3	13.7
2013-07-18 17:00:00	7.14	35.3	15.27
2013-07-18 17:30:00	7.13	35.3	12.5
2013-07-18 18:00:00	7.13	35.3	13.06
2013-07-18 18:30:00	7.13	35.3	8.59
2013-07-18 19:00:00	7.13	35.3	10.36
2013-07-18 19:30:00	7.14	35.3	13.01
2013-07-18 20:00:00	7.13	35.3	13.91
2013-07-18 20:30:00	7.14	35.3	13.9
2013-07-18 21:00:00	7.14	35.3	13.46
2013-07-18 21:30:00	7.13	35.3	13.7
2013-07-18 22:00:00	7.14	35.3	12.51
2013-07-18 22:30:00	7.14	35.3	12.65
2013-07-18 23:00:00	7.13	35.3	9.47
2013-07-18 23:30:00	7.13	35.3	12.28
2013-07-19	7.13	35.3	10.89
2013-07-19 00:30:00	7.14	35.3	10.62
2013-07-19 01:00:00	7.14	35.3	6.59
2013-07-19 01:30:00	7.14	35.3	5.97
2013-07-19 02:00:00	7.14	35.3	5.78
2013-07-19 02:30:00	7.14	35.3	8.66
2013-07-19 03:00:00	7.14	35.3	5.35
2013-07-19 03:30:00	7.14	35.3	13.97
2013-07-19 04:00:00	7.14	35.3	10.86
2013-07-19 04:30:00	7.14	35.3	9.09
2013-07-19 05:00:00	7.14	35.3	11.04
2013-07-19 05:30:00	7.14	35.3	17.77
2013-07-19 06:00:00	7.14	35.3	14.65
2013-07-19 06:30:00	7.14	35.3	14.62
2013-07-19 07:00:00	7.14	35.3	5.99
2013-07-19 07:30:00	7.15	35.3	16.08
2013-07-19 08:00:00	7.14	35.3	10.86
2013-07-19 08:30:00	7.15	35.3	7.35
2013-07-19 09:00:00	7.14	35.3	9.97
2013-07-19 09:30:00	7.14	35.3	14.82
2013-07-19 10:00:00	7.14	35.3	13.17
2013-07-19 10:30:00	7.14	35.3	4.03
2013-07-19 11:00:00	7.14	35.3	11.89
2013-07-19 11:30:00	7.15	35.3	6.69
2013-07-19 12:00:00	7.15	35.3	8.12
2013-07-19 12:30:00	7.15	35.3	4.65
2013-07-19 13:00:00	7.15	35.3	4
2013-07-19 13:30:00	7.15	35.3	12.61
2013-07-19 14:00:00	7.15	35.3	11.2
2013-07-19 14:30:00	7.15	35.3	10.71
2013-07-19 15:00:00	7.15	35.3	12.73
2013-07-19 15:30:00	7.15	35.3	13.31
2013-07-19 16:00:00	7.15	35.3	7.8
2013-07-19 16:30:00	7.15	35.3	6.57
2013-07-19 17:00:00	7.15	35.3	13.76
2013-07-19 17:30:00	7.15	35.3	13.08
2013-07-19 18:00:00	7.15	35.3	11.96
2013-07-19 18:30:00	7.15	35.3	4.76
2013-07-19 19:00:00	7.15	35.3	8.57
2013-07-19 19:30:00	7.15	35.3	10.1
2013-07-19 20:00:00	7.15	35.3	5.47
2013-07-19 20:30:00	7.15	35.3	3.47
2013-07-19 21:00:00	7.15	35.3	15.61
2013-07-19 21:30:00	7.16	35.3	4.4
2013-07-19 22:00:00	7.16	35.3	11.23
2013-07-19 22:30:00	7.16	35.3	6.79
2013-07-19 23:00:00	7.15	35.3	13.97
2013-07-19 23:30:00	7.15	35.3	7.12
2013-07-20	7.15	35.3	9.9
2013-07-20 00:30:00	7.15	35.3	8.04
2013-07-20 01:00:00	7.15	35.3	1.48
2013-07-20 01:30:00	7.15	35.3	9.01
2013-07-20 02:00:00	7.16	35.3	14.59
2013-07-20 02:30:00	7.16	35.3	12.71
2013-07-20 03:00:00	7.16	35.3	13.12
2013-07-20 03:30:00	7.16	35.3	4.94
2013-07-20 04:00:00	7.16	35.3	7.76
2013-07-20 04:30:00	7.16	35.3	16.48
2013-07-20 05:00:00	7.16	35.3	16.07
2013-07-20 05:30:00	7.15	35.3	17.38
2013-07-20 06:00:00	7.16	35.3	8.91
2013-07-20 06:30:00	7.15	35.3	16.35
2013-07-20 07:00:00	7.15	35.3	12.39
2013-07-20 07:30:00	7.15	35.3	12.9
2013-07-20 08:00:00	7.16	35.3	13.64
2013-07-20 08:30:00	7.18	35.3	7.95
2013-07-20 09:00:00	7.23	35.3	8.67
2013-07-20 09:30:00	7.21	35.3	0.000662
2013-07-20 10:00:00	7.2	35.3	6.01
2013-07-20 10:30:00	7.19	35.3	5.98
2013-07-20 11:00:00	7.19	35.3	8.35
2013-07-20 11:30:00	7.21	35.3	4.61
2013-07-20 12:00:00	7.2	35.3	3.61
2013-07-20 12:30:00	7.19	35.3	10.49
2013-07-20 13:00:00	7.2	35.3	7.38
2013-07-20 13:30:00	7.2	35.3	11.1
2013-07-20 14:00:00	7.21	35.3	12.74
2013-07-20 14:30:00	7.22	35.3	7.5
2013-07-20 15:00:00	7.23	35.3	6.79
2013-07-20 15:30:00	7.23	35.3	8.85
2013-07-20 16:00:00	7.25	35.3	8.23
2013-07-20 16:30:00	7.28	35.3	1.22
2013-07-20 17:00:00	7.29	35.3	2.44
2013-07-20 17:30:00	7.31	35.3	2.35
2013-07-20 18:00:00	7.32	35.3	8.62
2013-07-20 18:30:00	7.33	35.3	3.9
2013-07-20 19:00:00	7.24	35.3	4.95
2013-07-20 19:30:00	7.2	35.3	3.93
2013-07-20 20:00:00	7.19	35.3	3.65
2013-07-20 20:30:00	7.18	35.3	3.77
2013-07-20 21:00:00	7.18	35.3	2.56
2013-07-20 21:30:00	7.18	35.3	1.18
2013-07-20 22:00:00	7.18	35.3	2.59
2013-07-20 22:30:00	7.19	35.3	2.46
2013-07-20 23:00:00	7.19	35.3	2.74
2013-07-20 23:30:00	7.19	35.3	1.79
2013-07-21	7.19	35.3	7.66
2013-07-21 00:30:00	7.19	35.3	7.44
2013-07-21 01:00:00	7.2	35.3	2.97
2013-07-21 01:30:00	7.2	35.3	3.07
2013-07-21 02:00:00	7.21	35.3	4.28
2013-07-21 02:30:00	7.2	35.3	13.28
2013-07-21 03:00:00	7.21	35.3	4.95
2013-07-21 03:30:00	7.2	35.3	5.92
2013-07-21 04:00:00	7.2	35.3	4.46
2013-07-21 04:30:00	7.21	35.3	3.38
2013-07-21 05:00:00	7.2	35.3	4.57
2013-07-21 05:30:00	7.18	35.3	7.07
2013-07-21 06:00:00	7.17	35.3	6.03
2013-07-21 06:30:00	7.18	35.3	3.82
2013-07-21 07:00:00	7.18	35.3	5.38
2013-07-21 07:30:00	7.18	35.3	4
2013-07-21 08:00:00	7.18	35.3	8.86
2013-07-21 08:30:00	7.19	35.3	3.45
2013-07-21 09:00:00	7.18	35.3	11.94
2013-07-21 09:30:00	7.17	35.3	4.78
2013-07-21 10:00:00	7.17	35.3	11.28
2013-07-21 10:30:00	7.16	35.3	5.1
2013-07-21 11:00:00	7.17	35.3	3.28
2013-07-21 11:30:00	7.16	35.3	3.3
2013-07-21 12:00:00	7.16	35.3	2.9
2013-07-21 12:30:00	7.16	35.3	2.82
2013-07-21 13:00:00	7.17	35.3	5.3
2013-07-21 13:30:00	7.17	35.3	6.45
2013-07-21 14:00:00	7.17	35.3	3.64
2013-07-21 14:30:00	7.17	35.3	4.22
2013-07-21 15:00:00	7.17	35.3	2.62
2013-07-21 15:30:00	7.16	35.3	3.63
2013-07-21 16:00:00	7.16	35.3	2.24
2013-07-21 16:30:00	7.17	35.3	9.89
2013-07-21 17:00:00	7.17	35.3	7.19
2013-07-21 17:30:00	7.18	35.3	12.64
2013-07-21 18:00:00	7.18	35.3	15.78
2013-07-21 18:30:00	7.18	35.3	6.53
2013-07-21 19:00:00	7.18	35.3	6.07
2013-07-21 19:30:00	7.18	35.3	13.47
2013-07-21 20:00:00	7.17	35.3	8.8
2013-07-21 20:30:00	7.17	35.3	11.82
2013-07-21 21:00:00	7.17	35.3	11.56
2013-07-21 21:30:00	7.17	35.3	8.72
2013-07-21 22:00:00	7.18	35.3	6.27
2013-07-21 22:30:00	7.18	35.3	10.1
2013-07-21 23:00:00	7.18	35.3	2.04
2013-07-21 23:30:00	7.18	35.3	3.49
2013-07-22	7.19	35.3	2.27
2013-07-22 00:30:00	7.19	35.3	3.96
2013-07-22 01:00:00	7.19	35.3	4.5
2013-07-22 01:30:00	7.19	35.3	2.57
2013-07-22 02:00:00	7.19	35.3	4.27
2013-07-22 02:30:00	7.19	35.3	11.16
2013-07-22 03:00:00	7.19	35.3	11.86
2013-07-22 03:30:00	7.19	35.3	13.44
2013-07-22 04:00:00	7.19	35.3	7.04
2013-07-22 04:30:00	7.19	35.3	11
2013-07-22 05:00:00	7.19	35.3	9.24
2013-07-22 05:30:00	7.19	35.3	8.71
2013-07-22 06:00:00	7.19	35.3	6.5
2013-07-22 06:30:00	7.19	35.3	8.84
2013-07-22 07:00:00	7.19	35.3	15.05
2013-07-22 07:30:00	7.18	35.3	10.38
2013-07-22 08:00:00	7.18	35.3	8
2013-07-22 08:30:00	7.18	35.3	6.61
2013-07-22 09:00:00	7.18	35.3	5.75
2013-07-22 09:30:00	7.18	35.3	4.91
2013-07-22 10:00:00	7.18	35.3	4.57
2013-07-22 10:30:00	7.19	35.3	4.42
2013-07-22 11:00:00	7.19	35.3	5.09
2013-07-22 11:30:00	7.19	35.3	4.41
2013-07-22 12:00:00	7.19	35.3	4.56
2013-07-22 12:30:00	7.19	35.3	1.77
2013-07-22 13:00:00	7.2	35.3	4.03
2013-07-22 13:30:00	7.2	35.3	3.73
2013-07-22 14:00:00	7.2	35.3	7.3
2013-07-22 14:30:00	7.2	35.3	11.62
2013-07-22 15:00:00	7.21	35.3	8.73
2013-07-22 15:30:00	7.2	35.3	14.69
2013-07-22 16:00:00	7.2	35.3	19.18
2013-07-22 16:30:00	7.2	35.3	8.07
2013-07-22 17:00:00	7.21	35.3	6.39
2013-07-22 17:30:00	7.21	35.3	9.72
2013-07-22 18:00:00	7.24	35.3	10.4
2013-07-22 18:30:00	7.23	35.3	6.49
2013-07-22 19:00:00	7.27	35.3	4.25
2013-07-22 19:30:00	7.29	35.3	9.04
2013-07-22 20:00:00	7.29	35.3	5.41
2013-07-22 20:30:00	7.3	35.3	7.81
2013-07-22 21:00:00	7.31	35.3	6.1
2013-07-22 21:30:00	7.3	35.3	6.71
2013-07-22 22:00:00	7.27	35.3	8.98
2013-07-22 22:30:00	7.25	35.3	8.25
2013-07-22 23:00:00	7.23	35.3	5.88
2013-07-22 23:30:00	7.23	35.3	8.17
2013-07-23	7.23	35.3	7.56
2013-07-23 00:30:00	7.22	35.3	4.8
2013-07-23 01:00:00	7.22	35.3	4.91
2013-07-23 01:30:00	7.22	35.3	3.21
2013-07-23 02:00:00	7.22	35.3	4.47
2013-07-23 02:30:00	7.22	35.3	4.96
2013-07-23 03:00:00	7.22	35.3	7.48
2013-07-23 03:30:00	7.22	35.3	5.84
2013-07-23 04:00:00	7.22	35.3	5.46
2013-07-23 04:30:00	7.22	35.3	8.22
2013-07-23 05:00:00	7.21	35.3	8.68
2013-07-23 05:30:00	7.21	35.3	8.5
2013-07-23 06:00:00	7.21	35.3	5.93
2013-07-23 06:30:00	7.21	35.3	13.48
2013-07-23 07:00:00	7.2	35.3	10.41
2013-07-23 07:30:00	7.2	35.3	12.1
2013-07-23 08:00:00	7.2	35.3	14.85
2013-07-23 08:30:00	7.2	35.3	4.96
2013-07-23 09:00:00	7.2	35.3	13.27
2013-07-23 09:30:00	7.2	35.3	14.39
2013-07-23 10:00:00	7.2	35.3	9.33
2013-07-23 10:30:00	7.2	35.3	12.92
2013-07-23 11:00:00	7.2	35.3	15.01
2013-07-23 11:30:00	7.2	35.3	6.39
2013-07-23 12:00:00	7.2	35.3	0.000923
2013-07-23 12:30:00	7.2	35.3	3.35
2013-07-23 13:00:00	7.2	35.3	8.21
2013-07-23 13:30:00	7.19	35.3	6.71
2013-07-23 14:00:00	7.19	35.3	17
2013-07-23 14:30:00	7.19	35.3	15.52
2013-07-23 15:00:00	7.19	35.3	7.33
2013-07-23 15:30:00	7.19	35.3	8.36
2013-07-23 16:00:00	7.19	35.3	4.45
2013-07-23 16:30:00	7.2	35.3	5.92
2013-07-23 17:00:00	7.19	35.3	13.6
2013-07-23 17:30:00	7.19	35.3	10.72
2013-07-23 18:00:00	7.19	35.3	6.41
2013-07-23 18:30:00	7.19	35.3	15.79
2013-07-23 19:00:00	7.19	35.3	6.88
2013-07-23 19:30:00	7.19	35.3	9.44
2013-07-23 20:00:00	7.19	35.3	5.28
2013-07-23 20:30:00	7.2	35.3	6.3
2013-07-23 21:00:00	7.19	35.3	6.83
2013-07-23 21:30:00	7.19	35.3	6.53
2013-07-23 22:00:00	7.19	35.3	6.06
2013-07-23 22:30:00	7.18	35.3	3.68
2013-07-23 23:00:00	7.19	35.3	4.84
2013-07-23 23:30:00	7.19	35.3	3.55
2013-07-24	7.2	35.3	4.43
2013-07-24 00:30:00	7.2	35.3	7.58
2013-07-24 01:00:00	7.2	35.3	3.78
2013-07-24 01:30:00	7.2	35.3	3.4
2013-07-24 02:00:00	7.2	35.3	4.19
2013-07-24 02:30:00	7.2	35.3	6.7
2013-07-24 03:00:00	7.2	35.3	3.23
2013-07-24 03:30:00	7.2	35.3	2.43
2013-07-24 04:00:00	7.2	35.3	17.19
2013-07-24 04:30:00	7.2	35.3	12.79
2013-07-24 05:00:00	7.2	35.3	3.3
2013-07-24 05:30:00	7.2	35.3	6.1
2013-07-24 06:00:00	7.19	35.3	7.74
2013-07-24 06:30:00	7.2	35.3	5.04
2013-07-24 07:00:00	7.2	35.3	6.83
2013-07-24 07:30:00	7.2	35.3	5.06
2013-07-24 08:00:00	7.21	35.3	7.17
2013-07-24 08:30:00	7.22	35.3	14.26
2013-07-24 09:00:00	7.22	35.3	6.17
2013-07-24 09:30:00	7.22	35.3	6.26
2013-07-24 10:00:00	7.22	35.3	4.85
2013-07-24 10:30:00	7.21	35.3	5.59
2013-07-24 11:00:00	7.2	35.3	6.38
2013-07-24 11:30:00	7.2	35.3	11.9
2013-07-24 12:00:00	7.2	35.3	11.41
2013-07-24 12:30:00	7.2	35.3	7.3
2013-07-24 13:00:00	7.19	35.3	13.73
2013-07-24 13:30:00	7.19	35.3	15.1
2013-07-24 14:00:00	7.19	35.3	21.92
2013-07-24 14:30:00	7.2	35.3	13.95
2013-07-24 15:00:00	7.2	35.3	17.49
2013-07-24 15:30:00	7.2	35.3	12.57
2013-07-24 16:00:00	7.2	35.3	10.42
2013-07-24 16:30:00	7.21	35.3	9.48
2013-07-24 17:00:00	7.21	35.3	12.47
2013-07-24 17:30:00	7.21	35.3	6.96
2013-07-24 18:00:00	7.21	35.3	7.62
2013-07-24 18:30:00	7.21	35.3	7.08
2013-07-24 19:00:00	7.2	35.3	18.6
2013-07-24 19:30:00	7.2	35.3	16.09
2013-07-24 20:00:00	7.2	35.3	17.13
2013-07-24 20:30:00	7.2	35.3	16.95
2013-07-24 21:00:00	7.2	35.3	16.76
2013-07-24 21:30:00	7.19	35.3	11.14
2013-07-24 22:00:00	7.19	35.3	8.27
2013-07-24 22:30:00	7.19	35.3	21.71
2013-07-24 23:00:00	7.19	35.3	7.51
2013-07-24 23:30:00	7.19	35.3	12.08
2013-07-25	7.2	35.3	1.08
2013-07-25 00:30:00	7.2	35.3	7.03
2013-07-25 01:00:00	7.2	35.3	3.73
2013-07-25 01:30:00	7.2	35.3	2.75
2013-07-25 02:00:00	7.2	35.3	0.000758
2013-07-25 02:30:00	7.2	35.3	6.95
2013-07-25 03:00:00	7.2	35.3	13.02
2013-07-25 03:30:00	7.2	35.3	15.11
2013-07-25 04:00:00	7.2	35.3	4.04
2013-07-25 04:30:00	7.25	35.3	3.93
2013-07-25 05:00:00	7.24	35.3	6.58
2013-07-25 05:30:00	7.25	35.3	14.92
2013-07-25 06:00:00	7.24	35.3	7.49
2013-07-25 06:30:00	7.23	35.3	8.38
2013-07-25 07:00:00	7.21	35.3	5.25
2013-07-25 07:30:00	7.2	35.3	7.34
2013-07-25 08:00:00	7.2	35.3	5.46
2013-07-25 08:30:00	7.2	35.3	5.77
2013-07-25 09:00:00	7.2	35.3	12.85
2013-07-25 09:30:00	7.2	35.3	10.16
2013-07-25 10:00:00	7.2	35.3	8.09
2013-07-25 10:30:00	7.21	35.3	4.9
2013-07-25 11:00:00	7.22	35.3	4.42
2013-07-25 11:30:00	7.22	35.3	3.1
2013-07-25 12:00:00	7.23	35.3	2.65
2013-07-25 12:30:00	7.23	35.3	1.05
2013-07-25 13:00:00	7.26	35.3	1.49
2013-07-25 13:30:00	7.26	35.3	0.000617
2013-07-25 14:00:00	7.26	35.3	3.29
2013-07-25 14:30:00	7.27	35.3	5.1
2013-07-25 15:00:00	7.27	35.3	3.23
2013-07-25 15:30:00	7.27	35.3	1.5
2013-07-25 16:00:00	7.26	35.3	0.000767
2013-07-25 16:30:00	7.26	35.3	4.47
2013-07-25 17:00:00	7.24	35.3	1.79
2013-07-25 17:30:00	7.24	35.3	2.72
2013-07-25 18:00:00	7.24	35.3	12.82
2013-07-25 18:30:00	7.23	35.3	6.47
2013-07-25 19:00:00	7.24	35.3	9.18
2013-07-25 19:30:00	7.23	35.3	5.8
2013-07-25 20:00:00	7.23	35.3	6.46
2013-07-25 20:30:00	7.23	35.3	7.57
2013-07-25 21:00:00	7.23	35.3	13.49
2013-07-25 21:30:00	7.23	35.3	6.99
2013-07-25 22:00:00	7.23	35.3	9.41
2013-07-25 22:30:00	7.22	35.3	9.44
2013-07-25 23:00:00	7.22	35.3	15.91
2013-07-25 23:30:00	7.22	35.3	11.17
2013-07-26	7.22	35.3	5.56
2013-07-26 00:30:00	7.22	35.3	9.14
2013-07-26 01:00:00	7.22	35.3	5.07
2013-07-26 01:30:00	7.22	35.3	2.18
2013-07-26 02:00:00	7.22	35.3	9.53
2013-07-26 02:30:00	7.22	35.3	8.23
2013-07-26 03:00:00	7.22	35.3	6.34
2013-07-26 03:30:00	7.22	35.3	9.32
2013-07-26 04:00:00	7.22	35.3	9.75
2013-07-26 04:30:00	7.22	35.3	4.33
2013-07-26 05:00:00	7.23	35.3	8.87
2013-07-26 05:30:00	7.26	35.3	1.19
2013-07-26 06:00:00	7.23	35.3	3.52
2013-07-26 06:30:00	7.23	35.3	11.46
2013-07-26 07:00:00	7.23	35.3	6.11
2013-07-26 07:30:00	7.22	35.3	15.79
2013-07-26 08:00:00	7.23	35.3	5.34
2013-07-26 08:30:00	7.23	35.3	5.39
2013-07-26 09:00:00	7.23	35.3	10.89
2013-07-26 09:30:00	7.23	35.3	11.78
2013-07-26 10:00:00	7.23	35.3	11.64
2013-07-26 10:30:00	7.26	35.3	7.13
2013-07-26 11:00:00	7.29	35.3	9.83
2013-07-26 11:30:00	7.34	35.4	8.85
2013-07-26 12:00:00	7.37	35.4	14.57
2013-07-26 12:30:00	7.38	35.4	14.93
2013-07-26 13:00:00	7.39	35.4	10.48
2013-07-26 13:30:00	7.39	35.4	9.5
2013-07-26 14:00:00	7.36	35.4	6.07
2013-07-26 14:30:00	7.33	35.3	7.4
2013-07-26 15:00:00	7.35	35.4	4.98
2013-07-26 15:30:00	7.35	35.4	2.89
2013-07-26 16:00:00	7.33	35.3	3.22
2013-07-26 16:30:00	7.31	35.3	2.42
2013-07-26 17:00:00	7.29	35.3	3.19
2013-07-26 17:30:00	7.31	35.3	4.62
2013-07-26 18:00:00	7.33	35.3	3.6
2013-07-26 18:30:00	7.34	35.3	3.43
2013-07-26 19:00:00	7.35	35.4	4.24
2013-07-26 19:30:00	7.36	35.4	3.74
2013-07-26 20:00:00	7.37	35.4	7.92
2013-07-26 20:30:00	7.36	35.4	9.23
2013-07-26 21:00:00	7.36	35.4	10.22
2013-07-26 21:30:00	7.36	35.4	5.62
2013-07-26 22:00:00	7.35	35.3	7.22
2013-07-26 22:30:00	7.34	35.3	6.16
2013-07-26 23:00:00	7.35	35.4	8.89
2013-07-26 23:30:00	7.4	35.4	16.54
2013-07-27	7.42	35.4	13.27
2013-07-27 00:30:00	7.43	35.4	12.01
2013-07-27 01:00:00	7.43	35.4	12.89
2013-07-27 01:30:00	7.44	35.4	10.06
2013-07-27 02:00:00	7.43	35.4	10.57
2013-07-27 02:30:00	7.42	35.4	5.54
2013-07-27 03:00:00	7.41	35.4	10.57
2013-07-27 03:30:00	7.4	35.4	9.37
2013-07-27 04:00:00	7.4	35.4	3.84
2013-07-27 04:30:00	7.4	35.4	2.72
2013-07-27 05:00:00	7.4	35.4	9.32
2013-07-27 05:30:00	7.4	35.4	10.65
2013-07-27 06:00:00	7.4	35.4	3
2013-07-27 06:30:00	7.38	35.4	2.32
2013-07-27 07:00:00	7.38	35.4	4
2013-07-27 07:30:00	7.4	35.4	5.34
2013-07-27 08:00:00	7.4	35.4	10.04
2013-07-27 08:30:00	7.41	35.4	10.28
2013-07-27 09:00:00	7.41	35.4	10.06
2013-07-27 09:30:00	7.4	35.4	4.6
2013-07-27 10:00:00	7.38	35.4	7.31
2013-07-27 10:30:00	7.37	35.4	6.09
2013-07-27 11:00:00	7.37	35.4	6.91
2013-07-27 11:30:00	7.36	35.3	5.24
2013-07-27 12:00:00	7.35	35.3	8.05
2013-07-27 12:30:00	7.35	35.4	5.51
2013-07-27 13:00:00	7.36	35.3	7.02
2013-07-27 13:30:00	7.36	35.4	10.47
2013-07-27 14:00:00	7.36	35.4	6.78
2013-07-27 14:30:00	7.36	35.4	8.15
2013-07-27 15:00:00	7.35	35.4	5.93
2013-07-27 15:30:00	7.35	35.4	3.08
2013-07-27 16:00:00	7.35	35.3	7.42
2013-07-27 16:30:00	7.34	35.3	5.76
2013-07-27 17:00:00	7.33	35.3	2.54
2013-07-27 17:30:00	7.35	35.3	2.4
2013-07-27 18:00:00	7.35	35.3	3.36
2013-07-27 18:30:00	7.35	35.3	6.33
2013-07-27 19:00:00	7.35	35.4	10.86
2013-07-27 19:30:00	7.35	35.3	5.47
2013-07-27 20:00:00	7.34	35.4	6.12
2013-07-27 20:30:00	7.34	35.4	4.12
2013-07-27 21:00:00	7.35	35.3	4.45
2013-07-27 21:30:00	7.34	35.3	7.33
2013-07-27 22:00:00	7.33	35.3	5.02
2013-07-27 22:30:00	7.32	35.3	6.71
2013-07-27 23:00:00	7.32	35.3	6.05
2013-07-27 23:30:00	7.31	35.3	5.9
2013-07-28	7.34	35.3	8.97
2013-07-28 00:30:00	7.33	35.3	4.75
2013-07-28 01:00:00	7.3	35.3	5.16
2013-07-28 01:30:00	7.31	35.3	3.33
2013-07-28 02:00:00	7.3	35.3	3.97
2013-07-28 02:30:00	7.3	35.3	2.12
2013-07-28 03:00:00	7.31	35.3	1.86
2013-07-28 03:30:00	7.31	35.3	3.78
2013-07-28 04:00:00	7.3	35.3	1.13
2013-07-28 04:30:00	7.29	35.3	4.94
2013-07-28 05:00:00	7.26	35.3	3.8
2013-07-28 05:30:00	7.23	35.3	4.72
2013-07-28 06:00:00	7.23	35.3	4.69
2013-07-28 06:30:00	7.25	35.3	3.83
2013-07-28 07:00:00	7.26	35.3	4.37
2013-07-28 07:30:00	7.27	35.3	3.79
2013-07-28 08:00:00	7.28	35.3	3.68
2013-07-28 08:30:00	7.28	35.3	3.56
2013-07-28 09:00:00	7.29	35.3	2.68
2013-07-28 09:30:00	7.29	35.3	4.45
2013-07-28 10:00:00	7.3	35.3	7.14
2013-07-28 10:30:00	7.3	35.3	6.39
2013-07-28 11:00:00	7.27	35.3	7.73
2013-07-28 11:30:00	7.24	35.3	6.37
2013-07-28 12:00:00	7.22	35.3	7.23
2013-07-28 12:30:00	7.21	35.3	13.71
2013-07-28 13:00:00	7.21	35.3	7.58
2013-07-28 13:30:00	7.21	35.3	4.43
2013-07-28 14:00:00	7.21	35.3	5.29
2013-07-28 14:30:00	7.2	35.3	2.76
2013-07-28 15:00:00	7.21	35.3	6.39
2013-07-28 15:30:00	7.2	35.3	0.000503
2013-07-28 16:00:00	7.2	35.3	2.31
2013-07-28 16:30:00	7.2	35.3	2.7
2013-07-28 17:00:00	7.2	35.3	1.01
2013-07-28 17:30:00	7.2	35.3	4.33
2013-07-28 18:00:00	7.2	35.3	1.32
2013-07-28 18:30:00	7.21	35.3	4.31
2013-07-28 19:00:00	7.2	35.3	12.76
2013-07-28 19:30:00	7.21	35.3	4.29
2013-07-28 20:00:00	7.21	35.3	9.78
2013-07-28 20:30:00	7.2	35.3	7.27
2013-07-28 21:00:00	7.21	35.3	9.99
2013-07-28 21:30:00	7.2	35.3	5.8
2013-07-28 22:00:00	7.2	35.3	7.13
2013-07-28 22:30:00	7.21	35.3	7.12
2013-07-28 23:00:00	7.21	35.3	9.48
2013-07-28 23:30:00	7.2	35.3	6.53
2013-07-29	7.21	35.3	6.01
2013-07-29 00:30:00	7.22	35.3	6.19
2013-07-29 01:00:00	7.22	35.3	7.73
2013-07-29 01:30:00	7.22	35.3	6.37
2013-07-29 02:00:00	7.23	35.3	5.18
2013-07-29 02:30:00	7.23	35.3	4.26
2013-07-29 03:00:00	7.23	35.3	3.04
2013-07-29 03:30:00	7.23	35.3	4.74
2013-07-29 04:00:00	7.24	35.3	3.94
2013-07-29 04:30:00	7.24	35.3	4.01
2013-07-29 05:00:00	7.24	35.3	2.13
2013-07-29 05:30:00	7.24	35.3	3.07
2013-07-29 06:00:00	7.24	35.3	3.84
2013-07-29 06:30:00	7.24	35.3	4.4
2013-07-29 07:00:00	7.23	35.3	2.66
2013-07-29 07:30:00	7.24	35.3	3.78
2013-07-29 08:00:00	7.23	35.3	3.66
2013-07-29 08:30:00	7.23	35.3	2.77
2013-07-29 09:00:00	7.23	35.3	1.26
2013-07-29 09:30:00	7.24	35.3	7.06
2013-07-29 10:00:00	7.24	35.3	6.87
2013-07-29 10:30:00	7.24	35.3	6.59
2013-07-29 11:00:00	7.24	35.3	4.7
2013-07-29 11:30:00	7.24	35.3	6.5
2013-07-29 12:00:00	7.25	35.3	6.57
2013-07-29 12:30:00	7.24	35.3	2.88
2013-07-29 13:00:00	7.24	35.3	3.59
2013-07-29 13:30:00	7.24	35.3	2.21
2013-07-29 14:00:00	7.23	35.3	2.31
2013-07-29 14:30:00	7.23	35.3	2.32
2013-07-29 15:00:00	7.23	35.3	3.76
2013-07-29 15:30:00	7.24	35.3	2.83
2013-07-29 16:00:00	7.24	35.3	0.000803
2013-07-29 16:30:00	7.24	35.3	9.38
2013-07-29 17:00:00	7.24	35.3	5.81
2013-07-29 17:30:00	7.24	35.3	5.07
2013-07-29 18:00:00	7.24	35.3	7.96
2013-07-29 18:30:00	7.24	35.3	1.97
2013-07-29 19:00:00	7.24	35.3	4.62
2013-07-29 19:30:00	7.24	35.3	4.83
2013-07-29 20:00:00	7.23	35.3	3.19
2013-07-29 20:30:00	7.22	35.3	4.05
2013-07-29 21:00:00	7.22	35.3	0.000799
2013-07-29 21:30:00	7.23	35.3	3.17
2013-07-29 22:00:00	7.22	35.3	2.09
2013-07-29 22:30:00	7.22	35.3	2.93
2013-07-29 23:00:00	7.22	35.3	3.08
2013-07-29 23:30:00	7.22	35.3	4.27
2013-07-30	7.23	35.3	3.56
2013-07-30 00:30:00	7.22	35.3	3.75
2013-07-30 01:00:00	7.23	35.3	7.18
2013-07-30 01:30:00	7.24	35.3	2.18
2013-07-30 02:00:00	7.24	35.3	4.93
2013-07-30 02:30:00	7.24	35.3	8.03
2013-07-30 03:00:00	7.24	35.3	3.77
2013-07-30 03:30:00	7.24	35.3	3.64
2013-07-30 04:00:00	7.24	35.3	4.05
2013-07-30 04:30:00	7.25	35.3	2.68
2013-07-30 05:00:00	7.25	35.3	3.91
2013-07-30 05:30:00	7.25	35.3	3.82
2013-07-30 06:00:00	7.25	35.3	1.68
2013-07-30 06:30:00	7.25	35.3	3.76
2013-07-30 07:00:00	7.25	35.3	10.71
2013-07-30 07:30:00	7.25	35.3	1.83
2013-07-30 08:00:00	7.24	35.3	6.66
2013-07-30 08:30:00	7.24	35.3	10.84
2013-07-30 09:00:00	7.24	35.3	1.52
2013-07-30 09:30:00	7.24	35.3	3.65
2013-07-30 10:00:00	7.25	35.3	2.75
2013-07-30 10:30:00	7.25	35.3	4.52
2013-07-30 11:00:00	7.24	35.3	4.98
2013-07-30 11:30:00	7.25	35.3	9.69
2013-07-30 12:00:00	7.25	35.3	10.73
2013-07-30 12:30:00	7.24	35.3	12.08
2013-07-30 13:00:00	7.25	35.3	9.99
2013-07-30 13:30:00	7.24	35.3	7.57
2013-07-30 14:00:00	7.25	35.3	3.97
2013-07-30 14:30:00	7.24	35.3	7.17
2013-07-30 15:00:00	7.24	35.3	9.02
2013-07-30 15:30:00	7.23	35.3	2.57
2013-07-30 16:00:00	7.22	35.3	2.05
2013-07-30 16:30:00	7.21	35.3	2.95
2013-07-30 17:00:00	7.2	35.2	1.53
2013-07-30 17:30:00	7.2	35.2	2.75
2013-07-30 18:00:00	7.2	35.2	0.000822
2013-07-30 18:30:00	7.2	35.2	3.19
2013-07-30 19:00:00	7.2	35.2	3.43
2013-07-30 19:30:00	7.2	35.2	4.66
2013-07-30 20:00:00	7.2	35.2	0.000662
2013-07-30 20:30:00	7.2	35.2	6.17
2013-07-30 21:00:00	7.2	35.2	11.97
2013-07-30 21:30:00	7.2	35.2	5.59
2013-07-30 22:00:00	7.2	35.2	2.52
2013-07-30 22:30:00	7.2	35.2	7.26
2013-07-30 23:00:00	7.2	35.2	10.21
2013-07-30 23:30:00	7.2	35.2	2.86
2013-07-31	7.2	35.2	16.1
2013-07-31 00:30:00	7.21	35.2	10.55
2013-07-31 01:00:00	7.21	35.2	9.34
2013-07-31 01:30:00	7.21	35.2	11.7
2013-07-31 02:00:00	7.2	35.2	14.61
2013-07-31 02:30:00	7.2	35.2	10.49
2013-07-31 03:00:00	7.2	35.2	12.57
2013-07-31 03:30:00	7.19	35.2	3.84
2013-07-31 04:00:00	7.19	35.2	4.03
2013-07-31 04:30:00	7.2	35.2	8.74
2013-07-31 05:00:00	7.23	35.3	10.92
2013-07-31 05:30:00	7.25	35.3	0.000707
2013-07-31 06:00:00	7.25	35.3	8.99
2013-07-31 06:30:00	7.26	35.3	3.93
2013-07-31 07:00:00	7.26	35.3	1.33
2013-07-31 07:30:00	7.26	35.3	4.53
2013-07-31 08:00:00	7.26	35.3	11.54
2013-07-31 08:30:00	7.26	35.3	10.25
2013-07-31 09:00:00	7.26	35.3	10.69
2013-07-31 09:30:00	7.25	35.3	8.04
2013-07-31 10:00:00	7.24	35.3	19.88
2013-07-31 10:30:00	7.24	35.3	13.11
2013-07-31 11:00:00	7.22	35.3	14.4
2013-07-31 11:30:00	7.21	35.3	19.41
2013-07-31 12:00:00	7.22	35.3	18.08
2013-07-31 12:30:00	7.22	35.3	12.24
2013-07-31 13:00:00	7.22	35.3	13.64
2013-07-31 13:30:00	7.22	35.3	16.4
2013-07-31 14:00:00	7.23	35.3	18.82
2013-07-31 14:30:00	7.23	35.3	3.05
2013-07-31 15:00:00	7.25	35.3	4.81
2013-07-31 15:30:00	7.25	35.3	3.96
2013-07-31 16:00:00	7.26	35.3	2.53
2013-07-31 16:30:00	7.26	35.3	11.63
2013-07-31 17:00:00	7.26	35.3	3.06
2013-07-31 17:30:00	7.27	35.3	2.1
2013-07-31 18:00:00	7.27	35.3	2.55
2013-07-31 18:30:00	7.28	35.3	4.75
2013-07-31 19:00:00	7.28	35.3	4.69
2013-07-31 19:30:00	7.28	35.3	4.39
2013-07-31 20:00:00	7.28	35.3	3.95
2013-07-31 20:30:00	7.28	35.3	2.92
2013-07-31 21:00:00	7.27	35.3	4.71
2013-07-31 21:30:00	7.27	35.3	4.62
2013-07-31 22:00:00	7.26	35.3	2.52
2013-07-31 22:30:00	7.26	35.3	13.38
2013-07-31 23:00:00	7.26	35.3	4.87
2013-07-31 23:30:00	7.25	35.3	3.8
2013-08-01	7.24	35.3	4.83
2013-08-01 00:30:00	7.22	35.3	2.82
2013-08-01 01:00:00	7.2	35.2	11.85
2013-08-01 01:30:00	7.19	35.2	4.43
2013-08-01 02:00:00	7.19	35.3	13.79
2013-08-01 02:30:00	7.19	35.3	1.7
2013-08-01 03:00:00	7.18	35.3	10.11
2013-08-01 03:30:00	7.18	35.3	11.6
2013-08-01 04:00:00	7.18	35.3	8.03
2013-08-01 04:30:00	7.18	35.3	10.3
2013-08-01 05:00:00	7.18	35.3	7.81
2013-08-01 05:30:00	7.18	35.3	5.94
2013-08-01 06:00:00	7.18	35.3	8.28
2013-08-01 06:30:00	7.18	35.3	7.53
2013-08-01 07:00:00	7.18	35.3	2.95
2013-08-01 07:30:00	7.18	35.3	1.76
2013-08-01 08:00:00	7.18	35.3	2.63
2013-08-01 08:30:00	7.18	35.3	1.9
2013-08-01 09:00:00	7.18	35.3	3.19
2013-08-01 09:30:00	7.18	35.3	5.59
2013-08-01 10:00:00	7.18	35.3	8.36
2013-08-01 10:30:00	7.18	35.3	9.81
2013-08-01 11:00:00	7.17	35.3	8.45
2013-08-01 11:30:00	7.17	35.3	2.24
2013-08-01 12:00:00	7.18	35.3	3.46
2013-08-01 12:30:00	7.18	35.3	4.67
2013-08-01 13:00:00	7.17	35.3	1.19
2013-08-01 13:30:00	7.18	35.3	8.33
2013-08-01 14:00:00	7.18	35.3	9.56
2013-08-01 14:30:00	7.18	35.3	11.87
2013-08-01 15:00:00	7.18	35.3	11.56
2013-08-01 15:30:00	7.18	35.3	5.41
2013-08-01 16:00:00	7.18	35.3	4.58
2013-08-01 16:30:00	7.18	35.3	9.27
2013-08-01 17:00:00	7.2	35.2	8.94
2013-08-01 17:30:00	7.24	35.3	5.64
2013-08-01 18:00:00	7.28	35.3	2.36
2013-08-01 18:30:00	7.29	35.3	2.89
2013-08-01 19:00:00	7.29	35.3	1.21
2013-08-01 19:30:00	7.29	35.3	1.54
2013-08-01 20:00:00	7.29	35.3	0.000751
2013-08-01 20:30:00	7.28	35.3	1.43
2013-08-01 21:00:00	7.29	35.3	3.99
2013-08-01 21:30:00	7.28	35.3	4.27
2013-08-01 22:00:00	7.27	35.3	5
2013-08-01 22:30:00	7.27	35.3	4.32
2013-08-01 23:00:00	7.27	35.3	4.16
2013-08-01 23:30:00	7.26	35.3	3.42
2013-08-02	7.26	35.3	6.96
2013-08-02 00:30:00	7.26	35.3	14.07
2013-08-02 01:00:00	7.26	35.3	2.75
2013-08-02 01:30:00	7.26	35.3	1.79
2013-08-02 02:00:00	7.26	35.3	2.1
2013-08-02 02:30:00	7.26	35.3	2.59
2013-08-02 03:00:00	7.26	35.3	2.8
2013-08-02 03:30:00	7.26	35.3	5.15
2013-08-02 04:00:00	7.26	35.3	4.28
2013-08-02 04:30:00	7.25	35.3	2.69
2013-08-02 05:00:00	7.25	35.3	4.25
2013-08-02 05:30:00	7.25	35.3	4.19
2013-08-02 06:00:00	7.25	35.3	3.48
2013-08-02 06:30:00	7.25	35.3	3.18
2013-08-02 07:00:00	7.25	35.3	1.93
2013-08-02 07:30:00	7.25	35.3	2.65
2013-08-02 08:00:00	7.25	35.3	3.22
2013-08-02 08:30:00	7.26	35.3	4.94
2013-08-02 09:00:00	7.25	35.3	3.42
2013-08-02 09:30:00	7.27	35.3	2.49
2013-08-02 10:00:00	7.26	35.3	3.04
2013-08-02 10:30:00	7.26	35.3	3.52
2013-08-02 11:00:00	7.26	35.3	3.72
2013-08-02 11:30:00	7.27	35.3	4.73
2013-08-02 12:00:00	7.27	35.3	4.25
2013-08-02 12:30:00	7.27	35.3	3.54
2013-08-02 13:00:00	7.27	35.3	3.43
2013-08-02 13:30:00	7.26	35.3	4.09
2013-08-02 14:00:00	7.27	35.2	3.66
2013-08-02 14:30:00	7.27	35.2	3.49
2013-08-02 15:00:00	7.27	35.2	4.33
2013-08-02 15:30:00	7.27	35.2	2.91
2013-08-02 16:00:00	7.27	35.3	1.97
2013-08-02 16:30:00	7.27	35.3	3.4
2013-08-02 17:00:00	7.26	35.3	2.33
2013-08-02 17:30:00	7.26	35.3	3.17
2013-08-02 18:00:00	7.27	35.3	2.97
2013-08-02 18:30:00	7.27	35.3	2.63
2013-08-02 19:00:00	7.26	35.3	2.78
2013-08-02 19:30:00	7.27	35.3	3.21
2013-08-02 20:00:00	7.28	35.2	0.000678
2013-08-02 20:30:00	7.28	35.2	3.15
2013-08-02 21:00:00	7.27	35.3	0.000379
2013-08-02 21:30:00	7.27	35.3	1.72
2013-08-02 22:00:00	7.27	35.3	3
2013-08-02 22:30:00	7.28	35.2	2.35
2013-08-02 23:00:00	7.28	35.2	2.56
2013-08-02 23:30:00	7.28	35.2	3.34
2013-08-03	7.28	35.2	1.07
2013-08-03 00:30:00	7.28	35.2	0.0007
2013-08-03 01:00:00	7.28	35.3	4.48
2013-08-03 01:30:00	7.27	35.3	1.79
2013-08-03 02:00:00	7.27	35.3	4.52
2013-08-03 02:30:00	7.27	35.3	4.32
2013-08-03 03:00:00	7.26	35.3	3.75
2013-08-03 03:30:00	7.26	35.3	11.03
2013-08-03 04:00:00	7.26	35.3	3.3
2013-08-03 04:30:00	7.27	35.3	1.64
2013-08-03 05:00:00	7.27	35.3	3.24
2013-08-03 05:30:00	7.27	35.3	2.07
2013-08-03 06:00:00	7.27	35.3	5.06
2013-08-03 06:30:00	7.27	35.3	4.71
2013-08-03 07:00:00	7.27	35.3	1.32
2013-08-03 07:30:00	7.28	35.3	0.000123
2013-08-03 08:00:00	7.27	35.3	0.000976
2013-08-03 08:30:00	7.28	35.3	1.36
2013-08-03 09:00:00	7.27	35.3	4.98
2013-08-03 09:30:00	7.27	35.3	4.12
2013-08-03 10:00:00	7.27	35.3	8.99
2013-08-03 10:30:00	7.27	35.3	12.05
2013-08-03 11:00:00	7.27	35.3	8.74
2013-08-03 11:30:00	7.27	35.3	1.98
2013-08-03 12:00:00	7.27	35.3	9.75
2013-08-03 12:30:00	7.27	35.3	0.000787
2013-08-03 13:00:00	7.27	35.3	2.74
2013-08-03 13:30:00	7.26	35.3	3.77
2013-08-03 14:00:00	7.26	35.3	0.00087
2013-08-03 14:30:00	7.26	35.3	2.53
2013-08-03 15:00:00	7.26	35.3	2.66
2013-08-03 15:30:00	7.26	35.3	5.1
2013-08-03 16:00:00	7.26	35.3	3.86
2013-08-03 16:30:00	7.26	35.3	3.6
2013-08-03 17:00:00	7.26	35.3	4.27
2013-08-03 17:30:00	7.26	35.3	3.55
2013-08-03 18:00:00	7.26	35.3	2.27
2013-08-03 18:30:00	7.26	35.3	3.52
2013-08-03 19:00:00	7.26	35.3	6.28
2013-08-03 19:30:00	7.27	35.3	4.66
2013-08-03 20:00:00	7.27	35.3	5.01
2013-08-03 20:30:00	7.27	35.3	5.21
2013-08-03 21:00:00	7.27	35.3	3.4
2013-08-03 21:30:00	7.27	35.3	3.67
2013-08-03 22:00:00	7.27	35.3	6.75
2013-08-03 22:30:00	7.27	35.3	4.26
2013-08-03 23:00:00	7.27	35.3	3.93
2013-08-03 23:30:00	7.27	35.3	7.07
2013-08-04	7.27	35.3	6.36
2013-08-04 00:30:00	7.26	35.3	5.26
2013-08-04 01:00:00	7.26	35.3	6.85
2013-08-04 01:30:00	7.26	35.3	9.97
2013-08-04 02:00:00	7.25	35.2	8.28
2013-08-04 02:30:00	7.24	35.2	9.49
2013-08-04 03:00:00	7.24	35.2	1.79
2013-08-04 03:30:00	7.25	35.2	0.000493
2013-08-04 04:00:00	7.25	35.2	0.00093
2013-08-04 04:30:00	7.24	35.2	4.76
2013-08-04 05:00:00	7.24	35.2	0.000661
2013-08-04 05:30:00	7.25	35.2	9.8
2013-08-04 06:00:00	7.24	35.2	5.93
2013-08-04 06:30:00	7.25	35.2	2.25
2013-08-04 07:00:00	7.25	35.2	1.76
2013-08-04 07:30:00	7.26	35.3	4.04
2013-08-04 08:00:00	7.26	35.3	5.15
2013-08-04 08:30:00	7.25	35.2	10.6
2013-08-04 09:00:00	7.27	35.3	7.55
2013-08-04 09:30:00	7.26	35.2	11.67
2013-08-04 10:00:00	7.27	35.3	3.38
2013-08-04 10:30:00	7.25	35.2	6.22
2013-08-04 11:00:00	7.24	35.2	3.38
2013-08-04 11:30:00	7.24	35.2	4.77
2013-08-04 12:00:00	7.22	35.2	12.25
2013-08-04 12:30:00	7.22	35.2	5.34
2013-08-04 13:00:00	7.19	35.2	5.01
2013-08-04 13:30:00	7.19	35.2	11.74
2013-08-04 14:00:00	7.19	35.2	9.72
2013-08-04 14:30:00	7.19	35.2	7.95
2013-08-04 15:00:00	7.18	35.2	6.61
2013-08-04 15:30:00	7.19	35.2	10.91
2013-08-04 16:00:00	7.19	35.2	9.78
2013-08-04 16:30:00	7.19	35.2	8.09
2013-08-04 17:00:00	7.18	35.2	12.76
2013-08-04 17:30:00	7.19	35.2	10.62
2013-08-04 18:00:00	7.2	35.2	9.46
2013-08-04 18:30:00	7.23	35.2	2.13
2013-08-04 19:00:00	7.24	35.2	5.57
2013-08-04 19:30:00	7.25	35.2	2.54
2013-08-04 20:00:00	7.23	35.2	1.7
2013-08-04 20:30:00	7.27	35.3	5.26
2013-08-04 21:00:00	7.27	35.2	6.44
2013-08-04 21:30:00	7.29	35.2	5.03
2013-08-04 22:00:00	7.24	35.2	8.01
2013-08-04 22:30:00	7.22	35.2	11.46
2013-08-04 23:00:00	7.21	35.2	9.27
2013-08-04 23:30:00	7.21	35.2	9.59
2013-08-05	7.2	35.2	9.78
2013-08-05 00:30:00	7.2	35.2	2.71
2013-08-05 01:00:00	7.17	35.2	11.93
2013-08-05 01:30:00	7.18	35.2	4.9
2013-08-05 02:00:00	7.18	35.2	5.33
2013-08-05 02:30:00	7.17	35.2	4.73
2013-08-05 03:00:00	7.17	35.2	3.99
2013-08-05 03:30:00	7.16	35.2	2.35
2013-08-05 04:00:00	7.16	35.2	5.21
2013-08-05 04:30:00	7.16	35.2	5.42
2013-08-05 05:00:00	7.16	35.2	4.8
2013-08-05 05:30:00	7.16	35.2	4.83
2013-08-05 06:00:00	7.17	35.2	8.36
2013-08-05 06:30:00	7.18	35.2	3.51
2013-08-05 07:00:00	7.21	35.2	4.03
2013-08-05 07:30:00	7.22	35.2	1.05
2013-08-05 08:00:00	7.21	35.2	5
2013-08-05 08:30:00	7.19	35.2	3.85
2013-08-05 09:00:00	7.17	35.2	11.25
2013-08-05 09:30:00	7.17	35.2	13.69
2013-08-05 10:00:00	7.16	35.2	11.49
2013-08-05 10:30:00	7.17	35.2	8.84
2013-08-05 11:00:00	7.17	35.2	10.63
2013-08-05 11:30:00	7.17	35.2	8.37
2013-08-05 12:00:00	7.18	35.2	10.17
2013-08-05 12:30:00	7.19	35.2	7.14
2013-08-05 13:00:00	7.18	35.2	7.69
2013-08-05 13:30:00	7.19	35.2	7.08
2013-08-05 14:00:00	7.2	35.2	4.32
2013-08-05 14:30:00	7.18	35.2	3.5
2013-08-05 15:00:00	7.18	35.2	4.93
2013-08-05 15:30:00	7.2	35.2	8.05
2013-08-05 16:00:00	7.19	35.2	9.06
2013-08-05 16:30:00	7.27	35.3	0.00047
2013-08-05 17:00:00	7.22	35.2	6.65
2013-08-05 17:30:00	7.19	35.2	8.48
2013-08-05 18:00:00	7.18	35.2	7.82
2013-08-05 18:30:00	7.2	35.2	8.86
2013-08-05 19:00:00	7.22	35.2	2.47
2013-08-05 19:30:00	7.23	35.2	4.93
2013-08-05 20:00:00	7.2	35.2	14.08
2013-08-05 20:30:00	7.17	35.2	12.83
2013-08-05 21:00:00	7.17	35.2	14.81
2013-08-05 21:30:00	7.18	35.2	13.56
2013-08-05 22:00:00	7.17	35.2	9.68
2013-08-05 22:30:00	7.17	35.2	13
2013-08-05 23:00:00	7.17	35.2	12.47
2013-08-05 23:30:00	7.16	35.2	5.01
2013-08-06	7.17	35.2	11.94
2013-08-06 00:30:00	7.17	35.2	14.03
2013-08-06 01:00:00	7.17	35.2	8.59
2013-08-06 01:30:00	7.19	35.2	11.48
2013-08-06 02:00:00	7.18	35.2	10.02
2013-08-06 02:30:00	7.17	35.2	6.14
2013-08-06 03:00:00	7.18	35.2	10.8
2013-08-06 03:30:00	7.18	35.2	10.45
2013-08-06 04:00:00	7.18	35.2	12.06
2013-08-06 04:30:00	7.19	35.2	5.32
2013-08-06 05:00:00	7.17	35.2	9.16
2013-08-06 05:30:00	7.18	35.2	8.66
2013-08-06 06:00:00	7.18	35.2	9.51
2013-08-06 06:30:00	7.21	35.2	1.82
2013-08-06 07:00:00	7.18	35.2	5.25
2013-08-06 07:30:00	7.19	35.2	3.77
2013-08-06 08:00:00	7.2	35.2	7.15
2013-08-06 08:30:00	7.21	35.2	11.87
2013-08-06 09:00:00	7.2	35.2	8.78
2013-08-06 09:30:00	7.2	35.2	9.59
2013-08-06 10:00:00	7.22	35.2	10.6
2013-08-06 10:30:00	7.27	35.2	9.33
2013-08-06 11:00:00	7.23	35.2	8.41
2013-08-06 11:30:00	7.19	35.2	8.9
2013-08-06 12:00:00	7.18	35.2	13.47
2013-08-06 12:30:00	7.19	35.2	9.43
2013-08-06 13:00:00	7.18	35.2	15.13
2013-08-06 13:30:00	7.18	35.2	9.75
2013-08-06 14:00:00	7.18	35.2	8.1
2013-08-06 14:30:00	7.19	35.2	11.08
2013-08-06 15:00:00	7.18	35.2	9.34
2013-08-06 15:30:00	7.19	35.2	10.38
2013-08-06 16:00:00	7.2	35.2	7.06
2013-08-06 16:30:00	7.2	35.2	5.84
2013-08-06 17:00:00	7.21	35.2	5.82
2013-08-06 17:30:00	7.21	35.2	4.11
2013-08-06 18:00:00	7.2	35.2	8.55
2013-08-06 18:30:00	7.2	35.2	3.49
2013-08-06 19:00:00	7.21	35.2	6.25
2013-08-06 19:30:00	7.21	35.2	9.19
2013-08-06 20:00:00	7.21	35.2	10.1
2013-08-06 20:30:00	7.19	35.2	6.58
2013-08-06 21:00:00	7.2	35.2	9
2013-08-06 21:30:00	7.2	35.2	12.65
2013-08-06 22:00:00	7.2	35.2	8.92
2013-08-06 22:30:00	7.19	35.2	9.46
2013-08-06 23:00:00	7.19	35.2	10.28
2013-08-06 23:30:00	7.18	35.2	10.64
2013-08-07	7.17	35.2	8.63
2013-08-07 00:30:00	7.18	35.2	12.25
2013-08-07 01:00:00	7.17	35.2	10.27
2013-08-07 01:30:00	7.17	35.2	12.47
2013-08-07 02:00:00	7.18	35.2	14.91
2013-08-07 02:30:00	7.18	35.2	11.67
2013-08-07 03:00:00	7.18	35.2	11.13
2013-08-07 03:30:00	7.19	35.2	8.32
2013-08-07 04:00:00	7.2	35.2	9.27
2013-08-07 04:30:00	7.19	35.2	3.77
2013-08-07 05:00:00	7.2	35.2	5.11
2013-08-07 05:30:00	7.2	35.2	5.86
2013-08-07 06:00:00	7.19	35.2	7.72
2013-08-07 06:30:00	7.19	35.2	7.78
2013-08-07 07:00:00	7.19	35.2	9.44
2013-08-07 07:30:00	7.19	35.2	13.41
2013-08-07 08:00:00	7.19	35.2	15.79
2013-08-07 08:30:00	7.2	35.2	11.29
2013-08-07 09:00:00	7.19	35.2	17.11
2013-08-07 09:30:00	7.19	35.2	9.69
2013-08-07 10:00:00	7.19	35.2	12.54
2013-08-07 10:30:00	7.19	35.2	11.48
2013-08-07 11:00:00	7.19	35.2	7.66
2013-08-07 11:30:00	7.19	35.2	13.42
2013-08-07 12:00:00	7.18	35.2	16.44
2013-08-07 12:30:00	7.17	35.2	13.1
2013-08-07 13:00:00	7.18	35.2	12.64
2013-08-07 13:30:00	7.18	35.2	16.12
2013-08-07 14:00:00	7.18	35.2	11.15
2013-08-07 14:30:00	7.18	35.2	10.6
2013-08-07 15:00:00	7.18	35.2	9.34
2013-08-07 15:30:00	7.18	35.2	8.88
2013-08-07 16:00:00	7.18	35.2	9.89
2013-08-07 16:30:00	7.18	35.2	13.89
2013-08-07 17:00:00	7.19	35.2	12.64
2013-08-07 17:30:00	7.2	35.2	11.57
2013-08-07 18:00:00	7.19	35.2	8.6
2013-08-07 18:30:00	7.21	35.2	10.72
2013-08-07 19:00:00	7.2	35.2	15.54
2013-08-07 19:30:00	7.21	35.2	15.04
2013-08-07 20:00:00	7.2	35.2	11.45
2013-08-07 20:30:00	7.18	35.2	11.84
2013-08-07 21:00:00	7.18	35.2	10.33
2013-08-07 21:30:00	7.18	35.2	12.46
2013-08-07 22:00:00	7.18	35.2	13.31
2013-08-07 22:30:00	7.19	35.2	9.33
2013-08-07 23:00:00	7.18	35.2	12.82
2013-08-07 23:30:00	7.18	35.2	16.9
2013-08-08	7.18	35.2	13.54
2013-08-08 00:30:00	7.17	35.2	17.69
2013-08-08 01:00:00	7.18	35.2	14.48
2013-08-08 01:30:00	7.17	35.2	10.13
2013-08-08 02:00:00	7.17	35.2	11.53
2013-08-08 02:30:00	7.17	35.2	12.04
2013-08-08 03:00:00	7.18	35.2	14.62
2013-08-08 03:30:00	7.18	35.2	10.02
2013-08-08 04:00:00	7.17	35.2	9.55
2013-08-08 04:30:00	7.18	35.2	11.04
2013-08-08 05:00:00	7.2	35.2	9.66
2013-08-08 05:30:00	7.2	35.2	10.28
2013-08-08 06:00:00	7.19	35.2	13.61
2013-08-08 06:30:00	7.18	35.2	7.6
2013-08-08 07:00:00	7.19	35.2	9.39
2013-08-08 07:30:00	7.21	35.2	6.12
2013-08-08 08:00:00	7.23	35.2	5.3
2013-08-08 08:30:00	7.23	35.2	6.23
2013-08-08 09:00:00	7.21	35.2	10.7
2013-08-08 09:30:00	7.21	35.2	8.49
2013-08-08 10:00:00	7.23	35.2	7.04
2013-08-08 10:30:00	7.21	35.2	4.54
2013-08-08 11:00:00	7.2	35.2	8.54
2013-08-08 11:30:00	7.21	35.2	8.02
2013-08-08 12:00:00	7.25	35.2	4.16
2013-08-08 12:30:00	7.31	35.2	6.12
2013-08-08 13:00:00	7.28	35.2	11.52
2013-08-08 13:30:00	7.37	35.2	8
2013-08-08 14:00:00	7.22	35.2	7.41
2013-08-08 14:30:00	7.25	35.2	5.42
2013-08-08 15:00:00	7.22	35.2	9.06
2013-08-08 15:30:00	7.22	35.2	9.33
2013-08-08 16:00:00	7.21	35.2	5.13
2013-08-08 16:30:00	7.25	35.2	3.18
2013-08-08 17:00:00	7.21	35.2	8.23
2013-08-08 17:30:00	7.26	35.2	6.88
2013-08-08 18:00:00	7.26	35.2	1.92
2013-08-08 18:30:00	7.3	35.2	4.26
2013-08-08 19:00:00	7.33	35.2	2.99
2013-08-08 19:30:00	7.43	35.3	17.51
2013-08-08 20:00:00	7.42	35.2	8.7
2013-08-08 20:30:00	7.36	35.2	5.81
2013-08-08 21:00:00	7.37	35.2	7.38
2013-08-08 21:30:00	7.41	35.2	12.7
2013-08-08 22:00:00	7.44	35.3	20.02
2013-08-08 22:30:00	7.44	35.2	18.79
2013-08-08 23:00:00	7.45	35.2	18.29
2013-08-08 23:30:00	7.46	35.2	17.74
2013-08-09	7.5	35.2	25.12
2013-08-09 00:30:00	7.55	35.3	17.05
2013-08-09 01:00:00	7.56	35.3	31.79
2013-08-09 01:30:00	7.54	35.3	24.89
2013-08-09 02:00:00	7.48	35.3	26.87
2013-08-09 02:30:00	7.5	35.2	24.46
2013-08-09 03:00:00	7.48	35.2	22.42
2013-08-09 03:30:00	7.49	35.2	24.12
2013-08-09 04:00:00	7.46	35.2	21.83
2013-08-09 04:30:00	7.47	35.2	26.67
2013-08-09 05:00:00	7.4	35.3	12.35
2013-08-09 05:30:00	7.44	35.2	14.1
2013-08-09 06:00:00	7.46	35.2	14
2013-08-09 06:30:00	7.38	35.2	4.18
2013-08-09 07:00:00	7.46	35.2	18.19
2013-08-09 07:30:00	7.46	35.2	16.42
2013-08-09 08:00:00	7.45	35.2	18.25
2013-08-09 08:30:00	7.46	35.2	19.87
2013-08-09 09:00:00	7.45	35.3	17.04
2013-08-09 09:30:00	7.48	35.2	21.13
2013-08-09 10:00:00	7.49	35.2	20.95
2013-08-09 10:30:00	7.49	35.3	22.82
2013-08-09 11:00:00	7.5	35.3	25.54
2013-08-09 11:30:00	7.56	35.3	19.83
2013-08-09 12:00:00	7.61	35.3	12.54
2013-08-09 12:30:00	7.58	35.3	24.25
2013-08-09 13:00:00	7.58	35.3	17.11
2013-08-09 13:30:00	7.54	35.3	18.55
2013-08-09 14:00:00	7.45	35.2	21.87
2013-08-09 14:30:00	7.43	35.2	16.68
2013-08-09 15:00:00	7.39	35.2	12.62
2013-08-09 15:30:00	7.33	35.2	4.62
2013-08-09 16:00:00	7.32	35.2	3.76
2013-08-09 16:30:00	7.31	35.2	4.35
2013-08-09 17:00:00	7.27	35.2	6.48
2013-08-09 17:30:00	7.26	35.2	6.16
2013-08-09 18:00:00	7.29	35.2	6.16
2013-08-09 18:30:00	7.29	35.2	8.13
2013-08-09 19:00:00	7.3	35.2	9.4
2013-08-09 19:30:00	7.33	35.2	5.32
2013-08-09 20:00:00	7.39	35.2	11.77
2013-08-09 20:30:00	7.37	35.2	8.43
2013-08-09 21:00:00	7.44	35.2	15.52
2013-08-09 21:30:00	7.4	35.2	12.05
2013-08-09 22:00:00	7.38	35.2	12.09
2013-08-09 22:30:00	7.38	35.2	6.32
2013-08-09 23:00:00	7.39	35.2	13.53
2013-08-09 23:30:00	7.4	35.2	12.68
2013-08-10	7.44	35.2	14.52
2013-08-10 00:30:00	7.46	35.2	15.43
2013-08-10 01:00:00	7.47	35.2	20.11
2013-08-10 01:30:00	7.54	35.3	25.85
2013-08-10 02:00:00	7.52	35.2	23.49
2013-08-10 02:30:00	7.51	35.3	24.23
2013-08-10 03:00:00	7.47	35.2	20.77
2013-08-10 03:30:00	7.3	35.2	8.2
2013-08-10 04:00:00	7.28	35.2	7.54
2013-08-10 04:30:00	7.29	35.2	6.81
2013-08-10 05:00:00	7.25	35.2	7.34
2013-08-10 05:30:00	7.22	35.2	5.34
2013-08-10 06:00:00	7.22	35.2	5.55
2013-08-10 06:30:00	7.26	35.3	8.43
2013-08-10 07:00:00	7.32	35.2	1.6
2013-08-10 07:30:00	7.41	35.2	16.51
2013-08-10 08:00:00	7.43	35.2	10.51
2013-08-10 08:30:00	7.42	35.2	7.36
2013-08-10 09:00:00	7.43	35.2	16.23
2013-08-10 09:30:00	7.39	35.2	12.88
2013-08-10 10:00:00	7.39	35.2	8.19
2013-08-10 10:30:00	7.39	35.2	8.92
2013-08-10 11:00:00	7.4	35.2	10.5
2013-08-10 11:30:00	7.43	35.2	14.63
2013-08-10 12:00:00	7.4	35.2	10
2013-08-10 12:30:00	7.38	35.2	7.14
2013-08-10 13:00:00	7.34	35.2	3.65
2013-08-10 13:30:00	7.32	35.2	1.19
2013-08-10 14:00:00	7.29	35.2	1.58
2013-08-10 14:30:00	7.29	35.2	1.3
2013-08-10 15:00:00	7.3	35.2	1.94
2013-08-10 15:30:00	7.3	35.1	2.82
2013-08-10 16:00:00	7.3	35.2	3.57
2013-08-10 16:30:00	7.3	35.2	4.84
2013-08-10 17:00:00	7.27	35.2	4.85
2013-08-10 17:30:00	7.26	35.2	5.01
2013-08-10 18:00:00	7.27	35.2	5.01
2013-08-10 18:30:00	7.25	35.2	4.05
2013-08-10 19:00:00	7.28	35.2	4.58
2013-08-10 19:30:00	7.24	35.2	3.14
2013-08-10 20:00:00	7.24	35.2	2.18
2013-08-10 20:30:00	7.29	35.2	4.95
2013-08-10 21:00:00	7.27	35.2	7.38
2013-08-10 21:30:00	7.25	35.2	4.92
2013-08-10 22:00:00	7.23	35.2	5.67
2013-08-10 22:30:00	7.23	35.2	4.96
2013-08-10 23:00:00	7.22	35.2	4.52
2013-08-10 23:30:00	7.22	35.2	5.38
2013-08-11	7.21	35.2	3.36
2013-08-11 00:30:00	7.2	35.2	6.92
2013-08-11 01:00:00	7.2	35.2	2.53
2013-08-11 01:30:00	7.19	35.2	7.1
2013-08-11 02:00:00	7.19	35.2	5.65
2013-08-11 02:30:00	7.19	35.2	9.36
2013-08-11 03:00:00	7.2	35.2	3.18
2013-08-11 03:30:00	7.2	35.2	2.37
2013-08-11 04:00:00	7.2	35.2	1.65
2013-08-11 04:30:00	7.21	35.2	3.09
2013-08-11 05:00:00	7.22	35.2	1.11
2013-08-11 05:30:00	7.21	35.2	3.82
2013-08-11 06:00:00	7.25	35.2	4.46
2013-08-11 06:30:00	7.25	35.2	3.17
2013-08-11 07:00:00	7.25	35.2	4.32
2013-08-11 07:30:00	7.21	35.2	5.27
2013-08-11 08:00:00	7.2	35.2	5.84
2013-08-11 08:30:00	7.19	35.2	11.45
2013-08-11 09:00:00	7.19	35.2	15.6
2013-08-11 09:30:00	7.18	35.2	11.44
2013-08-11 10:00:00	7.18	35.2	10.85
2013-08-11 10:30:00	7.19	35.2	6.27
2013-08-11 11:00:00	7.19	35.2	1.61
2013-08-11 11:30:00	7.19	35.2	3.4
2013-08-11 12:00:00	7.2	35.2	1.7
2013-08-11 12:30:00	7.2	35.2	1.37
2013-08-11 13:00:00	7.19	35.2	2.47
2013-08-11 13:30:00	7.2	35.2	4.22
2013-08-11 14:00:00	7.2	35.2	5.73
2013-08-11 14:30:00	7.2	35.2	2.33
2013-08-11 15:00:00	7.21	35.2	1.79
2013-08-11 15:30:00	7.2	35.2	2.96
2013-08-11 16:00:00	7.2	35.2	1.82
2013-08-11 16:30:00	7.2	35.2	0.000358
2013-08-11 17:00:00	7.21	35.2	0.000846
2013-08-11 17:30:00	7.21	35.2	1.77
2013-08-11 18:00:00	7.21	35.2	3.6
2013-08-11 18:30:00	7.2	35.2	1.01
2013-08-11 19:00:00	7.21	35.2	2.1
2013-08-11 19:30:00	7.21	35.2	2.29
2013-08-11 20:00:00	7.21	35.2	4.3
2013-08-11 20:30:00	7.21	35.2	5.22
2013-08-11 21:00:00	7.21	35.2	5.33
2013-08-11 21:30:00	7.21	35.2	8.15
2013-08-11 22:00:00	7.22	35.2	3.41
2013-08-11 22:30:00	7.22	35.2	5.44
2013-08-11 23:00:00	7.22	35.2	6.4
2013-08-11 23:30:00	7.22	35.2	4.55
2013-08-12	7.21	35.2	5.5
2013-08-12 00:30:00	7.22	35.2	5.12
2013-08-12 01:00:00	7.22	35.2	3.6
2013-08-12 01:30:00	7.21	35.2	2.23
2013-08-12 02:00:00	7.22	35.2	2.97
2013-08-12 02:30:00	7.22	35.2	1.43
2013-08-12 03:00:00	7.21	35.2	4.09
2013-08-12 03:30:00	7.22	35.2	2.69
2013-08-12 04:00:00	7.22	35.2	3.91
2013-08-12 04:30:00	7.21	35.2	1.81
2013-08-12 05:00:00	7.22	35.2	3.37
2013-08-12 05:30:00	7.22	35.2	1.8
2013-08-12 06:00:00	7.22	35.2	2.51
2013-08-12 06:30:00	7.22	35.2	1.54
2013-08-12 07:00:00	7.22	35.2	1.78
2013-08-12 07:30:00	7.22	35.2	4.85
2013-08-12 08:00:00	7.22	35.2	1.43
2013-08-12 08:30:00	7.22	35.2	2.4
2013-08-12 09:00:00	7.23	35.2	3.44
2013-08-12 09:30:00	7.22	35.2	3.83
2013-08-12 10:00:00	7.22	35.2	4.41
2013-08-12 10:30:00	7.22	35.2	4.28
2013-08-12 11:00:00	7.22	35.2	2.81
2013-08-12 11:30:00	7.22	35.2	4.42
2013-08-12 12:00:00	7.22	35.2	4.78
2013-08-12 12:30:00	7.21	35.2	2.06
2013-08-12 13:00:00	7.22	35.2	5.32
2013-08-12 13:30:00	7.21	35.2	4.37
2013-08-12 14:00:00	7.22	35.2	2.65
2013-08-12 14:30:00	7.22	35.2	2.75
2013-08-12 15:00:00	7.22	35.2	4.54
2013-08-12 15:30:00	7.22	35.2	3.37
2013-08-12 16:00:00	7.22	35.2	3.38
2013-08-12 16:30:00	7.22	35.2	1.67
2013-08-12 17:00:00	7.22	35.2	4.93
2013-08-12 17:30:00	7.22	35.2	4.27
2013-08-12 18:00:00	7.21	35.2	2.37
2013-08-12 18:30:00	7.22	35.2	1.5
2013-08-12 19:00:00	7.22	35.2	3.49
2013-08-12 19:30:00	7.22	35.2	4.21
2013-08-12 20:00:00	7.22	35.2	2.2
2013-08-12 20:30:00	7.22	35.2	5.39
2013-08-12 21:00:00	7.22	35.2	3.37
2013-08-12 21:30:00	7.22	35.2	4.75
2013-08-12 22:00:00	7.22	35.2	3.9
2013-08-12 22:30:00	7.21	35.2	3.6
2013-08-12 23:00:00	7.21	35.2	5.09
2013-08-12 23:30:00	7.21	35.2	7.1
2013-08-13	7.21	35.2	6.95
2013-08-13 00:30:00	7.21	35.2	6.97
2013-08-13 01:00:00	7.21	35.2	2.24
2013-08-13 01:30:00	7.22	35.2	0.000817
2013-08-13 02:00:00	7.21	35.2	3.28
2013-08-13 02:30:00	7.22	35.2	2.16
2013-08-13 03:00:00	7.22	35.2	4.23
2013-08-13 03:30:00	7.22	35.2	2.04
2013-08-13 04:00:00	7.22	35.2	2.04
2013-08-13 04:30:00	7.23	35.2	0.000688
2013-08-13 05:00:00	7.22	35.2	5.61
2013-08-13 05:30:00	7.23	35.2	11.44
2013-08-13 06:00:00	7.22	35.2	10.93
2013-08-13 06:30:00	7.23	35.2	2.9
2013-08-13 07:00:00	7.23	35.2	8.74
2013-08-13 07:30:00	7.23	35.2	2.14
2013-08-13 08:00:00	7.23	35.2	1.54
2013-08-13 08:30:00	7.23	35.2	2.56
2013-08-13 09:00:00	7.23	35.2	1.54
2013-08-13 09:30:00	7.23	35.2	0.000712
2013-08-13 10:00:00	7.23	35.2	3.42
2013-08-13 10:30:00	7.23	35.2	2.38
2013-08-13 11:00:00	7.23	35.2	4.63
2013-08-13 11:30:00	7.23	35.2	4.88
2013-08-13 12:00:00	7.23	35.2	5.72
2013-08-13 12:30:00	7.22	35.2	4.82
2013-08-13 13:00:00	7.22	35.2	3.55
2013-08-13 13:30:00	7.22	35.2	5.16
2013-08-13 14:00:00	7.22	35.2	6.4
2013-08-13 14:30:00	7.22	35.2	3.82
2013-08-13 15:00:00	7.22	35.2	2.06
2013-08-13 15:30:00	7.22	35.2	2.45
2013-08-13 16:00:00	7.22	35.2	3.83
2013-08-13 16:30:00	7.22	35.2	1.49
2013-08-13 17:00:00	7.22	35.2	1.82
2013-08-13 17:30:00	7.22	35.2	3.42
2013-08-13 18:00:00	7.22	35.2	3.61
2013-08-13 18:30:00	7.22	35.2	1.76
2013-08-13 19:00:00	7.22	35.2	3.7
2013-08-13 19:30:00	7.22	35.2	1.79
2013-08-13 20:00:00	7.23	35.2	3.69
2013-08-13 20:30:00	7.25	35.2	2.03
2013-08-13 21:00:00	7.29	35.2	4.06
2013-08-13 21:30:00	7.28	35.2	3.13
2013-08-13 22:00:00	7.27	35.2	3.29
2013-08-13 22:30:00	7.27	35.2	5.42
2013-08-13 23:00:00	7.28	35.2	3.29
2013-08-13 23:30:00	7.23	35.2	9.47
2013-08-14	7.23	35.2	4.02
2013-08-14 00:30:00	7.23	35.2	1.3
2013-08-14 01:00:00	7.22	35.2	2.22
2013-08-14 01:30:00	7.22	35.2	4.84
2013-08-14 02:00:00	7.22	35.2	10.16
2013-08-14 02:30:00	7.22	35.2	6.55
2013-08-14 03:00:00	7.22	35.2	11.3
2013-08-14 03:30:00	7.23	35.2	8.2
2013-08-14 04:00:00	7.23	35.2	6.97
2013-08-14 04:30:00	7.25	35.2	4.37
2013-08-14 05:00:00	7.25	35.2	2.8
2013-08-14 05:30:00	7.28	35.2	4.6
2013-08-14 06:00:00	7.33	35.2	5.85
2013-08-14 06:30:00	7.31	35.2	7.52
2013-08-14 07:00:00	7.29	35.2	4.96
2013-08-14 07:30:00	7.27	35.2	7.13
2013-08-14 08:00:00	7.26	35.2	7.76
2013-08-14 08:30:00	7.25	35.2	5.73
2013-08-14 09:00:00	7.25	35.2	5.01
2013-08-14 09:30:00	7.26	35.2	6.67
2013-08-14 10:00:00	7.25	35.2	3.45
2013-08-14 10:30:00	7.22	35.2	8.87
2013-08-14 11:00:00	7.23	35.2	5.15
2013-08-14 11:30:00	7.23	35.2	4.23
2013-08-14 12:00:00	7.23	35.2	5.28
2013-08-14 12:30:00	7.26	35.2	4.83
2013-08-14 13:00:00	7.27	35.2	7.95
2013-08-14 13:30:00	7.32	35.2	7.23
2013-08-14 14:00:00	7.39	35.2	9.47
2013-08-14 14:30:00	7.41	35.2	14.03
2013-08-14 15:00:00	7.38	35.2	7.21
2013-08-14 15:30:00	7.4	35.2	18.7
2013-08-14 16:00:00	7.28	35.2	6.48
2013-08-14 16:30:00	7.31	35.2	5.57
2013-08-14 17:00:00	7.29	35.2	4.09
2013-08-14 17:30:00	7.27	35.2	4.92
2013-08-14 18:00:00	7.23	35.2	3.42
2013-08-14 18:30:00	7.22	35.2	5.92
2013-08-14 19:00:00	7.21	35.2	9.81
2013-08-14 19:30:00	7.21	35.2	13.75
2013-08-14 20:00:00	7.2	35.2	11.79
2013-08-14 20:30:00	7.2	35.2	8.57
2013-08-14 21:00:00	7.2	35.2	7.05
2013-08-14 21:30:00	7.2	35.2	7.56
[truncated: 18,122 more rows]
